# Supplementary material for: Network pharmacology-based study on the mechanism of Yiganling capsule in hepatitis B treatment
Source: BMC Complement Med Ther. 2020 Feb 5;20:37. doi: 10.1186/s12906-020-2815-y (PMC7076828; doi:10.1186/s12906-020-2815-y)
Supplement: Supplementary file 1 — Additional file 1: Table S1. Composite compounds of YGL capsule. [file 12906_2020_2815_MOESM1_ESM.xlsx]

## Sheet: Table1
Supplementary Table S1 : The informations of compositive compounds of YGL capluse
Latin	Chinese Name	MOL_ID	Molecule_name	OB	MV	Alogp	Caco-2	BBB	Hdon	Hacc	Drug-Likeness	Inchikey	pubchem_cid	HalfLife	Rbn	Tpsa	FASA
Radix Rhei Et Rhizome	Da Huang	MOL000096	(-)-catechin	49.6764	290.29	1.92	-0.02751	-0.78354	5	6	0.24162	PFTAWBLQPZVEMU-HIFRSBDPSA-N	73160	0.383809	1	110.38	0.346172
Radix Rhei Et Rhizome	Da Huang	MOL000346	succinic acid	29.6203	118.1	-0.41	-0.44496	-0.70993	2	4	0.012082	KDYFGRWQOYBRFD-UHFFFAOYSA-N	21952380	0	3	74.6	0.41501
Radix Rhei Et Rhizome	Da Huang	MOL000358	beta-sitosterol	36.9139	414.79	8.084	1.32463	0.98588	1	1	0.75123	KZJWDPNRJALLNS-VJSFXXLFSA-N	222284	5.35549	6	20.23	0.225506
Radix Rhei Et Rhizome	Da Huang	MOL000399	Docosanoate	15.6884	340.66	9.105	1.21002	0.90891	1	2	0.26054	UKMSUNONTOPOIO-UHFFFAOYSA-N	8215	0	20	37.3	0
Radix Rhei Et Rhizome	Da Huang	MOL000471	aloe-emodin	83.3796	270.25	1.669	-0.11702	-1.07212	3	5	0.2409	YDQWDHRMZQUTBA-UHFFFAOYSA-N	10207	31.4868	1	94.83	0
Radix Rhei Et Rhizome	Da Huang	MOL000472	emodin	24.3983	270.25	2.492	0.22289	-0.66096	3	5	0.23916	RHMXXJGYXNZAPX-UHFFFAOYSA-N	3220	0	0	94.83	0
Radix Rhei Et Rhizome	Da Huang	MOL000476	Physcion	22.2864	284.28	2.743	0.52191	-0.40229	2	5	0.26659	FFWOKTFYGVYKIR-UHFFFAOYSA-N	10639	0	1	83.83	0
Radix Rhei Et Rhizome	Da Huang	MOL000513	3,4,5-trihydroxybenzoic acid	31.6913	170.13	0.632	-0.09452	-0.54341	4	5	0.044562	LNTHITQWFMADLM-UHFFFAOYSA-N	370	11.7751	1	97.99	0.412871
Radix Rhei Et Rhizome	Da Huang	MOL000554	gallic acid-3-O-(6'-O-galloyl)-glucoside	30.2503	484.4	-0.031	-1.9606	-2.7584	9	14	0.6746	NRQUZRZEYPSZEY-IDXPAVDQSA-N		2.47501	7	243.9	0.363981
Radix Rhei Et Rhizome	Da Huang	MOL001237	o-Acetyltoluene	38.961	134.19	2.056	1.46574	1.66352	0	1	0.024841	YXWWHNCQZBVZPV-UHFFFAOYSA-N	11340	25.1793	1	17.07	0.428322
Radix Rhei Et Rhizome	Da Huang	MOL001301	cis-Zimtsaeure	38.1874	148.17	1.902	0.91196	1.08525	1	2	0.029441	WBYWAXJHAXSJNI-SREVYHEPSA-N	5372954	6.40243	2	37.3	0.414784
Radix Rhei Et Rhizome	Da Huang	MOL001456	citric acid	56.2199	192.14	-1.395	-1.10696	-1.37769	4	7	0.047066	KRKNYBCHXYNGOX-UHFFFAOYSA-N	19782904	11.4554	5	132.13	0.429491
Radix Rhei Et Rhizome	Da Huang	MOL001729	Crysophanol	18.6389	254.25	2.76	0.61512	-0.19566	2	4	0.2094	LQGUBLBATBMXHT-UHFFFAOYSA-N	10208	0	0	74.6	0.435522
Radix Rhei Et Rhizome	Da Huang	MOL001794	MAE	65.0594	116.08	-0.012	-0.45675	-0.72636	2	4	0.012459	VZCYOOQTPOCHFL-UPHRSURJSA-N	444266	12.0688	2	74.6	0.345949
Radix Rhei Et Rhizome	Da Huang	MOL001880	OXL	29.6784	90.04	-0.48	-0.64165	-0.87119	2	4	0.0071888	MUBZPKHOEPUJKR-UHFFFAOYSA-N	18676629	0	1	74.6	0.523941
Radix Rhei Et Rhizome	Da Huang	MOL001986	β-sitosterol	5.83579	386.73	7.626	1.42476	1.10231	1	1	0.71186	ZLRKNTYMMNIYAL-GTLRUTFISA-N		0	6	20.23	0.200756
Radix Rhei Et Rhizome	Da Huang	MOL002230	(+)-Catechin-pentaacetate	27.5848	500.49	2.44	-0.64732	-1.03745	0	11	0.76829	BKYWAYNSDFXIPL-LOSJGSFVSA-N	5315742	0	11	140.73	0.247255
Radix Rhei Et Rhizome	Da Huang	MOL002231	(-)-Epicatechin-pentaacetate	8.0047	500.49	2.44	-0.59295	-0.93884	0	11	0.76807	BKYWAYNSDFXIPL-JWQCQUIFSA-N	5317058	0	11	140.73	0.258206
Radix Rhei Et Rhizome	Da Huang	MOL002232	2-Cinnamoyl-glucose	17.0232	310.33	-0.002	-0.73121	-1.18643	4	7	0.21814	POOVYWIYTSHEES-QHAFYCPUSA-N	11972309	0	5	116.45	0.35929
Radix Rhei Et Rhizome	Da Huang	MOL002233	2-Methyl cardol	3.56205	330.56	7.765	1.46342	0.95359	2	2	0.27699	IZGYQWUVUWZOPQ-AFJQJTPPSA-N	5319544	0	12	40.46	0.253804
Radix Rhei Et Rhizome	Da Huang	MOL002234	2-Methyl-5-carboxymethyl-7-hydroxychromanone	14.7962	236.24	1.237	0.0605	-0.13888	2	5	0.11866	MONKQYHCNQSQHL-LURJTMIESA-N	5319543	0	2	83.83	0.339904
Radix Rhei Et Rhizome	Da Huang	MOL002235	EUPATIN	50.8031	360.34	1.989	0.53246	-0.25937	3	8	0.40804	ZZEQOHMDRQUMMH-UHFFFAOYSA-N	5317287	13.9399	4	118.59	0.216802
Radix Rhei Et Rhizome	Da Huang	MOL002236	3,5-Di-O-galloyl-4-O-digalloylquinic acid	3.01372	800.63	2.229	-2.60715	-3.90239	13	22	0.30558	IECIGJUPCKCYMX-ZVLUUUFJSA-N	442676	0	13	385.26	0.417157
Radix Rhei Et Rhizome	Da Huang	MOL002237	3-Carboxy-4-hydroxy-phenoxy glucoside	13.8491	316.29	-1.005	-1.43547	-2.07035	6	9	0.22331	CBTFERBMQQAROP-BZNQNGANSA-N	10914066	0	4	156.91	0.347756
Radix Rhei Et Rhizome	Da Huang	MOL002238	3-Hydroxy-25-norfriedel-3,1(10)-dien-2-one-30-oic acid	18.395	454.71	5.784	0.40986	-0.16966	2	4	0.78202	GWXSHQWMMUKHDX-HEYOGPHHSA-N		0	1	74.6	0.311068
Radix Rhei Et Rhizome	Da Huang	MOL002239	5-acetyl-7-hydroxy-2-methyl-chromone	30.2489	218.22	1.374	0.36546	-0.20087	1	4	0.10187	WFHGECVQFSCFBB-UHFFFAOYSA-N	5315891	25.6839	1	67.51	0.366933
Radix Rhei Et Rhizome	Da Huang	MOL002240	5-Carboxy-7-hydroxy-2-methyl-benzopyran-gamma-one	34.397	220.19	1.239	0.14232	-0.25735	2	5	0.10508	ZCNVIPLKMDPDHM-UHFFFAOYSA-N	5315688	12.4311	1	87.74	0.368228
Radix Rhei Et Rhizome	Da Huang	MOL002241	Aloeemodin-omega-O-beta-D-glucopyranoside	9.04074	432.41	-0.078	-1.34434	-2.34354	6	10	0.814	ASQHVCDULHERIH-JNHRPPPUSA-N	147295	0	4	173.98	0.341801
Radix Rhei Et Rhizome	Da Huang	MOL002242	TPBO	24.2287	146.2	1.888	1.42241	1.46085	0	1	0.027815	BWHOZHOGCMHOBV-BQYQJAHWSA-N	637759	0	2	17.07	0.490708
Radix Rhei Et Rhizome	Da Huang	MOL002243	Anthraglycoside B	27.0576	432.41	0.588	-1.28628	-1.98234	6	10	0.79795	ZXXFEBMBNPRRSI-GMIXLPSWSA-N		0	3	173.98	0.353333
Radix Rhei Et Rhizome	Da Huang	MOL002244	Chrysophanol glucoside	20.0627	416.41	0.855	-1.17165	-1.98122	5	9	0.75803	QKPDYSSHOSPOKH-JNHRPPPUSA-N	6324923	0	3	153.75	0.35752
Radix Rhei Et Rhizome	Da Huang	MOL002245	Chrysophanol-8-O-beta-D-(6'-O-galloyl)-glucopyranoside	1.92034	568.52	2.097	-1.47925	-2.55895	7	13	0.6931	KBGOIDOUXFNKHS-DPALUKPESA-N	5315852	0	6	220.51	0.400742
Radix Rhei Et Rhizome	Da Huang	MOL002247	Emodin-6-glucoside	16.0946	432.41	0.588	-1.28132	-2.14114	6	10	0.80151	UBVJENDWBOVRBS-JNHRPPPUSA-N	5317038	0	3	173.98	0.330335
Radix Rhei Et Rhizome	Da Huang	MOL002248	Gallic acid-4-O-(6'-O-galloyl)-glucoside	27.0608	484.4	-0.031	-1.81738	-2.68209	9	14	0.67177	YWUUUONTCOYVTR-FCTSWLAKSA-N	11968477	0	7	243.9	0.366966
Radix Rhei Et Rhizome	Da Huang	MOL002249	gallocatechin	2.25623	306.29	1.653	-0.26626	-1.10777	6	7	0.27473	XMOCLSLCDHWDHP-SWLSCSKDSA-N	65084	0	1	130.61	0.332774
Radix Rhei Et Rhizome	Da Huang	MOL002250	[(2R,3R,4S,5R,6R)-3,5-dihydroxy-2-(3,4,5-trihydroxybenzoyl)oxy-6-[(3,4,5-trihydroxybenzoyl)oxymethyl]oxan-4-yl] 3,4,5-trihydroxybenzoate	3.01372	636.51	1.21	-2.21662	-3.04718	11	18	0.54177	RNKMOGIPOMVCHO-SVHODSNWSA-N	11969003	0	10	310.66	0.399926
Radix Rhei Et Rhizome	Da Huang	MOL002251	Mutatochrome	48.6385	552.96	10.9	1.96783	0.84155	0	1	0.61196	GFPJSSAOISEBQL-QSZUURRXSA-N		15.7327	9	9.23	0.319464
Radix Rhei Et Rhizome	Da Huang	MOL002252	palmidin B	1.20735	494.52	4.789	-0.11384	-1.19252	5	7	0.68676	AGYHUJLPTURBHW-RPWUZVMVSA-N		0	2	135.29	0.391417
Radix Rhei Et Rhizome	Da Huang	MOL002253	Palmidin C	2.34586	494.52	5.613	0.17947	-0.86152	5	7	0.68769	VUUFXTUVVIEIMH-ZEQRLZLVSA-N	44567180	0	1	135.29	0.409149
Radix Rhei Et Rhizome	Da Huang	MOL002254	Barolub	16.2926	807.49	19.522	0.88153	-0.0605	0	6	0.21676	PVNIQBQSYATKKL-UHFFFAOYSA-N	11147	0	50	78.9	0.206556
Radix Rhei Et Rhizome	Da Huang	MOL002256	1,8-dihydroxy-3-methoxy-2,6-dimethyl-9,10-anthraquinone	5.53288	298.31	3.23	0.62862	-0.271	2	5	0.29474	XNUGMXPCSPSWTH-UHFFFAOYSA-N	21770756	0	1	83.83	0.327916
Radix Rhei Et Rhizome	Da Huang	MOL002257	Physcion-8-O-beta-D-glucopyranoside	8.20227	462.44	0.572	-1.18592	-2.06345	6	11	0.85477	QOCKEYMCQQIHAO-JYWOUDSPSA-N	11968838	0	4	183.21	0.297461
Radix Rhei Et Rhizome	Da Huang	MOL002258	Physcion-9-O-beta-D-glucopyranoside_qt	20.2955	300.28	2.476	0.55974	-0.32653	3	6	0.29885	RFUIJLSRDQPNFO-UHFFFAOYSA-N		0	1	104.06	0.309612
Radix Rhei Et Rhizome	Da Huang	MOL002259	Physciondiglucoside	41.6486	608.6	-0.908	-2.64427	-3.43287	8	15	0.63145	YMXXCMGLMRYEQD-BFTLVBKUSA-N	442762	27.6148	7	242.13	0.299891
Radix Rhei Et Rhizome	Da Huang	MOL002260	Procyanidin B-5,3'-O-gallate	31.9912	730.67	4.603	-1.60953	-2.87989	12	16	0.32148	DWTOBCBYINHWCP-AYBBGNMRSA-N		5.98372	6	287.52	0.392377
Radix Rhei Et Rhizome	Da Huang	MOL002261	ZINC04081604	15.2321	314.51	3.58	0.88071	0.53242	0	2	0.43675	RJKFOVLPORLFTN-ZUHHCLADSA-N	11876100	0	1	34.14	0.301003
Radix Rhei Et Rhizome	Da Huang	MOL002262	5-[(Z)-2-(3-hydroxy-4-methoxy-phenyl)vinyl]resorcinol	76.2518	258.29	2.998	0.66304	-0.02721	3	4	0.14768	PHMHDRYYFAYWEG-IHWYPQMZSA-N	10879760	4.77916	3	69.92	0.350163
Radix Rhei Et Rhizome	Da Huang	MOL002263	1-Cinnamoyl-3-hydroxy-11-methoxymeliacarpinin	35.7166	696.81	-0.391	-0.58013	-0.8939	3	13	0.071871	UPZJANQVCYBAES-YFVFXMJKSA-N		30.5482	7	168.67	0.274621
Radix Rhei Et Rhizome	Da Huang	MOL002264	Rhapontisterone	4.38654	496.71	-0.113	-1.83516	-2.4019	7	8	0.8217	PJHYXCVCRWJEMV-QPDKMKBHSA-N		0	5	158.68	0.272286
Radix Rhei Et Rhizome	Da Huang	MOL002265	Rheidin B	1.21244	508.5	4.998	-0.18826	-1.22975	5	8	0.64974	BYPYDHLERFKKKV-PKTZIBPZSA-N		0	2	152.36	0.427097
Radix Rhei Et Rhizome	Da Huang	MOL002266	Rheidin C	1.24451	538.53	4.982	-0.17631	-1.26959	5	9	0.57766	NJQDJYRXLQEGRB-ZEQRLZLVSA-N		0	3	161.59	0.396652
Radix Rhei Et Rhizome	Da Huang	MOL002267	Rhein diglucoside	2.92805	608.55	-1.931	-2.78831	-3.43578	9	16	0.63229	DAWXNKFHSGLRPS-GITBQHOYSA-N		0	7	270.2	0.337848
Radix Rhei Et Rhizome	Da Huang	MOL002268	rhein	47.0652	284.23	1.878	-0.19899	-0.98966	3	6	0.27678	FCDLCPWAQCPTKC-UHFFFAOYSA-N	10168	32.1173	1	111.9	0.467244
Radix Rhei Et Rhizome	Da Huang	MOL002269	Rheinoside A	0.824677	610.57	-2.893	-3.1725	-4.05443	11	16	0.67727	OJZWDOKDQBCANR-QMABKJKGSA-N	13888124	0	6	284.36	0.319867
Radix Rhei Et Rhizome	Da Huang	MOL002270	Rheinoside A_qt	26.2839	448.41	-0.989	-1.87019	-2.57846	8	11	0.75204	VMOOSNHSRMLCQL-QKMLXERVSA-N		0	3	205.21	0.331873
Radix Rhei Et Rhizome	Da Huang	MOL002271	Rheumin	9.16383	276.26	0.812	-0.23303	-0.78488	3	6	0.17485	QTRTXOAPDVHYMO-UDSFMNFJSA-N		0	3	104.06	0.436709
Radix Rhei Et Rhizome	Da Huang	MOL002272	Sennidin C	1.27791	524.5	3.908	-0.62064	-1.63019	6	9	0.61109	PXSKWUOTHDALDG-XZOQPEGZSA-N		0	3	172.59	0.404904
Radix Rhei Et Rhizome	Da Huang	MOL002274	(9S)-9-[(9R)-2-carboxy-4,5-dihydroxy-10-oxo-9H-anthracen-9-yl]-4,5-dihydroxy-10-oxo-9H-anthracene-2-carboxylic acid	27.7466	538.48	4.116	-0.91015	-1.73422	6	10	0.5734	JPMRHWLJLNKRTJ-SZPZYZBQSA-N	10459879	0	3	189.66	0.412751
Radix Rhei Et Rhizome	Da Huang	MOL002275	Sennoside C	3.994	848.82	0.099	-3.53898	-4.79596	12	19	0.08661	ZFWOUNNKSHIAFK-OKFXFODSSA-N		0	9	330.89	0.336121
Radix Rhei Et Rhizome	Da Huang	MOL002276	Sennoside E_qt	50.6851	524.5	3.908	-0.74219	-1.56139	6	9	0.61108	PXSKWUOTHDALDG-PKTZIBPZSA-N		33.5967	3	172.59	0.372106
Radix Rhei Et Rhizome	Da Huang	MOL002278	Sennoside E	3.01802	920.84	0.228	-3.66662	-4.88964	12	22	0.063817	LJGQRXICDSDHRU-XMBXWUPISA-N		0	12	374.26	0.37552
Radix Rhei Et Rhizome	Da Huang	MOL002279	Serotonin	42.9903	176.24	1.283	0.58814	-0.15731	4	2	0.057365	QZAYGJVTTNCVMB-UHFFFAOYSA-N	5202	-2.86631	2	62.04	0.21383
Radix Rhei Et Rhizome	Da Huang	MOL002280	Torachrysone-8-O-beta-D-(6'-oxayl)-glucoside	43.02	480.46	0.638	-1.23239	-1.84113	5	12	0.73687	DVKQFBNYDILOTK-CHEMXCAPSA-N		16.2855	8	189.28	0.318848
Radix Rhei Et Rhizome	Da Huang	MOL002281	Toralactone	46.4644	272.27	2.245	0.85524	0.36686	2	5	0.23965	WEHXAEGTVPWKDY-UHFFFAOYSA-N	5321980	3.54628	1	79.9	0.347714
Radix Rhei Et Rhizome	Da Huang	MOL002282	[Epicatechin-(48)]5-epicatechin	4.01771	1727.69	10.065	-4.48092	-7.15019	30	34	0.00052513	CILZRRPUGUFOBY-HUIZUEMYSA-N		0	11	643.82	0.348566
Radix Rhei Et Rhizome	Da Huang	MOL002283	[(2R,3S,4S,5R,6S)-6-[4-[(Z)-2-(3,5-dihydroxyphenyl)ethenyl]phenoxy]-3,4,5-trihydroxyoxan-2-yl]methyl 3,4,5-trihydroxybenzoate	2.68869	542.53	2.351	-1.16933	-2.40909	8	12	0.73297	HQQSMUBDNVIUPF-XJMHNOTHSA-N	11800639	0	8	206.6	0.395897
Radix Rhei Et Rhizome	Da Huang	MOL002284	PIT	72.2903	244.26	2.747	0.63664	0.01435	4	4	0.13048	CDRPUGZCRXZLFL-OWOJBTEDSA-N	667639	4.3799	2	80.92	0.465655
Radix Rhei Et Rhizome	Da Huang	MOL002285	1-O-Galloyl-glycerol	63.2077	244.22	-0.167	-0.81356	-1.70603	5	7	0.099765	PDEQYQCQYAQJPN-ZCFIWIBFSA-N	51543739	5.50251	5	127.45	0.339453
Radix Rhei Et Rhizome	Da Huang	MOL002286	laccaic acid D	2.05962	300.23	1.611	-0.55969	-1.44186	4	7	0.31364	NXIPKLNPKSVNNS-UHFFFAOYSA-N		0	1	132.13	0.458067
Radix Rhei Et Rhizome	Da Huang	MOL002287	Rheosmin	26.7874	164.22	1.644	0.97243	0.84566	1	2	0.036234	NJGBTKGETPDVIK-UHFFFAOYSA-N	21648	0	3	37.3	0.389586
Radix Rhei Et Rhizome	Da Huang	MOL002288	Emodin-1-O-beta-D-glucopyranoside	44.8064	432.41	0.588	-1.1208	-1.99705	6	10	0.79742	HSWIRQIYASIOBE-WFMVXBLUSA-N	11968447	29.7879	3	173.98	0.344007
Radix Rhei Et Rhizome	Da Huang	MOL002289	physcione	19.3812	284.28	2.155	0.02475	-0.96224	3	5	0.26769	BBRAOTYOIAGHRI-UHFFFAOYSA-N	71413104	0	1	94.83	0.37892
Radix Rhei Et Rhizome	Da Huang	MOL002290	Sennoside B	3.33817	862.8	0.308	-3.85017	-4.89471	12	20	0.084203	IPQVTOJGNYVQEO-AIFLABODSA-N	91440	0	9	347.96	0.346934
Radix Rhei Et Rhizome	Da Huang	MOL002291	1-O-Galloylpedunculagin	38.0873	936.68	3.069	-2.89855	-4.09491	15	26	0.043439	SWRFKGRMQVLMKA-KNUZEWFSSA-N		6.47221	3	444.18	0.406076
Radix Rhei Et Rhizome	Da Huang	MOL002292	Sennoside D	3.994	848.82	0.099	-3.48247	-4.48757	12	19	0.08661	ZFWOUNNKSHIAFK-RDAFFBQNSA-N	46173829	0	9	330.89	0.350541
Radix Rhei Et Rhizome	Da Huang	MOL002293	Sennoside D_qt	61.0562	524.5	3.908	-0.69763	-1.45658	6	9	0.61109	PXSKWUOTHDALDG-DHIUTWEWSA-N		33.9224	3	172.59	0.393083
Radix Rhei Et Rhizome	Da Huang	MOL002294	strumaroside	20.7778	562.92	6.508	-0.23234	-0.90025	4	6	0.66692	ADFMDMFEQONPQJ-QMGPZKSOSA-N		0	8	99.38	0.227492
Radix Rhei Et Rhizome	Da Huang	MOL002295	cinnamic acid	19.6825	148.17	1.902	0.90789	0.95609	1	2	0.029479	WBYWAXJHAXSJNI-VOTSOKGWSA-N	444539	0	2	37.3	0.469453
Radix Rhei Et Rhizome	Da Huang	MOL002296	Daucosterol	20.1823	548.89	5.925	0.09321	-0.57607	4	6	0.68923	BHJJKRLYBNHDAV-YQRFVPJQSA-N		0	9	99.38	0.202365
Radix Rhei Et Rhizome	Da Huang	MOL002297	Daucosterol_qt	35.8889	386.73	7.672	1.3507	1.07116	1	1	0.70418	BCEQGWOPMDFWFC-BJMCHQQGSA-N		6.11799	6	20.23	0.202924
Radix Rhei Et Rhizome	Da Huang	MOL002298	aloeemodin	20.6467	272.27	0.501	-0.2225	-0.85335	3	5	0.23937	FHVSOPLIOQUKGQ-PELKAZGASA-N		0	1	94.83	0.396174
Radix Rhei Et Rhizome	Da Huang	MOL002299	DMR	68.6246	134.1	-0.955	-1.0944	-1.69985	3	5	0.017758	BJEPYKJPYRNKOW-UWTATZPHSA-N	92824	11.5585	3	94.83	0.426859
Radix Rhei Et Rhizome	Da Huang	MOL002300	10beta-Hydroxy-6beta-isobutyrylfuranoeremophilane	16.943	320.47	3.901	0.87589	0.69619	1	4	0.29098	WWBNAQLGGJMUOJ-BIGGFVEDSA-N	442377	0	3	59.67	0.240801
Radix Rhei Et Rhizome	Da Huang	MOL002301	DLA	44.5061	90.09	-0.311	-0.21484	-0.52679	2	3	0.0062739	JVTAAEKCZFNVCJ-UWTATZPHSA-N	61503	11.7068	1	57.53	0.364263
Radix Rhei Et Rhizome	Da Huang	MOL002302	RHAPONTIN	9.00239	406.42	1.264	-0.8621	-1.74453	6	9	0.5538	ZGXHHJMPFKUBMA-YQEUVGNPSA-N		0	5	149.07	0.360726
Radix Rhei Et Rhizome	Da Huang	MOL002303	palmidin A	32.4504	510.52	4.522	-0.35508	-1.47397	6	8	0.65	DJTVMANCSQLMCX-BJKOFHAPSA-N		32.1428	2	155.52	0.402206
Radix Rhei Et Rhizome	Da Huang	MOL002304	Glycerite	7.27761	1697.33	8.761	-4.70907	-7.53012	25	44	0.033746	QAYVNMRILUFSRV-ASZYGZINSA-N		0	31	743.84	0.434929
Radix Rhei Et Rhizome	Da Huang	MOL002305	2,3-Digalloylglucose	2.98788	484.4	-0.031	-2.25025	-3.16214	9	14	0.65805	LRRLFFLVWQTQGZ-WRMYNCHHSA-N	471118	0	7	243.9	0.374206
Radix Rhei Et Rhizome	Da Huang	MOL002366	Rheochrysin	18.3122	446.44	0.839	-1.13561	-1.91263	5	10	0.8233	POMKXWCJRHNLRP-DQMLXFRHSA-N	168938	0	4	162.98	0.307371
Radix Rhei Et Rhizome	Da Huang	MOL002368	Sennoside A	3.33817	862.8	0.308	-3.70393	-4.73726	12	20	0.084203	IPQVTOJGNYVQEO-KGFNBKMBSA-N	73111	0	9	347.96	0.350665
Radix Rhei Et Rhizome	Da Huang	MOL003353	Emodinanthrone	24.7207	256.27	3.063	0.79555	0.2369	3	4	0.20985	LAJSXCAVRQXZIO-UHFFFAOYSA-N	122635	0	0	77.76	0.386765
Radix Rhei Et Rhizome	Da Huang	MOL006832	beta-Glucogallin	17.8904	332.29	-1.272	-1.57849	-2.0922	7	10	0.25034	GDVRUDXLQBVIKP-HQHREHCSSA-N	124021	0	4	177.14	0.341901
Paeoniae Radix Alba	BaiShao	MOL000106	PYG	22.9779	126.12	1.028	0.69054	0.78572	3	3	0.022766	WQGWDDDVZFFDIG-UHFFFAOYSA-N	1057	0	0	60.69	0.397068
Paeoniae Radix Alba	BaiShao	MOL000211	Mairin	55.3771	456.78	6.521	0.73231	0.21532	2	3	0.7761	QGJZLNKBHJESQX-FZFNOLFKSA-N	64971	8.87371	2	57.53	0.257088
Paeoniae Radix Alba	BaiShao	MOL000219	BOX	31.5464	121.12	0.757	0.53658	0.8403	0	2	0.020166	WPYMKLBDIGXBTP-UHFFFAOYSA-N	20144841	12.0707	1	40.13	0.114196
Paeoniae Radix Alba	BaiShao	MOL000263	oleanolic acid	29.0208	456.78	6.422	0.58907	0.074	2	3	0.75599	MIJYXULNPSFWEK-GTOFXWBISA-N	10494	0	1	57.53	0.247015
Paeoniae Radix Alba	BaiShao	MOL000357	Sitogluside	20.6319	576.95	6.337	-0.1362	-0.9283	4	6	0.6241	NPJICTMALKLTFW-OFUAXYCQSA-N	5742590	0	9	99.38	0.227022
Paeoniae Radix Alba	BaiShao	MOL000358	beta-sitosterol	36.9139	414.79	8.084	1.32463	0.98588	1	1	0.75123	KZJWDPNRJALLNS-VJSFXXLFSA-N	222284	5.35549	6	20.23	0.225506
Paeoniae Radix Alba	BaiShao	MOL000359	sitosterol	36.9139	414.79	8.084	1.32059	0.87298	1	1	0.7512	KZJWDPNRJALLNS-ZFVHJZABSA-N	12303645	5.37109	6	20.23	0.224795
Paeoniae Radix Alba	BaiShao	MOL000422	kaempferol	41.8822	286.25	1.771	0.26096	-0.55335	4	6	0.24066	IYRMWMYZSQPJKC-UHFFFAOYSA-N	5280863	14.7434	1	111.13	0
Paeoniae Radix Alba	BaiShao	MOL000492	(+)-catechin	54.8264	290.29	1.92	-0.03424	-0.72733	5	6	0.24164	PFTAWBLQPZVEMU-DZGCQCFKSA-N	9064	0.609577	1	110.38	0
Paeoniae Radix Alba	BaiShao	MOL000513	3,4,5-trihydroxybenzoic acid	31.6913	170.13	0.632	-0.09452	-0.54341	4	5	0.044562	LNTHITQWFMADLM-UHFFFAOYSA-N	370	11.7751	1	97.99	0.412871
Paeoniae Radix Alba	BaiShao	MOL000551	Hederagenol	22.4249	472.78	5.331	0.10497	-0.50764	3	4	0.7433	PGOYMURMZNDHNS-MYPRUECHSA-N	73299	0	2	77.76	0.230932
Paeoniae Radix Alba	BaiShao	MOL000561	Astragalin	14.0268	448.41	-0.32	-1.33598	-1.969	7	11	0.73616	JPUKWEQWGBDDQB-QSOFNFLRSA-N	5282102	0	4	190.28	0.335403
Paeoniae Radix Alba	BaiShao	MOL000610	TRD	17.8912	184.41	6.302	1.78399	1.9576	0	0	0.031021	IIYFAKIEWZDVMP-UHFFFAOYSA-N	12388	0	10	0	0.186956
Paeoniae Radix Alba	BaiShao	MOL000612	(-)-alpha-cedrene	55.561	204.39	4.123	1.80954	2.16397	0	0	0.10498	IRAQOCYXUMOFCW-OSFYFWSMSA-N		4.82374	0	0	0.241767
Paeoniae Radix Alba	BaiShao	MOL000676	DBP	64.5416	278.38	4.198	0.8008	0.55504	0	4	0.13409	DOIRQSBPFJWKBE-UHFFFAOYSA-N	3026	5.40558	10	52.6	0.344917
Paeoniae Radix Alba	BaiShao	MOL000775	EEE	45.0163	88.12	0.37	1.06595	1.25978	0	2	0.0045272	XEKOWRVHYACXOJ-UHFFFAOYSA-N	8857	11.6434	2	26.3	0.214295
Paeoniae Radix Alba	BaiShao	MOL000842	sucrose	7.17082	342.34	-4.311	-2.89053	-6.67141	8	11	0.2273	CZMRCDWAGMRECN-UGDNZRGBSA-N	5988	0	5	189.53	0.200099
Paeoniae Radix Alba	BaiShao	MOL000860	stearic acid	17.8254	284.54	7.28	1.14557	1.22356	1	2	0.14086	QIQXTHQIDYTFRH-UHFFFAOYSA-N	5281	0	16	37.3	0.187165
Paeoniae Radix Alba	BaiShao	MOL000867	Heptadekan	8.64247	240.53	8.127	1.83578	1.86559	0	0	0.074658	NDJKXXJCMXVBJW-UHFFFAOYSA-N	12398	0	14	0	0.140065
Paeoniae Radix Alba	BaiShao	MOL000868	LFA	8.46052	282.62	9.496	1.834	1.80067	0	0	0.12999	CBFCDTFDPHXCNY-UHFFFAOYSA-N	8222	0	17	0	0.133019
Paeoniae Radix Alba	BaiShao	MOL000869	Henicosane	8.41291	296.65	9.952	1.83706	1.80072	0	0	0.15364	FNAZRRHPUDJQCJ-UHFFFAOYSA-N	12403	0	18	0	0.131046
Paeoniae Radix Alba	BaiShao	MOL000874	paeonol	28.7872	166.19	1.286	0.92853	0.8449	1	3	0.039185	UILPJVPSNHJFIK-UHFFFAOYSA-N	11092	0	2	46.53	0.31994
Paeoniae Radix Alba	BaiShao	MOL000875	Cedrol	16.2345	222.41	3.157	1.35496	1.45926	1	1	0.12172	SVURIXNDRWRAFU-OGMFBOKVSA-N		0	0	20.23	0.239256
Paeoniae Radix Alba	BaiShao	MOL000876	(6R,10R)-6,10,14-trimethylpentadecan-2-one	23.3024	268.54	6.197	1.41479	1.35276	0	1	0.096927	WHWDWIHXSPCOKZ-IAGOWNOFSA-N	1810793	0	12	17.07	0.225076
Paeoniae Radix Alba	BaiShao	MOL001218	Pisol	18.4965	186.38	4.62	1.23267	1.06023	1	1	0.032811	LQZZUXJYWNFBMV-UHFFFAOYSA-N	8193	0	10	20.23	0.144192
Paeoniae Radix Alba	BaiShao	MOL001219	Satol	27.2734	268.54	6.913	1.34311	0.96764	1	1	0.11469	ALSTYHKOOCGGFT-KTKRTIGZSA-N	5284499	0	15	20.23	0.169503
Paeoniae Radix Alba	BaiShao	MOL001246	(1R)-()-Nopinone	57.8602	138.23	1.519	1.22658	1.60028	0	1	0.053348	XZFDKWMYCUEKSS-RNFRBKRXSA-N	157139	11.1026	0	17.07	0.275785
Paeoniae Radix Alba	BaiShao	MOL001393	myristic acid	21.1812	228.42	5.455	1.07113	0.99179	1	2	0.066784	TUNFSRHWOTWDNC-UHFFFAOYSA-N	11005	0	12	37.3	0.185216
Paeoniae Radix Alba	BaiShao	MOL001396	PENTADECYLIC ACID	20.1846	242.45	5.911	1.07931	0.88486	1	2	0.081479	WQEPLUUGTLDZJY-UHFFFAOYSA-N	13849	0	13	37.3	0.181643
Paeoniae Radix Alba	BaiShao	MOL001402	Octacosane	8.14661	394.86	13.145	1.91221	1.45871	0	0	0.36732	ZYURHZPYMFLWSH-UHFFFAOYSA-N	12408	0	25	0	0.120678
Paeoniae Radix Alba	BaiShao	MOL001644	Dodecanal	21.5184	184.36	4.59	1.39664	1.41584	0	1	0.033475	HFJRKMMYBMWEAD-UHFFFAOYSA-N	8194	0	10	17.07	0.185337
Paeoniae Radix Alba	BaiShao	MOL001801	salicylic acid	32.127	138.13	1.167	0.62617	0.63276	2	3	0.027213	YGSDEFSMJLZEOE-UHFFFAOYSA-N	338	12.0046	1	57.53	0.425399
Paeoniae Radix Alba	BaiShao	MOL001888	2,2-dimethylcyclohexanol	82.5411	128.24	2.093	1.22179	1.59674	1	1	0.022903	BYBYZPFVXFPCND-ZETCQYMHSA-N	638180	11.056	0	20.23	0.204986
Paeoniae Radix Alba	BaiShao	MOL001889	Methyl linolelaidate	41.9344	294.53	6.642	1.46147	1.10524	0	2	0.16791	WTTJVINHCBCLGX-ZDVGBALWSA-N	5362793	5.77606	15	26.3	0.2021
Paeoniae Radix Alba	BaiShao	MOL001890	octadec-9-ene	19.5002	252.54	8.139	1.86676	1.83854	0	0	0.091417	HSNQNPCNYIJJHT-ISLYRVAYSA-N	5364599	0	14	0	0.190177
Paeoniae Radix Alba	BaiShao	MOL001891	9-methylenefluorene	26.8671	178.24	3.549	1.95478	1.77889	0	0	0.094202	ZYASLTYCYTYKFC-UHFFFAOYSA-N	78147	0	0	0	0.539693
Paeoniae Radix Alba	BaiShao	MOL001892	Dipropyl phthalate	66.2964	250.32	3.286	0.77503	0.70735	0	4	0.099613	MQHNKCZKNAJROC-UHFFFAOYSA-N	8559	5.69685	8	52.6	0.353793
Paeoniae Radix Alba	BaiShao	MOL001893	BU3	34.8739	90.14	-0.142	0.19208	-0.00943	2	2	0.0056516	OWBTYPJTUOEWEK-QWWZWVQMSA-N	225936	11.2522	1	40.46	0.278051
Paeoniae Radix Alba	BaiShao	MOL001894	Bicetyl	8.0348	450.98	14.97	1.96284	1.70919	0	0	0.46175	QHMGJGNTMQDRQA-UHFFFAOYSA-N	11008	0	29	0	0.136931
Paeoniae Radix Alba	BaiShao	MOL001895	Dibutylphenol	38.9045	206.36	4.363	1.73045	1.86731	1	1	0.063535	DKCPKDPYUFEZCP-UHFFFAOYSA-N	31405	10.7622	2	20.23	0.30024
Paeoniae Radix Alba	BaiShao	MOL001896	bicyclo[3.1.1]hept-2-ene-2-methanol, 6,6-dimethyl-	49.7886	152.26	1.782	1.23194	1.3371	1	1	0.059011	RXBQNMWIQKOSCS-RKDXNWHRSA-N	636475	11.5432	1	20.23	0.209473
Paeoniae Radix Alba	BaiShao	MOL001897	()-trans-Myrtanol	49.6649	154.28	1.965	1.16922	1.36715	1	1	0.058729	LDWAIHWGMRVEFR-DJLDLDEBSA-N	84880	11.1265	1	20.23	0.211855
Paeoniae Radix Alba	BaiShao	MOL001898	Acetyl oxide	45.1336	102.1	-0.195	0.65261	0.7668	0	3	0.008045	WFDIJRYMOXRFFG-UHFFFAOYSA-N	7918	11.836	2	43.37	0.228589
Paeoniae Radix Alba	BaiShao	MOL001899	ZINC02169908	23.3024	268.54	6.197	1.42457	1.23749	0	1	0.09759	WHWDWIHXSPCOKZ-IRXDYDNUSA-N	1810797	0	12	17.07	0.228118
Paeoniae Radix Alba	BaiShao	MOL001900	Pulchinenoside A_qt	16.9118	472.78	5.431	0.11891	-0.5805	3	4	0.76606	HXWLKAXCQLXHML-WGOZWDAUSA-N	21672692	0	3	77.76	0.253595
Paeoniae Radix Alba	BaiShao	MOL001901	24-Methylenecycloartanol	10.397	440.83	7.859	1.41751	1.12835	1	1	0.78773	BDHQMRXFDYJGII-UEBIAWITSA-N		0	5	20.23	0.252329
Paeoniae Radix Alba	BaiShao	MOL001902	3β,23-dihydroxy-oleana-11,13(18)-dien-28-oic acid	21.5303	470.76	5.081	0.10257	-0.61833	3	4	0.74505	ZMKQRHHJEZOFLT-NSYMVRHRSA-N		0	2	77.76	0.239346
Paeoniae Radix Alba	BaiShao	MOL001903	3β-hydroxy-11-oxo-olean-12-en-28-oic acid	13.4949	470.76	5.491	0.20687	-0.19907	2	4	0.74119	ILTQYWVUOPDTOL-VAJARCQASA-N		0	1	74.6	0.270065
Paeoniae Radix Alba	BaiShao	MOL001904	2 - methyl - 3 - (2 - propenyl) - phenol	52.0607	148.22	3.057	1.64103	1.81207	1	1	0.030365	LVBAHMWMAYNQTQ-UHFFFAOYSA-N	19854132	4.70083	2	20.23	0.388117
Paeoniae Radix Alba	BaiShao	MOL001905	3β-hydroxy-oleana-11,13(18)-dien-28-oic acid?	17.1084	454.76	6.172	0.55442	-0.12816	2	3	0.75799	XMOMYSSKYVFTKO-HLYSYWIOSA-N	15226483	0	1	57.53	0.255526
Paeoniae Radix Alba	BaiShao	MOL001906	Methylgallate	30.9079	184.16	0.883	0.26396	0.05829	3	5	0.051049	FBSFWRHWHYMIOG-UHFFFAOYSA-N	7428	5.67192	2	86.99	0.318323
Paeoniae Radix Alba	BaiShao	MOL001907	Progallin A	25.6147	198.19	1.232	0.33421	0.11025	3	5	0.058527	VFPFQHQNJCMNBZ-UHFFFAOYSA-N	13250	0	3	86.99	0.340103
Paeoniae Radix Alba	BaiShao	MOL001908	(Z)-(1S,5R)-beta-pinen-10-yl-beta-vicianoside	5.74239	446.55	-1.277	-1.56046	-1.8929	6	10	0.6748	SFCAZTSDCASZTJ-OIWUONCSSA-N		0	5	158.3	0.230785
Paeoniae Radix Alba	BaiShao	MOL001909	(Z)-(1S,5R)-beta-pinen-10-yl-beta-vicianoside_qt	50.3153	152.26	2.05	1.523	1.93345	1	1	0.059005	WEPHPKUBHIBQCC-IEKVDETDSA-N		11.4655	0	20.23	0.218485
Paeoniae Radix Alba	BaiShao	MOL001910	11alpha,12alpha-epoxy-3beta-23-dihydroxy-30-norolean-20-en-28,12beta-olide	64.7739	470.71	3.912	0.08725	-0.59468	2	5	0.37586	PEQYYKKHHKGVKL-NZIMWEAXSA-N		2.62183	1	79.29	0.271796
Paeoniae Radix Alba	BaiShao	MOL001911	albiflorin R1	21.2912	480.51	-1.913	-1.53152	-1.97755	5	11	0.8212	VKKJTFDSHDZOGR-DNITZUGTSA-N		0	7	172.21	0.352869
Paeoniae Radix Alba	BaiShao	MOL001912	albiflorin R1_qt	26.1836	318.35	-0.166	-0.45839	-0.8454	2	6	0.33845	XAICEJVIGDIHIZ-LRLBUVDJSA-N		0	4	93.06	0.399891
Paeoniae Radix Alba	BaiShao	MOL001913	propyl (2R)-2-hydroxypropanoate	25.5006	132.18	0.813	0.44112	0.35375	1	3	0.013723	ILVGAIQLOCKNQA-RXMQYKEDSA-N	10654258	0	4	46.53	0.28533
Paeoniae Radix Alba	BaiShao	MOL001914	gallotannin	7.3639	1701.27	8.179	-5.47028	-7.14866	25	46	0.03337	LRBQNJMCXXYXIU-OHQKDLTASA-N		0	31	777.98	0.487239
Paeoniae Radix Alba	BaiShao	MOL001915	paeonoside	3.46641	610.57	-2.224	-2.70982	-3.73153	10	16	0.70635	XFFQVRFGLSBFON-QZSVGRKJSA-N		0	7	269.43	0.29196
Paeoniae Radix Alba	BaiShao	MOL001917	(3S,3aR,5S,6S,7aR)-5,6-dihydroxy-3,6-dimethyl-3,3a,4,5,7,7a-hexahydrobenzofuran-2-one	96.6429	200.26	-0.078	-0.16045	-0.68666	2	4	0.074692	WMRLNPAAXAUOIO-PLAGJLMLSA-N	21630941	13.597	0	66.76	0.29205
Paeoniae Radix Alba	BaiShao	MOL001918	paeoniflorgenone	87.5931	318.35	0.787	-0.09125	-0.56103	1	6	0.36678	BANPEMKDTXIFRE-GHVWTTSJSA-N		7.45175	4	82.06	0.372721
Paeoniae Radix Alba	BaiShao	MOL001919	(3S,5R,8R,9R,10S,14S)-3,17-dihydroxy-4,4,8,10,14-pentamethyl-2,3,5,6,7,9-hexahydro-1H-cyclopenta[a]phenanthrene-15,16-dione	43.5562	358.52	2.691	-0.00229	-0.40565	2	4	0.53276	KIAKLFLISZCITK-PPAUHQMUSA-N	9841735	4.33605	0	74.6	0.350935
Paeoniae Radix Alba	BaiShao	MOL001921	Lactiflorin	49.1213	462.49	-0.566	-1.13469	-1.75511	3	10	0.79711	KEMSOUIGHYEWRY-UAJYNZJHSA-N		7.26361	5	140.98	0.344807
Paeoniae Radix Alba	BaiShao	MOL001922	2-Hexyl-1-decanol	17.0773	242.5	6.308	1.28638	1.03279	1	1	0.067056	XULHFMYCBKQGEE-MRXNPFEDSA-N		0	13	20.23	0.166061
Paeoniae Radix Alba	BaiShao	MOL001923	[(3S,3aR,6S,7aR)-6-hydroxy-6-methyl-2,5-dioxo-3a,4,7,7a-tetrahydro-3H-benzofuran-3-yl]methyl benzoate	17.8431	318.35	0.835	-0.1674	-0.66079	1	6	0.29728	BDKBBWGLLDEQEV-ZFRZLUBXSA-N	10471123	0	4	89.9	0.411797
Paeoniae Radix Alba	BaiShao	MOL001924	paeoniflorin	53.8704	480.51	-1.283	-1.47259	-1.86121	5	11	0.78709	YKRGDOXKVOZESV-WRJNSLSBSA-N		13.8827	7	164.37	0.34424
Paeoniae Radix Alba	BaiShao	MOL001925	paeoniflorin_qt	68.1758	318.35	0.464	-0.3376	-0.72612	2	6	0.39507	GWQHMWOOQLVRLG-JGAAPJFWSA-N		8.81056	4	85.22	0.387784
Paeoniae Radix Alba	BaiShao	MOL001926	1,2,3,6-tetra-O-galloylglucose	3.01372	788.62	-0.255	-2.97474	-4.03087	17	22	0.34047	GUOQJRHEOFPGDF-VBVDUOJQSA-N		0	13	429.26	0.393876
Paeoniae Radix Alba	BaiShao	MOL001927	albiflorin	12.0868	480.51	-1.332	-1.53684	-2.18699	5	11	0.77044	QQUHMASGPODSIW-RTWIXYJNSA-N		0	7	172.21	0.356949
Paeoniae Radix Alba	BaiShao	MOL001928	albiflorin_qt	66.6408	318.35	0.415	-0.48821	-0.88431	2	6	0.32626	WSVOZDIRZKFUCH-UNTBTUBKSA-N		6.53583	4	93.06	0.409382
Paeoniae Radix Alba	BaiShao	MOL001929	alexandrin	20.6319	576.95	6.337	-0.28705	-0.97515	4	6	0.62437	NPJICTMALKLTFW-VAWFKKCMSA-N		0	9	99.38	0.237568
Paeoniae Radix Alba	BaiShao	MOL001930	benzoyl paeoniflorin	31.2745	584.62	0.813	-0.68923	-1.23618	4	12	0.74612	KHRHASRIMPQOPU-JEWJNOKWSA-N		-1.84508	10	174.35	0.292181
Paeoniae Radix Alba	BaiShao	MOL001931	4-Chlorobutyric acid	85.8183	122.56	0.871	0.74379	0.84857	1	2	0.0063724	IPLKGJHGWCVSOG-UHFFFAOYSA-N	12300	11.5968	2	37.3	0.436936
Paeoniae Radix Alba	BaiShao	MOL001932	galloylpaeoniflorin	3.02842	632.62	-0.042	-1.76883	-2.78053	7	15	0.42335	KLFIUQCKSSAFFU-JRWJHFJZSA-N		0	10	231.13	0.359247
Paeoniae Radix Alba	BaiShao	MOL001933	oxypaeoniflorin	21.8766	496.51	-1.55	-1.88199	-2.41401	6	12	0.78208	FCHVXNVDFYXLIL-IGKUOJJLSA-N		0	7	184.6	0.3395
Paeoniae Radix Alba	BaiShao	MOL001934	(3R,3aR,6S,7aR)-6-hydroxy-3,6-dimethyl-3a,4,7,7a-tetrahydro-3H-benzofuran-2,5-dione	104.942	198.24	-0.118	-0.08453	-0.31659	1	4	0.075556	NODZICYHUGDVAM-IBNKKVAHSA-N	10081437	13.6859	0	63.6	0.351241
Paeoniae Radix Alba	BaiShao	MOL001935	(3aR,6S,7aR)-6-hydroxy-6-methyl-3-methylene-3a,4,7,7a-tetrahydrobenzofuran-2,5-dione	97.7935	196.22	-0.103	-0.00728	-0.12951	1	4	0.076476	GFSTVWDPRTWASK-XSSZXYGBSA-N	10375422	13.9846	0	63.6	0.394363
Paeoniae Radix Alba	BaiShao	MOL001936	cis-5-Octen-1-ol	31.8449	128.24	2.351	1.15557	1.15259	1	1	0.011198	VDHRTASWKDTLER-ARJAWSKDSA-N	5352837	5.39646	5	20.23	0.229099
Paeoniae Radix Alba	BaiShao	MOL001937	24253-30-3	74.201	98.16	1.155	1.32601	1.56937	0	1	0.0065372	RUJLJMUWUVTHEU-UHFFFAOYSA-N	141082	11.3619	3	17.07	0.322973
Paeoniae Radix Alba	BaiShao	MOL004480	acetic acid	47.8652	60.06	-0.23	0.41751	0.72176	1	2	0.0016949	QTBSBXVTEAMEQO-UHFFFAOYSA-N	21980959	12.2064	0	37.3	0.29336
Paeoniae Radix Alba	BaiShao	MOL005089	Oxypaeoniflorin	8.38172	496.51	-1.55	-1.61927	-2.32923	6	12	0.78204	FCHVXNVDFYXLIL-WRJNSLSBSA-N		0	7	184.6	0.334836
Paeoniae Radix Alba	BaiShao	MOL007465	10-Methylnonadecane	10.2847	282.62	9.291	1.83921	1.79457	0	0	0.12067	MIKKTERVKUURCM-UHFFFAOYSA-N	530070	0	16	0	0.155427
Paeoniae Radix Alba	BaiShao	MOL008707	Ethylisobutyrate	83.67	116.18	1.499	1.236	1.49173	0	2	0.010091	WDAXFOBOLVPGLV-UHFFFAOYSA-N	7342	11.1353	3	26.3	0.267654
Paeoniae Radix Alba	BaiShao	MOL009092	Pentagalloylglucose	3.01372	940.72	3.693	-3.08494	-4.16859	15	26	0.20921	QJYNZEYHSMRWBK-NIKIMHBISA-N	65238	0	16	444.18	0.447383
Artemisiae Scopariae Herba	YinChen	MOL000036	beta-caryophyllene	29.7023	204.39	4.753	1.82766	2.06535	0	0	0.089893	NPNUFJAVOOONJE-GFUGXAQUSA-N	5281515	0	0	0	0
Artemisiae Scopariae Herba	YinChen	MOL000040	Scopoletol	27.7735	192.18	1.616	0.71351	0.29931	1	4	0.076154	RODXRVNMMDRFIK-UHFFFAOYSA-N	5280460	0	1	59.67	0
Artemisiae Scopariae Herba	YinChen	MOL000098	quercetin	46.4333	302.25	1.504	0.04842	-0.7689	5	7	0.27525	REFJWTPEDVJJIY-UHFFFAOYSA-N	5280343	14.4005	1	131.36	0.384534
Artemisiae Scopariae Herba	YinChen	MOL000118	(L)-alpha-Terpineol	48.7978	154.28	2.415	1.39392	1.72345	1	1	0.030772	WUOACPNHFRMFPN-SECBINFHSA-N	443162	11.3491	1	20.23	0.268833
Artemisiae Scopariae Herba	YinChen	MOL000126	(-)-nopinene	44.8353	136.26	2.927	1.80433	2.11917	0	0	0.052595	WTARULDDTDQWMU-IUCAKERBSA-N	440967	11.3189	0	0	0.269748
Artemisiae Scopariae Herba	YinChen	MOL000172	Furol	34.351	96.09	0.985	1.08216	1.51485	0	2	0.010395	HYBBIBNJHNGZAN-UHFFFAOYSA-N	7362	4.5265	1	30.21	0.195577
Artemisiae Scopariae Herba	YinChen	MOL000207	Methyleugenol	73.3601	178.25	2.805	1.46527	1.4121	0	2	0.042845	ZYEMGPIYFIJGTP-UHFFFAOYSA-N	7127	2.91829	4	18.46	0.265906
Artemisiae Scopariae Herba	YinChen	MOL000251	Rhamnocitrin	12.8991	300.28	2.022	0.48391	-0.38343	3	6	0.26607	MQSZRBPYXNEFHF-UHFFFAOYSA-N	5320946	0	2	100.13	0.320253
Artemisiae Scopariae Herba	YinChen	MOL000254	eugenol	56.2419	164.22	2.554	1.35303	1.31553	1	2	0.036518	RRAFCDWBNXTKKO-UHFFFAOYSA-N	3314	0.915886	3	29.46	0.316354
Artemisiae Scopariae Herba	YinChen	MOL000339	Isoscopoletin	23.4574	192.18	1.616	0.71158	0.27763	1	4	0.075988	SYTYLPHCLSSCOJ-UHFFFAOYSA-N	69894	0	1	59.67	0.286363
Artemisiae Scopariae Herba	YinChen	MOL000354	isorhamnetin	49.6044	316.28	1.755	0.30933	-0.54258	4	7	0.306	IZQSVPBOUDKVDZ-UHFFFAOYSA-N	5281654	14.3393	2	120.36	0.320394
Artemisiae Scopariae Herba	YinChen	MOL000358	beta-sitosterol	36.9139	414.79	8.084	1.32463	0.98588	1	1	0.75123	KZJWDPNRJALLNS-VJSFXXLFSA-N	222284	5.35549	6	20.23	0.225506
Artemisiae Scopariae Herba	YinChen	MOL000415	rutin	3.20153	610.57	-1.446	-1.92581	-2.75317	10	16	0.68283	IKGXIBQEEMLURG-NVPNHPEKSA-N	5280805	0	6	269.43	0
Artemisiae Scopariae Herba	YinChen	MOL000437	Hirsutrin	1.85808	464.41	-0.587	-1.65819	-2.30907	8	12	0.76904	OVSQVDMCBVZWGM-QSOFNFLRSA-N	5280804	0	4	210.51	0
Artemisiae Scopariae Herba	YinChen	MOL000635	vanillin	51.996	152.16	1.306	0.6778	0.41159	1	3	0.032596	MWOOGOJBHIARFG-UHFFFAOYSA-N	1183	11.7934	2	46.53	0.325943
Artemisiae Scopariae Herba	YinChen	MOL000908	beta-elemene	25.6336	204.39	4.788	1.83596	2.07189	0	0	0.060519	OPFTUNCRGUEPRZ-QLFBSQMISA-N	6918391	0	3	0	0.32756
Artemisiae Scopariae Herba	YinChen	MOL000916	Car-3-ene	45.1492	136.26	2.873	1.85395	2.18382	0	0	0.04265	BQOFWKZOCNGFEC-DTWKUNHWSA-N	442461	11.441	0	0	0.263728
Artemisiae Scopariae Herba	YinChen	MOL000918	2-NONANONE	8.5065	142.27	2.704	1.34105	1.61968	0	1	0.015229	VKCYHJWLYTUGCC-UHFFFAOYSA-N	13187	0	6	17.07	0.242513
Artemisiae Scopariae Herba	YinChen	MOL001314	Azelex	16.9001	188.25	1.871	-0.04264	-0.71685	2	4	0.041301	BDJRBEYXGGNYIS-UHFFFAOYSA-N	19347555	0	8	74.6	0.26321
Artemisiae Scopariae Herba	YinChen	MOL001801	salicylic acid	32.127	138.13	1.167	0.62617	0.63276	2	3	0.027213	YGSDEFSMJLZEOE-UHFFFAOYSA-N	338	12.0046	1	57.53	0.425399
Artemisiae Scopariae Herba	YinChen	MOL001880	OXL	29.6784	90.04	-0.48	-0.64165	-0.87119	2	4	0.0071888	MUBZPKHOEPUJKR-UHFFFAOYSA-N	18676629	0	1	74.6	0.523941
Artemisiae Scopariae Herba	YinChen	MOL001955	Heriguard	11.9327	354.34	-0.416	-1.03385	-1.71492	6	9	0.32642	CWVRJTMFETXNAD-JUHZACGLSA-N	1794427	0	5	164.75	0.365238
Artemisiae Scopariae Herba	YinChen	MOL001999	scoparone	74.755	206.21	1.867	0.84693	0.46493	0	4	0.086914	GUAFOGOEJLSQBT-UHFFFAOYSA-N	8417	0.73161	2	48.67	0.227023
Artemisiae Scopariae Herba	YinChen	MOL002818	Piceol	36.8044	136.16	1.303	0.87312	0.71645	1	2	0.025253	TXFPEBPIARQUIG-UHFFFAOYSA-N	7469	25.0616	1	37.3	0.441205
Artemisiae Scopariae Herba	YinChen	MOL004609	Areapillin	48.9644	360.34	2.285	0.60332	-0.28779	3	8	0.41394	IZWKTABKAJGBFW-UHFFFAOYSA-N	158311	16.5222	4	118.59	0.156248
Artemisiae Scopariae Herba	YinChen	MOL004617	Ayapanin	41.5499	176.18	1.883	0.96663	0.84189	0	3	0.062144	LIIALPBMIOVAHH-UHFFFAOYSA-N	10748	1.65936	1	39.44	0.301173
Artemisiae Scopariae Herba	YinChen	MOL004734	Butal	68.6578	72.12	0.941	1.17974	1.55199	0	1	0.0022106	ZTQSAGDEMFDKMZ-UHFFFAOYSA-N	261	11.6061	2	17.07	0.267961
Artemisiae Scopariae Herba	YinChen	MOL005109	Capillarin	87.0102	198.23	3.002	1.35948	0.98912	0	2	0.084354	KUJLPCYCQICVRM-UHFFFAOYSA-N	3083811	4.25454	1	30.21	0.455822
Artemisiae Scopariae Herba	YinChen	MOL005573	Genkwanin	37.1304	284.28	2.585	0.62708	-0.23709	2	5	0.23696	JPMYFOBNRRGFNO-UHFFFAOYSA-N	5281617	16.1004	2	79.9	0.320143
Artemisiae Scopariae Herba	YinChen	MOL006589	Artepillin C	38.3946	300.43	5.348	0.82822	0.10903	2	3	0.16514	KABCFARPAMSXCC-JXMROGBWSA-N	5472440	1.28264	6	57.53	0.351484
Artemisiae Scopariae Herba	YinChen	MOL007260	Isorhamnetin-3-mono-beta-D-glucoside	4.11011	478.44	-0.336	-1.34568	-2.07093	7	12	0.80061	CQLRUIIRRZYHHS-LFXZADKFSA-N	5318645	0	5	199.51	0.341796
Artemisiae Scopariae Herba	YinChen	MOL007274	Skrofulein	30.3543	314.31	2.569	0.71561	-0.34066	2	6	0.29677	ZIIAJIWLQUVGHB-UHFFFAOYSA-N	188323	15.8045	3	89.13	0.25654
Artemisiae Scopariae Herba	YinChen	MOL007405	Cirsilineol	4.81292	344.34	2.553	0.77007	-0.36855	2	7	0.37367	VKOSQMWSWLZQPA-UHFFFAOYSA-N	162464	0	4	98.36	0.19108
Artemisiae Scopariae Herba	YinChen	MOL008039	Isoarcapillin	57.4037	360.34	2.285	0.40274	-0.19333	3	8	0.41385	HPDHWLHTEDKQKQ-UHFFFAOYSA-N	5318508	15.0777	4	118.59	0.178934
Artemisiae Scopariae Herba	YinChen	MOL008040	Eupalitin	46.1073	330.31	2.006	0.61707	-0.17432	3	7	0.32797	KWMAWXWUGIEVDG-UHFFFAOYSA-N	5748611	14.2521	3	109.36	0.252606
Artemisiae Scopariae Herba	YinChen	MOL008041	Eupatolitin	42.5491	346.31	1.738	0.15679	-0.50082	4	8	0.36988	WYKWHSPRHPZRCR-UHFFFAOYSA-N	5317291	14.3052	3	129.59	0.288062
Artemisiae Scopariae Herba	YinChen	MOL008042	(2R,3R)-3,5-dihydroxy-2-(4-hydroxyphenyl)-7-methoxychroman-4-one	24.8428	302.3	2.003	0.14097	-0.342	3	6	0.26434	LZLGHWHSUZVUFZ-JKSUJKDBSA-N	181132	0	2	96.22	0.340184
Artemisiae Scopariae Herba	YinChen	MOL008043	capillarisin	57.5559	316.28	2.811	0.48952	-0.40054	3	7	0.31388	NTKNGUAZSFAKEE-UHFFFAOYSA-N	5281342	16.0934	3	109.36	0.279851
Artemisiae Scopariae Herba	YinChen	MOL008044	7-Methylcapillarisin	5.08198	330.31	3.062	0.50601	-0.22759	2	7	0.34347	SDFLBBYWGIOMBJ-UHFFFAOYSA-N	5319541	0	4	98.36	0.264808
Artemisiae Scopariae Herba	YinChen	MOL008045	4'-Methylcapillarisin	72.1822	330.31	3.062	0.56738	0.00475	2	7	0.35197	ZFSSSVBLDHAXFV-UHFFFAOYSA-N	5319540	16.3117	4	98.36	0.261661
Artemisiae Scopariae Herba	YinChen	MOL008046	Demethoxycapillarisin	52.3323	286.25	2.828	0.31413	-0.31413	3	6	0.24932	UBSCDKPKWHYZNX-UHFFFAOYSA-N	5316511	16.6704	2	100.13	0.357436
Artemisiae Scopariae Herba	YinChen	MOL008047	Artepillin A	68.3172	316.43	3.818	0.44984	-0.15437	2	4	0.23516	IJQHPPUNNDWTDR-GMFYWQHVSA-N		5.96162	6	66.76	0.2881
Artemisiae Scopariae Herba	YinChen	MOL008048	(E)-3-[4-hydroxy-3-[(E)-4-hydroxy-3-methyl-but-2-enyl]-5-(3-methylbut-2-enyl)phenyl]acrylic acid	23.7629	316.43	4.257	0.41466	-0.48296	3	4	0.19362	HEFPIIHDRLNTDN-JBFPSKHUSA-N	6439717	0	7	77.76	0.345365
Artemisiae Scopariae Herba	YinChen	MOL008049	(E)-3-[4-hydroxy-3-[(Z)-4-hydroxy-3-methyl-but-2-enyl]-5-(3-methylbut-2-enyl)phenyl]acrylic acid	12.8626	316.43	4.257	0.34941	-0.54447	3	4	0.19371	HEFPIIHDRLNTDN-ZCVOOGJLSA-N	6439716	0	7	77.76	0.347887
Artemisiae Scopariae Herba	YinChen	MOL008050	5-Hydroxyferulate	59.9888	210.2	1.351	0.23816	-0.19188	3	5	0.070883	YFXWTVLDSKSYLW-NSCUHMNNSA-N	446834	-0.141352	3	86.99	0.343339
Artemisiae Scopariae Herba	YinChen	MOL008051	Neocapillene	24.4501	154.22	3.953	2.09379	1.59019	0	0	0.033492	BRCIUCONXSZSKN-UHFFFAOYSA-N	5320055	0	0	0	0.477596
Artemisiae Scopariae Herba	YinChen	MOL008052	Capillene	47.1922	154.22	3.953	2.11387	1.54499	0	0	0.033894	WXQYRBLGGSLJHA-UHFFFAOYSA-N	3083613	7.66357	1	0	0.504028
Artemisiae Scopariae Herba	YinChen	MOL008053	penta-1,3-diynylbenzene	15.3451	140.19	3.497	2.06875	1.54341	0	0	0.02725	ACPMYIIORVILBG-UHFFFAOYSA-N	10983572	0	0	0	0.55908
Artemisiae Scopariae Herba	YinChen	MOL008054	Capillanol	62.0183	174.26	2.971	1.29381	1.13144	1	1	0.041972	WWNYBNQWIHBNIE-NSHDSACASA-N		3.71174	2	20.23	0.342045
Artemisiae Scopariae Herba	YinChen	MOL008055	Norcapillene	38.0627	140.19	4.004	2.02527	1.73124	0	0	0.027688	ZZGANZXITREHOP-UHFFFAOYSA-N	587245	7.58492	1	0	0.57141
Artemisiae Scopariae Herba	YinChen	MOL008056	Capillarol	37.405	260.31	3.172	0.53588	0.06148	1	4	0.12046	SNCJUGHLORZYKO-ALCCZGGFSA-N		18.3923	5	63.6	0.332505
Artemisiae Scopariae Herba	YinChen	MOL008057	Capillin	52.4397	168.2	3.383	1.50433	0.83742	0	1	0.042991	RAZOKRUZEQERLH-UHFFFAOYSA-N	10321	21.655	1	17.07	0.568815
Artemisiae Scopariae Herba	YinChen	MOL008058	α-humulene	39.8116	204.39	5.035	1.87348	2.15214	0	0	0.061115	FAMPSKZZVDUYOS-QLKCAEEVSA-N	50987499	5.565	0	0	0.274887
Radix Bupleuri	ChaiHu	MOL000018	(+/-)-Isoborneol	86.9841	154.28	1.975	1.27192	1.59796	1	1	0.05275	DTGKSKDOIYIVQL-MRTMQBJTSA-N	6321405	11.3626	0	20.23	0
Radix Bupleuri	ChaiHu	MOL000019	D-Camphene	34.9792	136.26	2.927	1.80598	2.18648	0	0	0.039017	CRPUJAZIXJMDBK-DTWKUNHWSA-N	92221	11.2919	0	0	0
Radix Bupleuri	ChaiHu	MOL000023	Hemo-sol	39.841	136.26	3.503	1.82929	2.11692	0	0	0.02231	XMGQYMWWDOXHJM-JTQLQIEISA-N	440917	11.6791	1	0	0
Radix Bupleuri	ChaiHu	MOL000027	alpha-Curcumene	4.67727	202.37	5.337	1.93318	1.99377	0	0	0.055937	VMYXUZSZMNBRCN-CQSZACIVSA-N	442360	0	4	0	0
Radix Bupleuri	ChaiHu	MOL000029	beta-Humulene	26.8664	204.39	5.089	1.82014	2.01289	0	0	0.061239	HAVYZKHVTLAPDZ-PPGMXFKZSA-N	5318102	0	0	0	0
Radix Bupleuri	ChaiHu	MOL000032	beta-Eudesmol	26.0916	222.41	3.72	1.31702	1.384	1	1	0.095471	BOPIMTNSYWYZOC-VNHYZAJKSA-N	91457	0	1	20.23	0
Radix Bupleuri	ChaiHu	MOL000036	beta-caryophyllene	29.7023	204.39	4.753	1.82766	2.06535	0	0	0.089893	NPNUFJAVOOONJE-GFUGXAQUSA-N	5281515	0	0	0	0
Radix Bupleuri	ChaiHu	MOL000040	Scopoletol	27.7735	192.18	1.616	0.71351	0.29931	1	4	0.076154	RODXRVNMMDRFIK-UHFFFAOYSA-N	5280460	0	1	59.67	0
Radix Bupleuri	ChaiHu	MOL000057	DIBP	49.6341	278.38	3.924	0.8468	0.6794	0	4	0.13067	MGWAVDBGNNKXQV-UHFFFAOYSA-N	6782	3.93855	8	52.6	0
Radix Bupleuri	ChaiHu	MOL000069	palmitic acid	19.2966	256.48	6.368	1.09151	0.99862	1	2	0.098573	IPCSVZSSVZVIGE-UHFFFAOYSA-N	985	0	14	37.3	0
Radix Bupleuri	ChaiHu	MOL000098	quercetin	46.4333	302.25	1.504	0.04842	-0.7689	5	7	0.27525	REFJWTPEDVJJIY-UHFFFAOYSA-N	5280343	14.4005	1	131.36	0.384534
Radix Bupleuri	ChaiHu	MOL000116	Nonanal	40.2763	142.27	3.222	1.30729	1.50223	0	1	0.015196	GYHFUZHODSMOHU-UHFFFAOYSA-N	31289	6.35457	7	17.07	0.205871
Radix Bupleuri	ChaiHu	MOL000117	Cymol	27.2038	134.24	3.51	1.85992	2.09815	0	0	0.022463	HFPZCAJZSCWRBC-UHFFFAOYSA-N	7463	0	1	0	0.341527
Radix Bupleuri	ChaiHu	MOL000118	(L)-alpha-Terpineol	48.7978	154.28	2.415	1.39392	1.72345	1	1	0.030772	WUOACPNHFRMFPN-SECBINFHSA-N	443162	11.3491	1	20.23	0.268833
Radix Bupleuri	ChaiHu	MOL000120	dec-2-enal	18.5477	154.28	3.655	1.39679	1.59322	0	1	0.02049	MMFCJPPRCYDLLZ-CMDGGOBGSA-N	5283345	0	7	17.07	0.266338
Radix Bupleuri	ChaiHu	MOL000121	Decanal	29.8051	156.3	3.678	1.33684	1.4357	0	1	0.020124	KSMVZQYAVGTKIV-UHFFFAOYSA-N	8175	0	8	17.07	0.201611
Radix Bupleuri	ChaiHu	MOL000122	1,8-cineole	39.7292	154.28	2.148	1.57306	2.06035	0	1	0.049041	WEEGYLXZBRQIMU-WAAGHKOSSA-N	2758	11.2921	0	9.23	0.242103
Radix Bupleuri	ChaiHu	MOL000123	geraniol	23.9348	154.28	2.934	1.19222	1.14081	1	1	0.020271	GLZPCOQZEFWAFX-JXMROGBWSA-N	637566	0	4	20.23	0.273528
Radix Bupleuri	ChaiHu	MOL000125	(-)-alpha-Pinene	46.2498	136.26	2.873	1.84526	2.2987	0	0	0.052565	GRWFGVWFFZKLTI-IUCAKERBSA-N	440968	11.4218	0	0	0.247316
Radix Bupleuri	ChaiHu	MOL000126	(-)-nopinene	44.8353	136.26	2.927	1.80433	2.11917	0	0	0.052595	WTARULDDTDQWMU-IUCAKERBSA-N	440967	11.3189	0	0	0.269748
Radix Bupleuri	ChaiHu	MOL000127	Neral	19.4836	152.26	3.19	1.36372	1.50901	0	1	0.020741	WTEVQBCEXWBHNA-YFHOEESVSA-N	643779	0	4	17.07	0.336519
Radix Bupleuri	ChaiHu	MOL000128	NERYLACETATE	25.94	196.32	3.313	1.28068	1.28339	0	2	0.041771	HIGQPQRQIQDZMP-DHZHZOJOSA-N	1549026	0	6	26.3	0.270484
Radix Bupleuri	ChaiHu	MOL000131	EIC	41.9044	280.5	6.391	1.16206	0.90315	1	2	0.14347	OYHQOLUKZRVURQ-HZJYTTRNSA-N	5280450	7.49704	14	37.3	0.250388
Radix Bupleuri	ChaiHu	MOL000169	alpha-Guaiene	25.9346	204.39	4.993	1.81053	2.08753	0	0	0.072089	ADIDQIZBYUABQK-RWMBFGLXSA-N	5317844	0	1	0	0.260783
Radix Bupleuri	ChaiHu	MOL000172	Furol	34.351	96.09	0.985	1.08216	1.51485	0	2	0.010395	HYBBIBNJHNGZAN-UHFFFAOYSA-N	7362	4.5265	1	30.21	0.195577
Radix Bupleuri	ChaiHu	MOL000193	(Z)-caryophyllene	30.2907	204.39	4.753	1.82425	2.15315	0	0	0.089886	NPNUFJAVOOONJE-BLOBHPOZSA-N	6429301	7.99736	0	0	0.284987
Radix Bupleuri	ChaiHu	MOL000196	L-Bornyl acetate	65.5209	196.32	2.354	1.28902	1.58637	0	2	0.075447	KGEKLUUHTZCSIP-HOSYDEDBSA-N	93009	6.93802	2	26.3	0.229703
Radix Bupleuri	ChaiHu	MOL000197	Myrcene	24.9638	136.26	3.688	1.83989	1.97983	0	0	0.015286	UAHWPYUMFXYFJY-UHFFFAOYSA-N	31253	0	4	0	0.370535
Radix Bupleuri	ChaiHu	MOL000198	(R)-linalool	39.8043	154.28	2.735	1.32771	1.36071	1	1	0.022686	CDOSHBSSFJOMGT-JTQLQIEISA-N	443158	6.47726	4	20.23	0.317056
Radix Bupleuri	ChaiHu	MOL000201	p-Ocimene	15.0605	136.26	3.634	1.85109	1.99228	0	0	0.015199	IHPKGUQCSIINRJ-CSKARUKUSA-N	5281553	0	3	0	0.387364
Radix Bupleuri	ChaiHu	MOL000207	Methyleugenol	73.3601	178.25	2.805	1.46527	1.4121	0	2	0.042845	ZYEMGPIYFIJGTP-UHFFFAOYSA-N	7127	2.91829	4	18.46	0.265906
Radix Bupleuri	ChaiHu	MOL000233	delta-Terpineol	55.1099	154.28	2.469	1.28225	1.44318	1	1	0.030896	SQIFACVGCPWBQZ-UHFFFAOYSA-N	81722	10.9721	1	20.23	0.280245
Radix Bupleuri	ChaiHu	MOL000234	L-Limonen	38.0934	136.26	3.503	1.82615	2.13236	0	0	0.022306	XMGQYMWWDOXHJM-SNVBAGLBSA-N	439250	11.6373	1	0	0.29217
Radix Bupleuri	ChaiHu	MOL000244	()-Borneol	81.8031	154.28	1.975	1.22378	1.47152	1	1	0.052753	DTGKSKDOIYIVQL-WEDXCCLWSA-N	6552009	11.358	0	20.23	0.238354
Radix Bupleuri	ChaiHu	MOL000247	(Z,Z)-farnesol	41.1358	222.41	4.761	1.24963	1.15136	1	1	0.058711	CRDAMVZIKSXKFV-FBXUGWQNSA-N	1549107	6.28624	7	20.23	0.278205
Radix Bupleuri	ChaiHu	MOL000254	eugenol	56.2419	164.22	2.554	1.35303	1.31553	1	2	0.036518	RRAFCDWBNXTKKO-UHFFFAOYSA-N	3314	0.915886	3	29.46	0.316354
Radix Bupleuri	ChaiHu	MOL000259	o-Thymol	43.2813	150.24	3.243	1.57555	1.71203	1	1	0.029778	RECUKUPTGUEGMW-UHFFFAOYSA-N	10364	11.2866	1	20.23	0.327447
Radix Bupleuri	ChaiHu	MOL000263	oleanolic acid	29.0208	456.78	6.422	0.58907	0.074	2	3	0.75599	MIJYXULNPSFWEK-GTOFXWBISA-N	10494	0	1	57.53	0.247015
Radix Bupleuri	ChaiHu	MOL000270	CHEBI:7	45.1981	136.26	2.873	1.84284	2.15102	0	0	0.04265	BQOFWKZOCNGFEC-BDAKNGLRSA-N	443156	11.4408	0	0	0.265322
Radix Bupleuri	ChaiHu	MOL000271	l-carvone	49.4698	150.24	2.361	1.35036	1.64609	0	1	0.02998	ULDHMXUKGWMISQ-SECBINFHSA-N	439570	11.7526	1	17.07	0.330827
Radix Bupleuri	ChaiHu	MOL000302	Undekansaeure	30.1432	186.33	4.087	0.97688	0.94231	1	2	0.034725	ZDPHROOEEOARMN-UHFFFAOYSA-N	8180	4.9323	9	37.3	0
Radix Bupleuri	ChaiHu	MOL000303	caprylic acid	16.398	144.24	2.718	0.90233	1.02128	1	2	0.016205	WWZKQHOCKIZLMA-UHFFFAOYSA-N	379	0	6	37.3	0
Radix Bupleuri	ChaiHu	MOL000305	lauric acid	23.5879	200.36	4.543	1.02187	1.09656	1	2	0.043637	POULHZVOKOAJMA-UHFFFAOYSA-N	3893	0	10	37.3	0
Radix Bupleuri	ChaiHu	MOL000354	isorhamnetin	49.6044	316.28	1.755	0.30933	-0.54258	4	7	0.306	IZQSVPBOUDKVDZ-UHFFFAOYSA-N	5281654	14.3393	2	120.36	0.320394
Radix Bupleuri	ChaiHu	MOL000382	Arabinose,d	1.87148	150.15	-2.173	-1.5911	-3.98447	4	5	0.022118	PYMYPHUHKUWMLA-WDCZJNDASA-N	66308	0	4	97.99	0
Radix Bupleuri	ChaiHu	MOL000415	rutin	3.20153	610.57	-1.446	-1.92581	-2.75317	10	16	0.68283	IKGXIBQEEMLURG-NVPNHPEKSA-N	5280805	0	6	269.43	0
Radix Bupleuri	ChaiHu	MOL000420	XLS	51.0764	150.15	-2.173	-1.27014	-3.5841	4	5	0.022107	PYMYPHUHKUWMLA-VPENINKCSA-N	644160	11.3685	4	97.99	0
Radix Bupleuri	ChaiHu	MOL000422	kaempferol	41.8822	286.25	1.771	0.26096	-0.55335	4	6	0.24066	IYRMWMYZSQPJKC-UHFFFAOYSA-N	5280863	14.7434	1	111.13	0
Radix Bupleuri	ChaiHu	MOL000431	coumarin	29.1676	146.15	1.9	1.20123	1.30125	0	2	0.043014	ZYGHJZDHTFUPRJ-UHFFFAOYSA-N	323	0	0	30.21	0
Radix Bupleuri	ChaiHu	MOL000437	Hirsutrin	1.85808	464.41	-0.587	-1.65819	-2.30907	8	12	0.76904	OVSQVDMCBVZWGM-QSOFNFLRSA-N	5280804	0	4	210.51	0
Radix Bupleuri	ChaiHu	MOL000449	Stigmasterol	43.8299	412.77	7.64	1.44458	1.00045	1	1	0.75665	HCXVJBMSMIARIN-PHZDYDNGSA-N	5280794	5.5746	5	20.23	0.216794
Radix Bupleuri	ChaiHu	MOL000459	CHEBI:39932	32.7944	128.24	2.529	1.12313	1.23307	1	1	0.011489	VSMOENVRRABVKN-QMMMGPOBSA-N	6992244	5.70615	5	20.23	0
Radix Bupleuri	ChaiHu	MOL000474	(-)-Epoxycaryophyllene	35.9368	220.39	3.519	1.57196	1.82683	0	1	0.12925	NVEQFIOZRFFVFW-RGCMKSIDSA-N		6.09021	0	12.53	0
Radix Bupleuri	ChaiHu	MOL000479	Farnesene	17.4181	204.39	5.515	1.95385	2.20961	0	0	0.047569	JSNRRGGBADWTMC-NTCAYCPXSA-N	5281517	0	7	0	0
Radix Bupleuri	ChaiHu	MOL000490	petunidin	30.0455	317.29	1.649	0.15762	-0.642	5	7	0.30712	BLBZAMLPGFAHFX-UHFFFAOYSA-N		1.21016	2	123.52	0
Radix Bupleuri	ChaiHu	MOL000601	O-Methylthymol	47.6541	164.27	3.494	1.74969	1.86905	0	1	0.035377	LSQXNMXDFRRDSJ-UHFFFAOYSA-N	14104	11.492	2	9.23	0.283438
Radix Bupleuri	ChaiHu	MOL000607	Dehydro-p-cymene	11.6268	132.22	3.314	1.87928	1.93214	0	0	0.022843	MMSLOZQEMPDGPI-UHFFFAOYSA-N	62385	0	1	0	0.436798
Radix Bupleuri	ChaiHu	MOL000608	()-Terpinen-4-ol	81.4067	154.28	2.55	1.36161	1.66275	1	1	0.032323	WRYLYDPHFGVWKC-SNVBAGLBSA-N	2724161	10.806	1	20.23	0.254449
Radix Bupleuri	ChaiHu	MOL000609	(1R,5S)-7,7-dimethyl-4-bicyclo[3.1.1]hept-3-enecarboxaldehyde	40.6443	150.24	2.038	1.33615	1.67177	0	1	0.059434	KMRMUZKLFIEVAO-RKDXNWHRSA-N	1201528	11.4422	1	17.07	0.278059
Radix Bupleuri	ChaiHu	MOL000610	TRD	17.8912	184.41	6.302	1.78399	1.9576	0	0	0.031021	IIYFAKIEWZDVMP-UHFFFAOYSA-N	12388	0	10	0	0.186956
Radix Bupleuri	ChaiHu	MOL000615	delta-amorphene	17.9461	204.39	4.94	1.85086	1.99416	0	0	0.077173	FUCYIEXQVQJBKY-ZFWWWQNUSA-N	441005	0	1	0	0.244963
Radix Bupleuri	ChaiHu	MOL000628	darutoside	21.3182	574.93	5.893	-0.26116	-0.95742	4	6	0.63003	VWDLOXMZIGUBKM-CQJGLIEWSA-N		0	8	99.38	0.220428
Radix Bupleuri	ChaiHu	MOL000635	vanillin	51.996	152.16	1.306	0.6778	0.41159	1	3	0.032596	MWOOGOJBHIARFG-UHFFFAOYSA-N	1183	11.7934	2	46.53	0.325943
Radix Bupleuri	ChaiHu	MOL000666	hexanal	55.707	100.18	1.853	1.25464	1.52279	0	1	0.0055795	JARKCYVAAOWBJS-UHFFFAOYSA-N	6184	10.9631	4	17.07	0.234078
Radix Bupleuri	ChaiHu	MOL000667	1-hexanol	22.043	102.2	1.883	1.07671	1.20598	1	1	0.0054272	ZSIAUFGUXNUGDI-UHFFFAOYSA-N	8103	0	4	20.23	0.190968
Radix Bupleuri	ChaiHu	MOL000668	PENTYLFURAN	54.5884	138.23	3.115	1.72013	1.94321	0	1	0.019335	YVBAUDVGOFCUSG-UHFFFAOYSA-N	19602	-1.96365	4	13.14	0.101801
Radix Bupleuri	ChaiHu	MOL000675	oleic acid	33.1284	282.52	6.835	1.16896	0.77767	1	2	0.14243	ZQPPMHVWECSIRJ-KTKRTIGZSA-N	445639	4.98621	15	37.3	0.196163
Radix Bupleuri	ChaiHu	MOL000676	DBP	64.5416	278.38	4.198	0.8008	0.55504	0	4	0.13409	DOIRQSBPFJWKBE-UHFFFAOYSA-N	3026	5.40558	10	52.6	0.344917
Radix Bupleuri	ChaiHu	MOL000703	2-heptanone	46.5618	114.21	1.792	1.31468	1.57357	0	1	0.0084055	CATSNJVOTSVZJV-UHFFFAOYSA-N	8051	10.5783	4	17.07	0.25279
Radix Bupleuri	ChaiHu	MOL000705	WLN: VH6	19.588	114.21	2.309	1.29335	1.49307	0	1	0.0080592	FXHGMKSSBGDXIY-UHFFFAOYSA-N	8130	0	5	17.07	0.225425
Radix Bupleuri	ChaiHu	MOL000707	Heptenal	37.1595	112.19	2.286	1.30331	1.56132	0	1	0.008253	NDFKTBCGKNOHPJ-AATRIKPKSA-N	5283316	3.95704	4	17.07	0.300768
Radix Bupleuri	ChaiHu	MOL000708	WLN: VHR	32.628	106.13	1.589	1.32343	1.65581	0	1	0.014163	HUMNYLRZRPPJDN-UHFFFAOYSA-N	240	12.0742	1	17.07	0.442752
Radix Bupleuri	ChaiHu	MOL000709	(S)-Matsutake alcohol	40.1079	128.24	2.529	1.18685	1.35177	1	1	0.011506	VSMOENVRRABVKN-MRVPVSSYSA-N	2724898	5.62406	5	20.23	0.280749
Radix Bupleuri	ChaiHu	MOL000710	OYA	19.0682	128.24	2.765	1.30183	1.51674	0	1	0.011222	NUJGJRNETVAIRJ-UHFFFAOYSA-N	454	0	6	17.07	0.225051
Radix Bupleuri	ChaiHu	MOL000711	2,4-Heptdienal	19.1382	110.17	1.841	1.29185	1.53759	0	1	0.0085495	SATICYYAWWYRAM-VNKDHWASSA-N	5283321	0	3	17.07	0.382543
Radix Bupleuri	ChaiHu	MOL000713	(E)-oct-3-en-2-one	30.5014	126.22	2.225	1.33544	1.55572	0	1	0.011642	ZCFOBLITZWHNNC-VOTSOKGWSA-N	5363229	1.11777	4	17.07	0.310001
Radix Bupleuri	ChaiHu	MOL000714	Hyacinthin	38.6465	120.16	1.517	1.30517	1.58238	0	1	0.017812	DTUQWGWMVIHBKE-UHFFFAOYSA-N	998	-2.04432	2	17.07	0.431005
Radix Bupleuri	ChaiHu	MOL000715	l-Menthone	57.8975	154.28	2.597	1.3482	1.70298	0	1	0.029429	NFLGAXVYCFJBMK-BDAKNGLRSA-N	26447	10.5712	1	17.07	0.242062
Radix Bupleuri	ChaiHu	MOL000716	trans-2-nonenal	19.1774	140.25	3.198	1.37366	1.59049	0	1	0.015493	BSAIUMLZVGUGKX-BQYQJAHWSA-N	5283335	0	6	17.07	0.272913
Radix Bupleuri	ChaiHu	MOL000721	Nonadienal	19.0283	138.23	2.754	1.37543	1.55883	0	1	0.015849	ZHHYXNZJDGDGPJ-BSWSSELBSA-N	5283339	0	5	17.07	0.327501
Radix Bupleuri	ChaiHu	MOL000723	trans-2,4-decadienal	51.0282	152.26	3.21	1.40425	1.49359	0	1	0.020894	JZQKTMZYLHNFPL-BLHCBFLLSA-N	5283349	7.43898	6	17.07	0.321692
Radix Bupleuri	ChaiHu	MOL000724	Geranylacetone	18.6578	194.35	3.62	1.49911	1.55211	0	1	0.040187	HNZUNIKWNYHEJJ-FMIVXFBMSA-N	1549778	0	6	17.07	0.28981
Radix Bupleuri	ChaiHu	MOL000749	Linoleic	41.9044	280.5	6.391	1.23023	0.80752	1	2	0.14468	OYHQOLUKZRVURQ-AVQMFFATSA-N	5282457	5.26519	14	37.3	0.227795
Radix Bupleuri	ChaiHu	MOL000860	stearic acid	17.8254	284.54	7.28	1.14557	1.22356	1	2	0.14086	QIQXTHQIDYTFRH-UHFFFAOYSA-N	5281	0	16	37.3	0.187165
Radix Bupleuri	ChaiHu	MOL000864	MYS	13.9811	212.47	7.215	1.80931	1.91696	0	0	0.04922	YCOZIPAWZNQLMR-UHFFFAOYSA-N	12391	0	12	0	0.145994
Radix Bupleuri	ChaiHu	MOL000867	Heptadekan	8.64247	240.53	8.127	1.83578	1.86559	0	0	0.074658	NDJKXXJCMXVBJW-UHFFFAOYSA-N	12398	0	14	0	0.140065
Radix Bupleuri	ChaiHu	MOL000868	LFA	8.46052	282.62	9.496	1.834	1.80067	0	0	0.12999	CBFCDTFDPHXCNY-UHFFFAOYSA-N	8222	0	17	0	0.133019
Radix Bupleuri	ChaiHu	MOL000869	Henicosane	8.41291	296.65	9.952	1.83706	1.80072	0	0	0.15364	FNAZRRHPUDJQCJ-UHFFFAOYSA-N	12403	0	18	0	0.131046
Radix Bupleuri	ChaiHu	MOL000872	(6R)-2,6-dimethyloctane	18.1451	142.32	4.525	1.78941	2.05802	0	0	0.014389	ZALHPSXXQIPKTQ-SNVBAGLBSA-N	11413903	0	5	0	0.218448
Radix Bupleuri	ChaiHu	MOL000873	CYH	74.986	98.16	1.174	1.20641	1.77277	0	1	0.010105	JHIVVAPYMSGYDF-UHFFFAOYSA-N	7967	11.109	0	17.07	0.21655
Radix Bupleuri	ChaiHu	MOL000874	paeonol	28.7872	166.19	1.286	0.92853	0.8449	1	3	0.039185	UILPJVPSNHJFIK-UHFFFAOYSA-N	11092	0	2	46.53	0.31994
Radix Bupleuri	ChaiHu	MOL000878	Farnesylacetone	37.8416	262.48	5.446	1.60901	1.55598	0	1	0.10214	LTUMRKDLVGQMJU-IUBLYSDUSA-N	1711945	5.21772	9	17.07	0.291443
Radix Bupleuri	ChaiHu	MOL000886	tetradecane	15.9423	198.44	6.758	1.78783	1.78297	0	0	0.039319	BGHCVCJVXZWKCC-UHFFFAOYSA-N	12389	0	11	0	0.148416
Radix Bupleuri	ChaiHu	MOL000918	2-NONANONE	8.5065	142.27	2.704	1.34105	1.61968	0	1	0.015229	VKCYHJWLYTUGCC-UHFFFAOYSA-N	13187	0	6	17.07	0.242513
Radix Bupleuri	ChaiHu	MOL000922	(R)-p-Menth-1-en-4-ol	32.1559	154.28	2.55	1.32972	1.5191	1	1	0.032284	WRYLYDPHFGVWKC-JTQLQIEISA-N	5325830	11.3891	1	20.23	0.263032
Radix Bupleuri	ChaiHu	MOL000924	Mnk	17.6588	170.33	3.616	1.3965	1.64156	0	1	0.025869	KYWIYKKSMDLRDC-UHFFFAOYSA-N	8163	0	8	17.07	0.222917
Radix Bupleuri	ChaiHu	MOL000932	alpha-Farnesene	21.7035	204.39	5.461	1.96768	1.89189	0	0	0.047239	CXENHBSYCFFKJS-VDQVFBMKSA-N	5281516	0	6	0	0.318868
Radix Bupleuri	ChaiHu	MOL000937	58870_FLUKA	49.0106	204.39	4.364	1.82227	2.07917	0	0	0.1039	NUQDPKOFUKFKFD-BGOOENEXSA-N	15431199	12.471	0	0	0.221622
Radix Bupleuri	ChaiHu	MOL000974	cuminal	38.286	148.22	2.784	1.38829	1.60832	0	1	0.029012	WTWBUQJHJGUZCY-UHFFFAOYSA-N	326	1.94128	2	17.07	0.363357
Radix Bupleuri	ChaiHu	MOL001109	β-thujene	46.4419	136.26	2.678	1.81637	2.1888	0	0	0.043485	GJYKUZUTZNTBEC-IVZWLZJFSA-N		11.5289	1	0	0.288897
Radix Bupleuri	ChaiHu	MOL001121	19894-97-4	49.9793	152.26	1.782	1.24527	1.49978	1	1	0.059011	RXBQNMWIQKOSCS-IUCAKERBSA-N	88301	11.5489	1	20.23	0.208982
Radix Bupleuri	ChaiHu	MOL001179	(&#8722;)-Alloaromadendrene	54.0393	204.39	4.223	1.80834	2.0673	0	0	0.10417	ITYNGVSTWVVPIC-DHGKCCLASA-N	10899740	12.0612	0	0	0.230855
Radix Bupleuri	ChaiHu	MOL001210	(4S)-4-isopropylcyclohexene-1-carbaldehyde	40.3636	152.26	2.864	1.36469	1.68674	0	1	0.028201	AEVLWICMAHGAMS-SNVBAGLBSA-N	11842593	1.97875	2	17.07	0.277648
Radix Bupleuri	ChaiHu	MOL001223	(S)-2,2,3-Trimethylcyclopent-3-ene-1-acetaldehyde	45.1783	152.26	2.193	1.32267	1.70843	0	1	0.033489	OGCGGWYLHSJRFY-VIFPVBQESA-N	90969	11.4315	2	17.07	0.31172
Radix Bupleuri	ChaiHu	MOL001273	80-57-9	50.6314	150.24	1.942	1.27451	1.59484	0	1	0.061837	DCSCXTJOXBUFGB-SFYZADRCSA-N	65724	11.5586	0	17.07	0.340787
Radix Bupleuri	ChaiHu	MOL001283	C09704	29.5611	222.41	4.562	1.37191	1.33575	1	1	0.059922	FQTLCLSUCSAZDY-ATGUSINASA-N	5281525	0	7	20.23	0.30926
Radix Bupleuri	ChaiHu	MOL001285	octanol	21.0572	130.26	2.796	1.16263	1.22962	1	1	0.010949	KBPLFHHGFOOTCA-UHFFFAOYSA-N	957	0	6	20.23	0.170222
Radix Bupleuri	ChaiHu	MOL001303	(1R,2R,4S)-2,4-diisopropenyl-1-methyl-1-vinylcyclohexane	5.57879	204.39	4.788	1.84785	2.11357	0	0	0.060442	OPFTUNCRGUEPRZ-ZNMIVQPWSA-N	9859094	0	3	0	0.338428
Radix Bupleuri	ChaiHu	MOL001312	9-HEXADECENOIC ACID	35.7759	254.46	5.923	1.10288	0.85309	1	2	0.1	SECPZKHBENQXJG-BQYQJAHWSA-N	5282745	5.60617	13	37.3	0.204242
Radix Bupleuri	ChaiHu	MOL001386	Methyl laurate	21.7475	214.39	4.794	1.31944	1.24373	0	2	0.052977	UQDUPQYQJKYHQI-UHFFFAOYSA-N	8139	0	11	26.3	0.152104
Radix Bupleuri	ChaiHu	MOL001392	Methyl myristate	19.682	242.45	5.706	1.35515	1.18947	0	2	0.079634	ZAZKJZBWRNNLDS-UHFFFAOYSA-N	31284	0	13	26.3	0.143094
Radix Bupleuri	ChaiHu	MOL001393	myristic acid	21.1812	228.42	5.455	1.07113	0.99179	1	2	0.066784	TUNFSRHWOTWDNC-UHFFFAOYSA-N	11005	0	12	37.3	0.185216
Radix Bupleuri	ChaiHu	MOL001394	Oktadekan	9.80639	254.56	8.583	1.8317	1.8291	0	0	0.090617	RZJRJXONCZWCBN-UHFFFAOYSA-N	11635	0	15	0	0.137503
Radix Bupleuri	ChaiHu	MOL001396	PENTADECYLIC ACID	20.1846	242.45	5.911	1.07931	0.88486	1	2	0.081479	WQEPLUUGTLDZJY-UHFFFAOYSA-N	13849	0	13	37.3	0.181643
Radix Bupleuri	ChaiHu	MOL001397	cis-Hept-2-enal	40.192	112.19	2.286	1.28686	1.63977	0	1	0.0082397	NDFKTBCGKNOHPJ-WAYWQWQTSA-N	5362616	4.03303	4	17.07	0.3116
Radix Bupleuri	ChaiHu	MOL001402	Octacosane	8.14661	394.86	13.145	1.91221	1.45871	0	0	0.36732	ZYURHZPYMFLWSH-UHFFFAOYSA-N	12408	0	25	0	0.120678
Radix Bupleuri	ChaiHu	MOL001417	OCTENAL	19.4138	126.22	2.742	1.34276	1.58912	0	1	0.011462	LVBXEMGDVWVTGY-VOTSOKGWSA-N	5283324	0	5	17.07	0.280413
Radix Bupleuri	ChaiHu	MOL001487	FITONE	6.66993	268.54	6.197	1.50387	1.44198	0	1	0.098287	WHWDWIHXSPCOKZ-SJORKVTESA-N	1810796	0	12	17.07	0.218218
Radix Bupleuri	ChaiHu	MOL001578	Hypnon	48.1926	120.16	1.57	1.35871	1.54113	0	1	0.018645	KWOLFJPFCHCOCG-UHFFFAOYSA-N	7410	25.1964	1	17.07	0.450976
Radix Bupleuri	ChaiHu	MOL001600	copaene	29.4734	204.39	4.169	1.80953	2.03863	0	0	0.12401	VLXDPFLIRFYIME-QRTUWBSPSA-N		0	1	0	0.22375
Radix Bupleuri	ChaiHu	MOL001606	BB_NC-0668	35.5721	204.39	4.753	1.83095	2.01966	0	0	0.082297	QEBNYNLSCGVZOH-NFAWXSAZSA-N	9855795	7.23204	1	0	0.273814
Radix Bupleuri	ChaiHu	MOL001619	UPL	8.5205	268.59	9.039	1.83329	1.69808	0	0	0.10901	LQERIDTXQFOHKA-UHFFFAOYSA-N	12401	0	16	0	0.156634
Radix Bupleuri	ChaiHu	MOL001645	Linoleyl acetate	42.1008	308.56	6.847	1.35826	1.08413	0	2	0.19845	KFXARGMQYWECBV-ZDVGBALWSA-N	5319042	7.47852	16	26.3	0.208546
Radix Bupleuri	ChaiHu	MOL001731	Dextrin Corn	50.3814	180.18	-2.513	-1.93275	-4.47285	5	6	0.044663	WQZGKKKJIJFFOK-DVKNGEFBSA-N	79025	11.1152	1	110.38	0.268642
Radix Bupleuri	ChaiHu	MOL001732	IFP	72.8736	92.11	-1.408	-0.9741	-2.6263	3	3	0.0053814	PEDCQBHIVMGVHV-UHFFFAOYSA-N	753	11.4536	2	60.69	0.19647
Radix Bupleuri	ChaiHu	MOL001752	EUG	38.3919	150.19	2.098	1.35854	1.35093	1	2	0.030821	YOMSJEATGXXYPX-UHFFFAOYSA-N	332	11.5652	2	29.46	0.364636
Radix Bupleuri	ChaiHu	MOL001789	isoliquiritigenin	85.3218	256.27	2.9	0.43959	-0.40612	3	4	0.14805	DXDRHHKMWQZJHT-FPYGCLRLSA-N	638278	17.664	3	77.76	0.463126
Radix Bupleuri	ChaiHu	MOL001816	Amide HPL	19.7865	255.5	5.765	1.21736	1.29817	2	2	0.096685	HSEMFIZWXHQJAE-UHFFFAOYSA-N	69421	0	14	43.09	0.170924
Radix Bupleuri	ChaiHu	MOL001817	Methyl stearate	16.8031	298.57	7.531	1.41373	1.28907	0	2	0.16341	HPEUJPJOZXNMSJ-UHFFFAOYSA-N	8201	0	17	26.3	0.161823
Radix Bupleuri	ChaiHu	MOL001819	METHYL PENTADECANOATE	18.8153	256.48	6.162	1.36566	1.28468	0	2	0.096511	XIUXKAZJZFLLDQ-UHFFFAOYSA-N	23518	0	14	26.3	0.165865
Radix Bupleuri	ChaiHu	MOL001972	Pulegone	51.5965	152.26	2.752	1.39371	1.73634	0	1	0.029676	NZGWDASTMWDZIW-MRVPVSSYSA-N	442495	11.1892	0	17.07	0.257765
Radix Bupleuri	ChaiHu	MOL001999	scoparone	74.755	206.21	1.867	0.84693	0.46493	0	4	0.086914	GUAFOGOEJLSQBT-UHFFFAOYSA-N	8417	0.73161	2	48.67	0.227023
Radix Bupleuri	ChaiHu	MOL002002	cis-Carveol	45.611	152.26	2.401	1.38906	1.61591	1	1	0.029604	BAVONGHXFVOKBV-NXEZZACHSA-N	330573	11.7332	1	20.23	0.274887
Radix Bupleuri	ChaiHu	MOL002029	()-Cuparene	38.2631	202.37	4.715	1.87975	2.14626	0	0	0.07494	SLKPBCXNFNIJSV-HNNXBMFYSA-N	86895	-2.23988	1	0	0.304608
Radix Bupleuri	ChaiHu	MOL002042	thymol	41.4744	150.24	3.243	1.59631	1.683	1	1	0.030034	MGSRCZKZVOBKFT-UHFFFAOYSA-N	6989	11.3317	1	20.23	0.3332
Radix Bupleuri	ChaiHu	MOL002046	hexanoic acid	73.0752	116.18	1.806	0.796	0.9334	1	2	0.0090082	FUZZWVXGSFPDMH-UHFFFAOYSA-N	8892	10.8053	4	37.3	0.270501
Radix Bupleuri	ChaiHu	MOL002085	alpha-Cubebene	16.7321	204.39	4.169	1.8335	2.09789	0	0	0.10854	XUEHVOLRMXNRKQ-KHMAMNHCSA-N		0	1	0	0.252658
Radix Bupleuri	ChaiHu	MOL002095	DEP	52.1855	222.26	2.238	0.71526	0.56864	0	4	0.074284	FLKPEMZONWLCSK-UHFFFAOYSA-N	6781	5.36626	6	52.6	0.375669
Radix Bupleuri	ChaiHu	MOL002107	Valerophenone	42.5775	162.25	3.149	1.46362	1.53268	0	1	0.032853	XKGLSKVNOSHTAD-UHFFFAOYSA-N	66093	19.7402	4	17.07	0.350448
Radix Bupleuri	ChaiHu	MOL002111	BdPh	42.4414	188.24	3.003	1.32349	1.26771	0	2	0.067395	WMBOCUXXNSOQHM-DHZHZOJOSA-N	5352899	5.64361	2	30.21	0.391189
Radix Bupleuri	ChaiHu	MOL002116	(1R,4S,5R)-4-isopropenyl-1,8-dimethylspiro[4.5]dec-8-ene	40.0074	204.39	4.753	1.85313	2.10921	0	0	0.072962	DVBSKQAFCDJNSL-ILXRZTDVSA-N	20055537	-0.491568	1	0	0.290194
Radix Bupleuri	ChaiHu	MOL002138	p-Cymen-8-ol	32.2649	150.24	2.294	1.32651	1.35155	1	1	0.031428	XLPDVYGDNRIQFV-UHFFFAOYSA-N	14529	11.0372	1	20.23	0.350679
Radix Bupleuri	ChaiHu	MOL002141	PLO	14.0663	316.53	3.485	0.69395	0.23687	1	2	0.43379	ORNBQBCIOKFOEO-QGVNFLHTSA-N	8955	0	1	37.3	0.253411
Radix Bupleuri	ChaiHu	MOL002187	Amylbenzene	34.3408	148.27	4.141	1.87693	2.0288	0	0	0.025192	PWATWSYOIIXYMA-UHFFFAOYSA-N	10864	6.27691	4	0	0.312417
Radix Bupleuri	ChaiHu	MOL002201	cis-ligustilide	51.3003	190.26	2.941	1.30184	1.23678	0	2	0.066555	IQVQXVFMNOFTMU-DHZHZOJOSA-N	5877292	5.52798	2	30.21	0.338659
Radix Bupleuri	ChaiHu	MOL002307	20-Hexadecanoylingenol	28.204	586.94	7.38	0.30385	-0.03882	3	6	0.68297	DSTCZBGJCUOFLM-SXNKARFESA-N		0	17	104.06	0.242619
Radix Bupleuri	ChaiHu	MOL002335	beta-Gurjunene	51.3582	204.39	4.223	1.81243	2.06932	0	0	0.10414	IRCZVRWQUNZGSH-DKTYCGPESA-N	6450812	12.0684	0	0	0.256033
Radix Bupleuri	ChaiHu	MOL002338	136458-42-9	80.8556	220.39	3.007	1.41592	1.62431	1	1	0.12207	FRMCCTDTYSRUBE-FTQJZPFOSA-N	178323	12.3446	0	20.23	0.256182
Radix Bupleuri	ChaiHu	MOL002365	(s)-carvone	47.4264	150.24	2.361	1.34339	1.62059	0	1	0.029968	ULDHMXUKGWMISQ-VIFPVBQESA-N	16724	11.7961	1	17.07	0.328164
Radix Bupleuri	ChaiHu	MOL002375	(-)-isomenthone	61.1913	154.28	2.597	1.35545	1.78071	0	1	0.029402	NFLGAXVYCFJBMK-IUCAKERBSA-N	6432469	10.8642	1	17.07	0.235139
Radix Bupleuri	ChaiHu	MOL002378	UND	17.153	156.35	5.39	1.79043	2.02121	0	0	0.018387	RSJKGSCJYJTIGS-UHFFFAOYSA-N	14257	0	8	0	0.17914
Radix Bupleuri	ChaiHu	MOL002379	PTL	59.5306	86.15	1.397	1.20537	1.52074	0	1	0.0036652	HGBOYTHUEUWSSQ-UHFFFAOYSA-N	8063	11.3152	3	17.07	0
Radix Bupleuri	ChaiHu	MOL002484	Isovaleral	44.7136	86.15	1.192	1.19811	1.5998	0	1	0.0042985	YGHRJJRRZDOVPD-UHFFFAOYSA-N	11552	11.3559	2	17.07	0.27079
Radix Bupleuri	ChaiHu	MOL002579	capsaicin	10.3103	305.46	3.885	0.92778	0.43219	2	4	0.19579	YKPUWZUDDOIDPM-SOFGYWHQSA-N	1548943	0	9	58.56	0.236482
Radix Bupleuri	ChaiHu	MOL002675	Hexenal	46.0108	98.16	1.83	1.28621	1.66066	0	1	0.0057353	MBDOYVRWFFCFHM-SNAWJCMRSA-N	5281168	11.3663	3	17.07	0.31288
Radix Bupleuri	ChaiHu	MOL002702	Nonacosanol	10.5694	424.89	12.376	1.47999	0.69521	1	1	0.43365	PKBSGDQYUYBUDY-UHFFFAOYSA-N	243696	0	27	20.23	0.150809
Radix Bupleuri	ChaiHu	MOL002776	Baicalin	40.1236	446.39	0.639	-0.84777	-1.74426	6	11	0.75264	IKIIZLYTISPENI-ZFORQUDYSA-N	64982	17.359	4	187.12	0.363804
Radix Bupleuri	ChaiHu	MOL002786	Apocynin	31.7117	166.19	1.286	0.73871	0.51749	1	3	0.038981	DFYRUELUNQRZTB-UHFFFAOYSA-N	2214	24.7461	2	46.53	0.332528
Radix Bupleuri	ChaiHu	MOL002830	PCR	51.9864	108.15	2.049	1.55823	1.87628	1	1	0.014696	IWDCLRJOBJJRNH-UHFFFAOYSA-N	2879	11.8666	0	20.23	0.406981
Radix Bupleuri	ChaiHu	MOL002885	WLN: QV4	70.7424	102.15	1.349	0.78464	1.0921	1	2	0.0065155	NQPDZGIKBAWPEJ-UHFFFAOYSA-N	7991	11.3048	3	37.3	0.277514
Radix Bupleuri	ChaiHu	MOL002936	5,8-Dihydroxy-6,7-dimethoxyflavone	5.73865	314.31	2.569	0.96852	0.08544	2	6	0.28551	RXSYNUMMIWXLLC-UHFFFAOYSA-N	153441	0	3	89.13	0.275336
Radix Bupleuri	ChaiHu	MOL002972	(4S)-1-methyl-4-(6-methylhepta-1,5-dien-2-yl)cyclohexene	20.3016	204.39	5.329	1.89373	1.98881	0	0	0.055521	XZRVRYFILCSYSP-OAHLLOKOSA-N	10104370	0	4	0	0.284431
Radix Bupleuri	ChaiHu	MOL002983	Guasol	51.5953	124.15	1.546	1.27757	1.47654	1	2	0.019924	LHGVFZTZFXWLCP-UHFFFAOYSA-N	460	11.9241	1	29.46	0.318287
Radix Bupleuri	ChaiHu	MOL002998	IPH	36.0504	94.12	1.563	1.50024	1.86256	1	1	0.010539	ISWSIDIOOBJBQZ-UHFFFAOYSA-N	20488062	12.0721	0	20.23	0.441819
Radix Bupleuri	ChaiHu	MOL003040	Amylol	76.157	88.17	1.427	1.01596	1.13667	1	1	0.0035571	AMQJEAYHLZJPGS-UHFFFAOYSA-N	6276	11.0257	3	20.23	0.202511
Radix Bupleuri	ChaiHu	MOL003050	nonanoic acid	40.5089	158.27	3.174	0.92061	1.08429	1	2	0.021191	FBUKVWPVBMHYJY-UHFFFAOYSA-N	8158	4.15423	7	37.3	0.228802
Radix Bupleuri	ChaiHu	MOL003060	Hexadienal	38.5505	96.14	1.385	1.24773	1.56564	0	1	0.0060221	BATOPAZDIZEVQF-MQQKCMAXSA-N	637564	11.6836	2	17.07	0.418493
Radix Bupleuri	ChaiHu	MOL003127	Germacrene D	19.2225	204.39	5.135	1.83244	2.01816	0	0	0.057074	GAIBLDCXCZKKJE-RXJOXMPGSA-N	5317570	0	1	0	0
Radix Bupleuri	ChaiHu	MOL003367	Myricadiol	13.5844	442.8	6.213	0.77924	0.17033	2	2	0.76675	RJAKLUPHSBOQNU-BCXDYLCKSA-N		0	1	40.46	0.233696
Radix Bupleuri	ChaiHu	MOL003443	2-Decenal	18.5635	154.28	3.655	1.38268	1.67122	0	1	0.020464	MMFCJPPRCYDLLZ-HJWRWDBZSA-N	5354834	0	7	17.07	0.275709
Radix Bupleuri	ChaiHu	MOL003493	naphthalene	27.5543	128.18	2.738	1.87392	1.91589	0	0	0.033012	UFWIBTONFRDIAS-UHFFFAOYSA-N	931	0	0	0	0.489458
Radix Bupleuri	ChaiHu	MOL003507	Heptanol	17.2175	116.23	2.339	1.09852	1.11047	1	1	0.0078519	BBMCTIGTTCKYKF-UHFFFAOYSA-N	8129	0	5	20.23	0.182208
Radix Bupleuri	ChaiHu	MOL003509	Nonanol	33.194	144.29	3.252	1.17328	1.14856	1	1	0.014845	ZWRUINPWMLAQRD-UHFFFAOYSA-N	8914	6.07016	7	20.23	0.180985
Radix Bupleuri	ChaiHu	MOL003529	m-Methylacetophenone	40.6256	134.19	2.056	1.39186	1.44478	0	1	0.023942	FSPSELPMWGWDRY-UHFFFAOYSA-N	11455	24.9439	1	17.07	0.425165
Radix Bupleuri	ChaiHu	MOL003573	calacorene	16.1972	200.35	4.791	1.89243	1.99323	0	0	0.078209	CUUMXRBKJIDIAY-ZDUSSCGKSA-N	12302243	0	1	0	0
Radix Bupleuri	ChaiHu	MOL003587	Acoradiene	36.7257	204.39	4.753	1.84609	2.10555	0	0	0.072988	DVBSKQAFCDJNSL-QLFBSQMISA-N	90351	-0.841344	1	0	0.279661
Radix Bupleuri	ChaiHu	MOL003590	angelicin	19.6002	186.17	2.203	1.04531	0.85751	0	3	0.098628	XDROKJSWHURZGO-UHFFFAOYSA-N	10658	0	0	43.35	0.260547
Radix Bupleuri	ChaiHu	MOL003613	Silvan	44.6468	82.11	1.079	1.68762	2.0743	0	1	0.0068441	VQKFNUFAXTZWDK-UHFFFAOYSA-N	10797	4.3635	0	13.14	0.0554067
Radix Bupleuri	ChaiHu	MOL003686	Narcissoside	5.09374	624.6	-1.195	-2.13721	-2.74458	9	16	0.65297	UIDGLYUNOUKLBM-GEBJFKNCSA-N	5481663	0	7	258.43	0
Radix Bupleuri	ChaiHu	MOL003786	patchoulane	16.2069	206.41	4.373	1.78277	2.19692	0	0	0.10857	MVZZUMCHPFHUOS-JYKNGBAOSA-N		0	0	0	0.214467
Radix Bupleuri	ChaiHu	MOL003837	esculetin	22.9689	178.15	1.365	0.43785	0.02268	2	4	0.066251	ILEDWLMCKZNDJK-UHFFFAOYSA-N	5281416	0	0	70.67	0.356962
Radix Bupleuri	ChaiHu	MOL003839	(-)-Guaia-1(10),11-dien-15-al	29.7132	218.37	4.159	1.48434	1.57909	0	1	0.085921	BEDIGDJDGGJUFI-TYNCELHUSA-N		0	2	17.07	0.268343
Radix Bupleuri	ChaiHu	MOL003937	Naphthalene, 1,2,3,4,4a,5,6,8a-octahydro-7-methyl-4-methylene-1-(1-methylethyl)-, (1alpha,4abeta,8aalpha)-	20.2083	204.39	4.799	1.87019	2.0569	0	0	0.077353	WRHGORWNJGOVQY-RBSFLKMASA-N	92313	0	1	0	0.255697
Radix Bupleuri	ChaiHu	MOL003997	3-Furaldehyde	50.9589	96.09	0.693	1.04314	1.21049	0	2	0.010481	AZVSIHIBYRHSLB-UHFFFAOYSA-N	10351	-3.0795	1	30.21	0.19475
Radix Bupleuri	ChaiHu	MOL004067	()-Nootkatone	33.0438	218.37	3.612	1.3644	1.50945	0	1	0.097092	WTOYNNBCKUYIKC-JMSVASOKSA-N	1268142	4.386	1	17.07	0
Radix Bupleuri	ChaiHu	MOL004082	TGL	15.13	891.67	22.259	0.53961	-1.12378	0	6	0.13303	DCXXMTOCNZCJGO-UHFFFAOYSA-N	11146	0	56	78.9	0
Radix Bupleuri	ChaiHu	MOL004119	5-METHYLFURFURAL	43.9198	110.12	1.13	1.07396	1.48401	0	2	0.014379	OUDFNZMQXZILJD-UHFFFAOYSA-N	12097	11.901	1	30.21	0.164632
Radix Bupleuri	ChaiHu	MOL004368	Hyperin	6.93899	464.41	-0.587	-1.41812	-2.07562	8	12	0.76905	OVSQVDMCBVZWGM-DTGCRPNFSA-N	5281643	0	4	210.51	0
Radix Bupleuri	ChaiHu	MOL004480	acetic acid	47.8652	60.06	-0.23	0.41751	0.72176	1	2	0.0016949	QTBSBXVTEAMEQO-UHFFFAOYSA-N	21980959	12.2064	0	37.3	0.29336
Radix Bupleuri	ChaiHu	MOL004581	[(1R,5S)-7,7-dimethyl-4-bicyclo[3.1.1]hept-3-enyl]methyl acetate	24.5997	194.3	2.161	1.22341	1.43098	0	2	0.08301	BKATZVAUANSCKN-GHMZBOCLSA-N	11435490	0	3	26.3	0.219432
Radix Bupleuri	ChaiHu	MOL004582	Methyl naphthalene	39.0113	142.21	3.225	1.89596	1.90547	0	0	0.0413	QPUYECUOLPXSFR-UHFFFAOYSA-N	7002	11.8069	0	0	0.465401
Radix Bupleuri	ChaiHu	MOL004583	11α-methoxysaikosaponin f	2.0042	931.25	-0.325	-3.00892	-3.80348	11	18	0.084054	KHTRWTUPAYLLGF-TWLPTHGSSA-N		0	10	287.14	0.217025
Radix Bupleuri	ChaiHu	MOL004584	11α-methoxysaikosaponin f_qt	28.5305	460.77	4.027	0.08583	-0.42424	3	4	0.75203	RGJRQXQMGJGIRS-OIRSGZIJSA-N		0	2	69.92	0.219179
Radix Bupleuri	ChaiHu	MOL004585	2,4-Dodecadienal	17.7926	180.32	4.122	1.46361	1.565	0	1	0.03456	QKTZBZWNADPFOL-BNFZFUHLSA-N	5367530	0	8	17.07	0.291045
Radix Bupleuri	ChaiHu	MOL004586	trans,trans-nona-2,4-dienol	27.453	140.25	2.498	1.18607	1.12842	1	1	0.015365	NCPWFIVLKCFWSP-BSWSSELBSA-N	5364586	0	5	20.23	0.273555
Radix Bupleuri	ChaiHu	MOL004587	Heptenoic acid	36.0977	128.19	2.239	0.84382	0.99514	1	2	0.012435	YURNCBVQZBJDAJ-AATRIKPKSA-N	5282709	1.48917	4	37.3	0.30991
Radix Bupleuri	ChaiHu	MOL004588	(2R)-2-methylcyclopentan-1-one	60.0385	98.16	1.181	1.21498	1.66439	0	1	0.010812	ZIXLDMFVRPABBX-RXMQYKEDSA-N	642552	11.187	0	17.07	0.270611
Radix Bupleuri	ChaiHu	MOL004589	Methylheptane	28.6523	114.26	3.817	1.7921	2.11631	0	0	0.0077549	JVSWJIKNEAIKJW-UHFFFAOYSA-N	11594	0	4	0	0.207713
Radix Bupleuri	ChaiHu	MOL004590	2-METHYLHEXADECANE	4.19298	240.53	7.923	1.84402	2.00657	0	0	0.073648	FNWWOHKUXFTKGN-UHFFFAOYSA-N	15266	0	13	0	0.161282
Radix Bupleuri	ChaiHu	MOL004591	Nonenoic acid	65.1703	156.25	3.151	0.94878	1.07772	1	2	0.021519	ADLXTJMPCFOTOO-BQYQJAHWSA-N	5312586	4.57112	6	37.3	0.286705
Radix Bupleuri	ChaiHu	MOL004592	2-Octenic acid	43.4871	142.22	2.695	0.88135	1.00174	1	2	0.016487	CWMPPVPFLSZGCY-VOTSOKGWSA-N	5282714	3.54593	5	37.3	0.295673
Radix Bupleuri	ChaiHu	MOL004593	3'-O-Acetylsaikosaponin D	48.5971	823.14	1.487	-1.5999	-2.25247	7	14	0.071379	HAUJZZHHHIUYEJ-FFDHUUMZSA-N		14.7129	8	214.06	0.217656
Radix Bupleuri	ChaiHu	MOL004594	3'-O-Acetylsaikosaponin D_qt	26.1583	472.78	3.714	0.15853	-0.67849	3	4	0.63219	IUBQSOTVBGNWDI-FEKRRCKGSA-N		0	1	69.92	0.206474
Radix Bupleuri	ChaiHu	MOL004595	3',6'-O,O-diacetylsaikosaponin b2	17.7382	865.18	1.923	-1.81151	-2.69103	7	15	0.091043	CDDRXFDOMKMHDM-OFTYOGEASA-N		0	11	231.13	0.236718
Radix Bupleuri	ChaiHu	MOL004596	3',6'-O,O-diacetylsaikosaponin b2_qt	14.1863	472.78	3.77	-0.08688	-0.98798	4	4	0.73728	QGNVMEXLLPGQEV-SGNGXGSVSA-N		0	2	80.92	0.211548
Radix Bupleuri	ChaiHu	MOL004597	3'-O-acetylsaikosaponin b2	8.32779	825.16	1.794	-1.71155	-2.55818	8	14	0.10799	YDFMMJXZMVPVPK-DOPZFFBISA-N		0	9	225.06	0.214647
Radix Bupleuri	ChaiHu	MOL004598	3,5,6,7-tetramethoxy-2-(3,4,5-trimethoxyphenyl)chromone	31.975	432.46	2.54	0.75119	0.08007	0	9	0.59317	SHRSLVWLFNSTLK-UHFFFAOYSA-N	389001	15.5354	8	94.82	0.125949
Radix Bupleuri	ChaiHu	MOL004599	3,3,5-trimethylheptane	47.4909	142.32	4.275	1.79782	2.10112	0	0	0.017778	VRVRZZWPKABUOE-SECBINFHSA-N		10.7611	4	0	0.249513
Radix Bupleuri	ChaiHu	MOL004600	FLAVONE,3,5,7-TRIHYDROXY-3,4-DIMETHOXY	12.6978	330.31	1.819	0.37362	-0.50241	3	7	0.33457	ZSPZNFOLWQEVQJ-UHFFFAOYSA-N	5380905	0	3	109.36	0.311843
Radix Bupleuri	ChaiHu	MOL004601	ZINC01716732	33.0811	158.32	3.241	1.2631	1.30213	1	1	0.021954	DLHQZZUEERVIGQ-SNVBAGLBSA-N	6994762	5.57112	5	20.23	0.236268
Radix Bupleuri	ChaiHu	MOL004602	(3R)-3-methylcyclotridecan-1-one	37.6522	210.4	4.62	1.46585	1.7774	0	1	0.065547	CVMWCRDXSQGRSJ-CYBMUJFWSA-N	12002600	7.26294	0	17.07	0.163138
Radix Bupleuri	ChaiHu	MOL004603	3-ETHYL-2-METHYL-1,3-HEXADIENE	45.4161	124.25	3.623	1.84507	2.14042	0	0	0.012258	ICVZMTIGTXBIHI-VQHVLOKHSA-N	5365710	11.8121	3	0	0.290374
Radix Bupleuri	ChaiHu	MOL004604	Heptan-3-on	68.4384	114.21	2.002	1.28596	1.66058	0	1	0.0085054	NGAZZOYFWWSOGK-UHFFFAOYSA-N	7802	11.0017	4	17.07	0.250234
Radix Bupleuri	ChaiHu	MOL004605	3-methyldodecane	5.7304	184.41	6.098	1.81297	2.02581	0	0	0.030526	GRJUENNHVNYCHD-CYBMUJFWSA-N		0	9	0	0.187203
Radix Bupleuri	ChaiHu	MOL004606	4,8-dimethyltridecane	2.77163	212.47	6.806	1.81144	1.95607	0	0	0.044278	IRMGDQSAWLAMIV-CABCVRRESA-N		0	10	0	0.193398
Radix Bupleuri	ChaiHu	MOL004607	ZINC03860615	26.212	130.26	2.647	1.23414	1.38943	1	1	0.012535	BKQICAFAUMRYLZ-SFYZADRCSA-N	7057966	0	4	20.23	0.229774
Radix Bupleuri	ChaiHu	MOL004608	(5S)-5-butyloxolan-2-one	65.0819	142.22	2.09	1.15596	1.42639	0	2	0.02095	IPBFYZQJXZJBFQ-ZETCQYMHSA-N	7057972	-0.759544	3	26.3	0.255143
Radix Bupleuri	ChaiHu	MOL004609	Areapillin	48.9644	360.34	2.285	0.60332	-0.28779	3	8	0.41394	IZWKTABKAJGBFW-UHFFFAOYSA-N	158311	16.5222	4	118.59	0.156248
Radix Bupleuri	ChaiHu	MOL004610	gamma-Undecalactone	49.1157	184.31	3.459	1.25281	1.41138	0	2	0.039769	PHXATPHONSXBIL-JTQLQIEISA-N	441644	4.47607	6	26.3	0.222227
Radix Bupleuri	ChaiHu	MOL004611	5-methyl-5-ethyldecane	6.58121	184.41	5.848	1.84175	2.02467	0	0	0.030723	METKCQZZZVWWCD-CYBMUJFWSA-N		0	8	0	0.197524
Radix Bupleuri	ChaiHu	MOL004612	5-methyldecane	15.2297	156.35	5.185	1.81394	2.03875	0	0	0.018104	QUYFPNWYGLFQQU-LLVKDONJSA-N		0	7	0	0.201465
Radix Bupleuri	ChaiHu	MOL004613	6,7,3',8'-diligustilide	9.83316	380.52	5.172	0.78866	0.48301	0	4	0.70364	TYSOMZQRYGBSKN-BSHHJLFISA-N		0	4	56.51	0.320835
Radix Bupleuri	ChaiHu	MOL004614	Fraxidin Methyl Ether	18.1526	236.24	1.851	0.76707	0.65995	0	5	0.1162	RAYQKHLZHPFYEJ-UHFFFAOYSA-N	3083928	0	3	57.9	0.211154
Radix Bupleuri	ChaiHu	MOL004615	6-O-Vanilloylajugol	12.8289	498.53	-1.312	-1.57121	-2.32634	6	12	0.85738	PJAISAAYEQAVGA-LIMXFTNJSA-N		0	7	184.6	0.276156
Radix Bupleuri	ChaiHu	MOL004616	7-Octen-4-ol	31.4608	128.24	2.394	1.12987	1.15015	1	1	0.011467	MJWKMORBWQZWOT-QMMMGPOBSA-N		3.91043	5	20.23	0.284145
Radix Bupleuri	ChaiHu	MOL004617	Ayapanin	41.5499	176.18	1.883	0.96663	0.84189	0	3	0.062144	LIIALPBMIOVAHH-UHFFFAOYSA-N	10748	1.65936	1	39.44	0.301173
Radix Bupleuri	ChaiHu	MOL004618	7-Methyltridecane	4.63523	198.44	6.554	1.82641	1.98633	0	0	0.036924	BHDKLTKHPZWYCV-UHFFFAOYSA-N	33588	0	10	0	0.177841
Radix Bupleuri	ChaiHu	MOL004619	8-NONENOIC ACID	52.313	156.25	2.784	0.93655	1.00283	1	2	0.022133	AWQOXJOAQMCOED-UHFFFAOYSA-N	35860	4.53603	7	37.3	0.295702
Radix Bupleuri	ChaiHu	MOL004620	Ara-Furan-A	20.3868	267.28	-2.02	-1.64921	-2.13071	5	8	0.1787	OIRDTQYFTABQOQ-FCIPNVEPSA-N	453548	0	2	139.54	0.211224
Radix Bupleuri	ChaiHu	MOL004621	Adonitol	17.6137	152.17	-2.43	-1.34045	-3.48459	5	5	0.021455	HEBKCHPVOIAQTA-ZXFHETKHSA-N	6912	0	4	101.15	0.236994
Radix Bupleuri	ChaiHu	MOL004623	Encecalin	21.3555	232.3	2.341	1.17158	1.00375	0	3	0.11238	WXVLCNREBFDEKS-UHFFFAOYSA-N	114703	0	2	35.53	0.278173
Radix Bupleuri	ChaiHu	MOL004624	Longikaurin A	47.7221	348.48	1.162	0.08296	0.0872	3	5	0.53015	PSVHVXLCVSKJGM-MHRDNBEJSA-N		1.71089	0	86.99	0.273654
Radix Bupleuri	ChaiHu	MOL004625	Longispinogenin 3-O-beta-D-glucuronopyranoside	9.67527	634.94	3.573	-1.07572	-1.76417	6	9	0.33831	IYGXHRZVCNKBPQ-XBQNPCOJSA-N		0	4	156.91	0.26367
Radix Bupleuri	ChaiHu	MOL004626	Longispinogenin	14.475	458.8	5.111	0.23093	-0.20358	3	3	0.74887	YHGVYECWZWIVJC-CXFYMCSDSA-N		0	1	60.69	0.224345
Radix Bupleuri	ChaiHu	MOL004627	Methyl hexoate	52.4373	130.21	2.057	1.17252	1.2554	0	2	0.012058	NUKZAGXMHTUAFE-UHFFFAOYSA-N	7824	5.62367	5	26.3	0.18895
Radix Bupleuri	ChaiHu	MOL004628	Octalupine	47.8222	264.41	-0.067	0.4772	0.29792	1	4	0.27864	JVYKIBAJVKEZSQ-HTVCTNPSSA-N		4.17186	0	43.78	0.173612
Radix Bupleuri	ChaiHu	MOL004629	PAC	72.3536	136.16	1.469	0.84003	0.9707	1	2	0.023505	WLJVXDMOQOGPHL-UHFFFAOYSA-N	999	-2.02542	2	37.3	0.430973
Radix Bupleuri	ChaiHu	MOL004631	7,8,4'-Trihydroxyisoflavone	20.6681	270.25	2.065	0.45097	-0.36888	3	5	0.21583	BMZFZTMWBCFKSS-UHFFFAOYSA-N	5466139	0	1	90.9	0.408017
Radix Bupleuri	ChaiHu	MOL004632	Pulsatillic acid	24.4872	470.76	5.391	0.11531	-0.47026	2	4	0.7688	FRBHXYYJMYBCSK-SECHYRITSA-N	10672073	0	3	74.6	0.273559
Radix Bupleuri	ChaiHu	MOL004633	Saikogenin F	25.8803	472.78	3.714	0.09491	-0.70621	3	4	0.63197	IUBQSOTVBGNWDI-CUMBFETHSA-N		0	1	69.92	0.214474
Radix Bupleuri	ChaiHu	MOL004634	Saikogenin G	16.9223	472.78	3.714	0.21435	-0.54689	3	4	0.63197	IUBQSOTVBGNWDI-FYZNACKDSA-N		0	1	69.92	0.21178
Radix Bupleuri	ChaiHu	MOL004635	saikosaponin a	32.3939	781.1	1.108	-1.94652	-2.93011	8	13	0.086885	KYWSCMDFVARMPN-MSSMMRRTSA-N		15.3742	6	207.99	0.248627
Radix Bupleuri	ChaiHu	MOL004636	Saikosaponin B	5.93685	781.1	1.165	-2.15067	-3.1304	9	13	0.13152	WRYJYFCCMSVEPQ-FQRUXEALSA-N		0	7	218.99	0.232656
Radix Bupleuri	ChaiHu	MOL004637	Saikosaponin D	34.3939	781.1	1.108	-1.93769	-2.88942	8	13	0.086879	KYWSCMDFVARMPN-WFUWSKQXSA-N		15.1624	6	207.99	0.246252
Radix Bupleuri	ChaiHu	MOL004638	Saikosaponin K	2.94051	913.23	-0.071	-3.0713	-3.80125	11	17	0.055382	XRNWDZJBEMYAFL-CYZHEOPNSA-N		0	9	277.91	0.248535
Radix Bupleuri	ChaiHu	MOL004639	Saikosaponin V	3.23326	1107.39	-3.284	-3.93941	-4.91271	16	24	0.026924	HAQBBSIYPWGQLX-VITDHIGZSA-N		0	17	405.36	0.244586
Radix Bupleuri	ChaiHu	MOL004640	Saikosaponin f	1.76279	929.28	0.759	-3.01941	-4.01657	11	17	0.078885	SXILFEBNQCRWAL-XQIHJWINSA-N		0	9	277.91	0.248604
Radix Bupleuri	ChaiHu	MOL004641	(3S,4aS,6aR,6bS,8S,8aS,12aS,14aR,14bR)-4,4,6a,6b,11,11,14b-heptamethyl-8a-methylol-1,2,3,4a,5,6,7,8,9,10,12,12a,14,14a-tetradecahydropicene-3,8-diol	12.074	458.8	5.111	0.22628	-0.74773	3	3	0.74762	YHGVYECWZWIVJC-AWOYHKJGSA-N	9868802	0	1	60.69	0.21926
Radix Bupleuri	ChaiHu	MOL004642	Saikosaponin t	34.4635	813.15	0.941	-2.25905	-3.12598	9	14	0.12811	FBSZDWUAVUDYAK-LJGOHGGTSA-N		4.9287	9	228.22	0.22113
Radix Bupleuri	ChaiHu	MOL004643	Saikosaponin t_qt	16.6924	488.83	4.485	0.26119	-0.23371	3	4	0.71426	XPHRBPSKCYUOJQ-MDSZXBLQSA-N		0	2	69.92	0.194502
Radix Bupleuri	ChaiHu	MOL004644	Sainfuran	79.9098	286.3	3.376	0.8981	0.23234	2	5	0.23331	BVSPXSLCUKWRNP-UHFFFAOYSA-N	185034	8.58074	3	72.06	0.219788
Radix Bupleuri	ChaiHu	MOL004646	Thymonin	1.97084	360.34	2.285	0.64557	-0.35596	3	8	0.40714	BAIRXMVFPKLWSE-UHFFFAOYSA-N	442662	0	4	118.59	0.209613
Radix Bupleuri	ChaiHu	MOL004647	TDA	22.3157	214.39	4.999	1.03746	0.8929	1	2	0.054133	SZHOJFHSIKHZHA-UHFFFAOYSA-N	12530	0	11	37.3	0.205625
Radix Bupleuri	ChaiHu	MOL004648	Troxerutin	31.5966	346.56	5.886	0.34989	-0.37917	3	3	0.28256	KMPBUGGPUQOWMJ-KPTLPGMMSA-N		4.35789	7	60.69	0.297208
Radix Bupleuri	ChaiHu	MOL004649	1-[(2R,3R,4S,5S)-3,4-dihydroxy-5-(hydroxymethyl)oxolan-2-yl]pyrimidine-2,4-dione	17.8488	244.23	-2.45	-1.19256	-1.69333	4	8	0.11057	DRTQHJPVMGBUCF-MLQRGLMKSA-N	7059437	0	2	124.78	0.285058
Radix Bupleuri	ChaiHu	MOL004650	Acetovanillin	28.1728	194.2	1.341	0.59249	0.38211	0	4	0.056243	PZSJOBKRSVRODF-UHFFFAOYSA-N	61229	0	4	52.6	0.277264
Radix Bupleuri	ChaiHu	MOL004651	cis-2-Undecenal	47.0706	168.31	4.111	1.39484	1.66467	0	1	0.026579	PANBRUWVURLWGY-KTKRTIGZSA-N	6431019	7.22023	8	17.07	0.264168
Radix Bupleuri	ChaiHu	MOL004652	(2R,3R,4S,5S,6R)-2-[[(3S,5S,9R,10S,13R,14R,17R)-17-[(E,2R,5S)-5-ethyl-6-methylhept-3-en-2-yl]-10,13-dimethyl-2,3,4,5,6,9,11,12,14,15,16,17-dodecahydro-1H-cyclopenta[a]phenanthren-3-yl]oxy]-6-(hydroxymethyl)oxane-3,4,5-triol	21.1958	574.93	5.893	-0.19952	-0.98576	4	6	0.6273	ITYGLICZKGWOPA-FDZHQVDOSA-N	12960505	0	8	99.38	0.214208
Radix Bupleuri	ChaiHu	MOL004653	(+)-Anomalin	46.0553	426.5	5.049	0.46261	-0.00416	0	7	0.6566	PNTWXEIQXBRCPS-JLTIQLCOSA-N	5319252	1.02946	6	92.04	0.3574
Radix Bupleuri	ChaiHu	MOL004654	2-HEPTENOL	26.4564	114.21	2.03	1.11321	1.22713	1	1	0.008006	ASFYPVGAALGVNR-AATRIKPKSA-N	5318017	0	4	20.23	0.221221
Radix Bupleuri	ChaiHu	MOL004655	PHPH	29.792	154.22	3.348	1.902	1.8865	0	0	0.041623	ZUOUZKKEUPVFJK-UHFFFAOYSA-N	7095	0	1	0	0.473184
Radix Bupleuri	ChaiHu	MOL004656	(5R)-5-isopropyl-2-methyl-1-cyclohex-2-enone	35.169	152.26	2.557	1.35077	1.69493	0	1	0.029462	WPGPCDVQHXOMQP-SECBINFHSA-N	10888107	11.5223	1	17.07	0.290779
Radix Bupleuri	ChaiHu	MOL004657	caryophyllene oxide	29.0556	220.39	3.519	1.57023	1.70467	0	1	0.12927	NVEQFIOZRFFVFW-COMQUAJESA-N		0	0	12.53	0.271797
Radix Bupleuri	ChaiHu	MOL004658	cedrenol	108.563	220.39	2.915	1.3049	1.46713	1	1	0.12344	QHKUQGORMJHBGX-FMKNKJFCSA-N		7.48309	0	20.23	0.247678
Radix Bupleuri	ChaiHu	MOL004659	chikusaikoside II	5.16646	943.26	-0.639	-3.13523	-4.04815	11	18	0.051484	ZDKCXSMMRXSSDE-BWSKJMAVSA-N		0	9	287.14	0.234901
Radix Bupleuri	ChaiHu	MOL004660	chikusaikoside II_qt	17.4791	472.78	3.714	0.15038	-0.6603	3	4	0.63193	IUBQSOTVBGNWDI-ARNBRCFBSA-N		0	1	69.92	0.201345
Radix Bupleuri	ChaiHu	MOL004661	[(3R)-3,7-dimethyloct-6-enyl] acetate	45.5449	198.34	3.428	1.34073	1.38827	0	2	0.041001	JOZKFWLRHCDGJA-LLVKDONJSA-N	6708682	5.58383	7	26.3	0.266239
Radix Bupleuri	ChaiHu	MOL004662	Cyclohexylisocyanate	41.4133	125.19	1.972	1.10067	1.31403	0	2	0.017274	KQWGXHWJMSMDJJ-UHFFFAOYSA-N	18502	-2.87982	1	29.43	0.407076
Radix Bupleuri	ChaiHu	MOL004663	Vinylxylene	20.7946	132.22	3.354	1.90894	2.05854	0	0	0.024676	HLOUDBQOEJSUPI-UHFFFAOYSA-N	33936	0	1	0	0.415264
Radix Bupleuri	ChaiHu	MOL004664	heptanoic acid	13.3844	130.21	2.262	0.86558	0.98451	1	2	0.012192	MNWFXJYAOYHMED-UHFFFAOYSA-N	8094	0	5	37.3	0.256247
Radix Bupleuri	ChaiHu	MOL004665	Ethyl geranate	64.0678	196.32	3.743	1.4063	1.42865	0	2	0.04022	ZPKNTCZTABQJPS-PKNBQFBNSA-N	5317247	7.16009	6	26.3	0.28938
Radix Bupleuri	ChaiHu	MOL004666	Ethyl protocatechuate	35.7684	182.19	1.499	0.59148	0.3532	2	4	0.047269	KBPUBCVJHFXPOC-UHFFFAOYSA-N	77547	2.69164	3	66.76	0.383504
Radix Bupleuri	ChaiHu	MOL004667	fraxetin	23.0409	208.18	1.349	0.50519	0.35709	2	5	0.091465	HAVWRBANWNTOJX-UHFFFAOYSA-N	5273569	0	1	79.9	0.28275
Radix Bupleuri	ChaiHu	MOL004668	GLB	47.7112	180.18	-2.513	-1.89388	-4.40688	5	6	0.044678	WQZGKKKJIJFFOK-FPRJBGLDSA-N	439353	11.0015	1	110.38	0.276573
Radix Bupleuri	ChaiHu	MOL004670	cis-pinocampheol	53.92	154.28	1.953	1.18801	1.50135	1	1	0.060603	REPVLJRCJUVQFA-KZVJFYERSA-N	90350	11.3614	0	20.23	0.239139
Radix Bupleuri	ChaiHu	MOL004671	ISOPULEGOL	50.7201	154.28	2.583	1.24021	1.42087	1	1	0.029542	ZYTMANIQRDEHIO-KXUCPTDWSA-N	170833	11.0521	1	20.23	0.25907
Radix Bupleuri	ChaiHu	MOL004673	kaempferitrin	8.1615	578.57	-0.448	-1.74279	-2.65205	8	14	0.78752	PUPKKEQDLNREIM-NUEHWCDRSA-N		0	5	228.97	0.301006
Radix Bupleuri	ChaiHu	MOL004674	kaempferol-3,7-α-L-dirhamnoside	8.1615	578.57	-0.448	-1.74891	-2.98488	8	14	0.78703	PUPKKEQDLNREIM-DGHCMIAQSA-N		0	5	228.97	0.281881
Radix Bupleuri	ChaiHu	MOL004675	kaempferol-7-O-rhamnoside	2.26732	432.41	0.755	-0.90699	-1.83461	6	10	0.72495	HQNOUCSPWAGQND-WGQLFCHCSA-N		0	3	170.05	0.340144
Radix Bupleuri	ChaiHu	MOL004676	kaempferol-7-O-α-L-rhamnoside	22.1386	432.41	0.755	-0.90746	-2.02036	6	10	0.72499	HQNOUCSPWAGQND-IKLQDWIKSA-N		0	3	170.05	0.334311
Radix Bupleuri	ChaiHu	MOL004677	ledol	82.7752	222.41	3.203	1.31987	1.54909	1	1	0.12057	AYXPYQRXGNDJFU-BXCDGJFSSA-N		12.1064	0	20.23	0.223436
Radix Bupleuri	ChaiHu	MOL004678	Limetin	36.6311	206.21	1.867	0.87662	0.47003	0	4	0.086466	NXJCRELRQHZBQA-UHFFFAOYSA-N	2775	1.33275	2	48.67	0.223568
Radix Bupleuri	ChaiHu	MOL004679	longifolene	39.4948	204.39	4.177	1.8312	2.08098	0	0	0.10826	PDSNLYSELAIEBU-PWNZVWSESA-N		11.198	0	0	0.230754
Radix Bupleuri	ChaiHu	MOL004680	cis-p-2-Menthen-1-ol	35.3037	154.28	2.356	1.21736	1.42612	1	1	0.030865	IZXYHAXVIZHGJV-ZJUUUORDSA-N	122485	10.6578	1	20.23	0.263996
Radix Bupleuri	ChaiHu	MOL004681	(6S)-6-pentyl-5,6-dihydropyran-2-one	20.9957	168.26	2.979	1.22114	1.41109	0	2	0.033849	NEDIAPMWNCQWNW-VIFPVBQESA-N	404821	0	4	26.3	0.256192
Radix Bupleuri	ChaiHu	MOL004682	Methyl octylate	18.7124	158.27	2.969	1.22814	1.31691	0	2	0.020709	JGHZJRVDZXSNKQ-UHFFFAOYSA-N	8091	0	7	26.3	0.180325
Radix Bupleuri	ChaiHu	MOL004683	methyl (2E,4E)-octadeca-2,4-dienoate	38.7686	294.53	7.063	1.44531	1.38582	0	2	0.16716	NYSGGOVWVWBZAA-GKIXDJALSA-N	6442145	5.98474	15	26.3	0.210735
Radix Bupleuri	ChaiHu	MOL004684	methyl (E)-octadec-2-enoate	29.8428	296.55	7.508	1.4231	1.39969	0	2	0.16534	CYUVJOWXJUNPHY-ISLYRVAYSA-N	5370350	0	16	26.3	0.183593
Radix Bupleuri	ChaiHu	MOL004685	(E)-non-2-en-4-one	37.7764	140.25	2.891	1.35432	1.55266	0	1	0.015168	WTAYWTBOEQYGOG-QPJJXVBHSA-N	448996	6.81395	5	17.07	0.275909
Radix Bupleuri	ChaiHu	MOL004686	Nonenone	19.616	140.25	2.681	1.35931	1.58399	0	1	0.015517	HDKLIZDXVUCLHQ-BQYQJAHWSA-N	5317045	0	5	17.07	0.30075
Radix Bupleuri	ChaiHu	MOL004687	2-octanone	19.2863	128.24	2.248	1.35048	1.56755	0	1	0.011434	ZPVFWPFBNIEHGJ-UHFFFAOYSA-N	8093	0	5	17.07	0.247514
Radix Bupleuri	ChaiHu	MOL004688	Cumic acid	45.7847	164.22	2.629	1.02816	1.09981	1	2	0.036751	CKMXAIVXVKGGFM-UHFFFAOYSA-N	10820	-3.12934	2	37.3	0.382752
Radix Bupleuri	ChaiHu	MOL004690	RNS	40.7343	164.18	-1.796	-1.30292	-3.69564	4	5	0.027303	PNNNRSAQSRJVSB-BXKVDMCESA-N	19233	11.0576	4	97.99	0.311163
Radix Bupleuri	ChaiHu	MOL004691	aldehydo-D-ribose	40.7643	150.15	-2.173	-1.59365	-4.16621	4	5	0.022122	PYMYPHUHKUWMLA-LMVFSUKVSA-N	5311110	11.2624	4	97.99	0.29927
Radix Bupleuri	ChaiHu	MOL004693	saikosaponin b1	6.699	781.1	1.165	-2.14269	-2.95689	9	13	0.13146	WRYJYFCCMSVEPQ-DIMJKJCDSA-N		0	7	218.99	0.250962
Radix Bupleuri	ChaiHu	MOL004694	saikosaponin b1_qt	13.4484	472.78	3.77	-0.09561	-1.02625	4	4	0.73762	QGNVMEXLLPGQEV-CBTLCSIXSA-N	57358160	0	2	80.92	0.213949
Radix Bupleuri	ChaiHu	MOL004695	saikosaponin b2	20.4503	781.1	1.165	-2.01745	-2.9351	9	13	0.13147	WRYJYFCCMSVEPQ-PMLPLAPUSA-N		0	7	218.99	0.219068
Radix Bupleuri	ChaiHu	MOL004696	saikosaponin b2_qt	13.7943	472.78	3.77	-0.14959	-1.05814	4	4	0.73784	QGNVMEXLLPGQEV-RMTVMKBDSA-N		0	2	80.92	0.219172
Radix Bupleuri	ChaiHu	MOL004697	saikosaponin b3	8.83739	813.15	0.789	-2.23808	-3.26712	9	14	0.12222	GLQYFMRUYWFXGT-QRWDFSECSA-N		0	8	228.22	0.222186
Radix Bupleuri	ChaiHu	MOL004698	saikosaponin b3_qt	18.9182	504.83	3.395	-0.20296	-1.00182	4	5	0.69426	YMMLKFUCZLZCEN-BEXKOTIGSA-N		0	3	90.15	0.195441
Radix Bupleuri	ChaiHu	MOL004699	saikosaponin b4	9.56425	813.15	0.789	-1.86922	-2.94601	9	14	0.12221	GLQYFMRUYWFXGT-MEGDPCFASA-N		0	8	228.22	0.202621
Radix Bupleuri	ChaiHu	MOL004700	saikosaponin b4_qt	18.9182	504.83	3.395	-0.21852	-1.14557	4	5	0.6943	YMMLKFUCZLZCEN-VRKPLGNKSA-N		0	3	90.15	0.176808
Radix Bupleuri	ChaiHu	MOL004701	saikosaponin c	5.12045	943.26	-0.639	-2.91808	-4.03881	11	18	0.051481	ZDKCXSMMRXSSDE-XIEMZPBDSA-N		0	9	287.14	0.203348
Radix Bupleuri	ChaiHu	MOL004702	saikosaponin c_qt	30.5049	472.78	3.714	0.02709	-0.8511	3	4	0.63193	IUBQSOTVBGNWDI-AFZHBIBGSA-N		6.11567	1	69.92	0.204676
Radix Bupleuri	ChaiHu	MOL004703	saikosaponin e	17.7027	765.1	2.199	-1.28604	-2.18372	7	12	0.088479	KQGDHYQRJRGMDG-SFOHFKBESA-N		0	5	187.76	0.227282
Radix Bupleuri	ChaiHu	MOL004704	saikosaponin e_qt	17.6218	456.78	4.804	0.64712	-0.03848	2	3	0.65736	IUXCCCANLLMMGX-LQURIMJTSA-N		0	0	49.69	0.215743
Radix Bupleuri	ChaiHu	MOL004705	(3E,6S,7R)-3-butylidene-6,7-dihydroxy-4,5,6,7-tetrahydroisobenzofuran-1-one	34.3431	224.28	1.317	-0.02477	-0.1927	2	4	0.096014	DQNGMIQSXNGHOA-GMUFXDHJSA-N	10036567	4.19724	2	70.67	0.302747
Radix Bupleuri	ChaiHu	MOL004706	spathulenol	80.0111	220.39	3.007	1.26318	1.31394	1	1	0.12208	FRMCCTDTYSRUBE-HVNMYJMUSA-N	9794468	12.1867	0	20.23	0.257418
Radix Bupleuri	ChaiHu	MOL004707	tau-cadinol	36.5056	222.41	3.779	1.30595	1.42166	1	1	0.093064	LHYHMMRYTDARSZ-YJNKXOJESA-N	12302227	7.83644	1	20.23	0.233691
Radix Bupleuri	ChaiHu	MOL004708	δ-cadinol	14.0262	222.41	3.779	1.33255	1.44796	1	1	0.093113	LHYHMMRYTDARSZ-KBUPBQIOSA-N	51394521	0	1	20.23	0.233517
Radix Bupleuri	ChaiHu	MOL004709	(+)-trans-Carveol	44.214	152.26	2.401	1.19381	1.30802	1	1	0.02962	BAVONGHXFVOKBV-VHSXEESVSA-N	443178	11.6432	1	20.23	0.306434
Radix Bupleuri	ChaiHu	MOL004710	DTR	75.6275	204.25	1.249	0.29277	0.05024	4	3	0.081285	QIVBCDIJIAJPQS-SECBINFHSA-N	6923517	-2.10055	3	79.11	0.285393
Radix Bupleuri	ChaiHu	MOL004711	Veratryl alcohol	71.4891	168.21	1.193	0.67138	0.45221	1	3	0.037529	OEGPRYNGFWGMMV-UHFFFAOYSA-N	7118	6.56615	3	38.69	0.211298
Radix Bupleuri	ChaiHu	MOL004712	xylitol	27.371	152.17	-2.43	-1.51341	-3.80472	5	5	0.021473	HEBKCHPVOIAQTA-SCDXWVJYSA-N	6912	0	4	101.15	0.207107
Radix Bupleuri	ChaiHu	MOL004713	alpha-Eudesmol	25.019	222.41	3.666	1.31186	1.29151	1	1	0.095419	FCSRUSQUAVXUKK-VNHYZAJKSA-N	92762	0	1	20.23	0.251481
Radix Bupleuri	ChaiHu	MOL004714	(1R,4S)-7,7-dimethyl-2-methylenenorbornane	41.0592	136.26	2.927	1.79655	2.12743	0	0	0.038976	XCPQUQHBVVXMRQ-DTWKUNHWSA-N	10887972	11.223	0	0	0.264669
Radix Bupleuri	ChaiHu	MOL004715	(4aS,9aS)-2,9,9-trimethyl-5-methylene-4,4a,6,7,8,9a-hexahydro-3H-benzo[7]annulene	48.8911	204.39	4.753	1.82162	2.00676	0	0	0.079925	ZJSIKVDEOWWVEH-KGLIPLIRSA-N	24798713	5.01094	0	0	0.25642
Radix Bupleuri	ChaiHu	MOL004716	(1S,4R)-2,3-dimethylbicyclo[2.2.1]hept-2-ene	43.0913	122.23	2.861	1.839	2.26292	0	0	0.028291	LSIXBBPOJBJQHN-DTORHVGOSA-N	11457687	11.3962	0	0	0.254157
Radix Bupleuri	ChaiHu	MOL004717	(3R,4aR,8aR)-3-isopropenyl-5,8a-dimethyl-2,3,4,4a,7,8-hexahydro-1H-naphthalene	23.8627	204.39	4.753	1.83616	2.0511	0	0	0.081045	OZQAPQSEYFAMCY-QLFBSQMISA-N	10856614	0	1	0	0.27006
Radix Bupleuri	ChaiHu	MOL004718	α-spinasterol	42.9794	412.77	7.64	1.27949	0.79479	1	1	0.75693	JZVFJDZBLUFKCA-ULSPPMQKSA-N		6.46223	5	20.23	0.220147
Radix Bupleuri	ChaiHu	MOL004719	α-spinasteryl glucoside	21.1958	574.93	5.893	-0.15018	-0.88552	4	6	0.62713	ITYGLICZKGWOPA-VNVRYBNOSA-N		0	8	99.38	0.223205
Radix Bupleuri	ChaiHu	MOL004720	β-cedrene	54.3526	204.39	4.177	1.78574	2.12297	0	0	0.10508	DYLPEFGBWGEFBB-COMQUAJESA-N		5.00894	0	0	0.245348
Radix Bupleuri	ChaiHu	MOL004721	β-fenchene	39.1607	136.26	2.633	1.79775	2.22351	0	0	0.039756	FUIDRYCKEXJNOK-SCZZXKLOSA-N	12309844	11.1259	0	0	0.249912
Radix Bupleuri	ChaiHu	MOL004722	β-oplopenone	42.0804	220.39	3.486	1.42265	1.66704	0	1	0.087574	YKWVCZPTAAKDIY-BYNSBNAKSA-N	14038846	12.167	2	17.07	0.286858
Radix Bupleuri	ChaiHu	MOL004723	beta-Terpinene	42.2893	136.26	3.503	1.84731	2.11859	0	0	0.022295	SCWPFSIZUZUCCE-UHFFFAOYSA-N	66841	11.2079	1	0	0.292961
Radix Bupleuri	ChaiHu	MOL004724	γ-cadinene	23.4024	204.39	4.799	1.8361	2.04579	0	0	0.077297	WRHGORWNJGOVQY-RRFJBIMHSA-N	12313023	0	1	0	0.264994
Radix Bupleuri	ChaiHu	MOL004725	(5S)-5-hexyloxolan-2-one	19.7097	170.28	3.003	1.2379	1.29532	0	2	0.032209	IFYYFLINQYPWGJ-VIFPVBQESA-N	7057904	0	5	26.3	0.217519
Radix Bupleuri	ChaiHu	MOL004726	(5S)-5-propyloxolan-2-one	78.4892	128.19	1.634	1.12849	1.35789	0	2	0.016929	VLSVVMPLPMNWBH-LURJTMIESA-N	5325912	10.7517	2	26.3	0.263086
Radix Bupleuri	ChaiHu	MOL004727	(1R,4aR,8aS)-1-isopropyl-7-methyl-4-methylene-2,3,4a,5,6,8a-hexahydro-1H-naphthalene	21.3476	204.39	4.799	1.83651	2.09848	0	0	0.077315	WRHGORWNJGOVQY-QLFBSQMISA-N	6432308	0	1	0	0.265525
Radix Bupleuri	ChaiHu	MOL004728	γ-patchoulene	54.6349	204.39	4.177	1.81475	2.24122	0	0	0.10904	SLTLKLCDQWGISZ-PBOSXPJTSA-N		12.2329	0	0	0.245645
Radix Bupleuri	ChaiHu	MOL005021	Mipax	57.3971	194.2	1.541	0.64014	0.62635	0	4	0.055942	NIQCNGHVCWTJSM-UHFFFAOYSA-N	8554	5.56265	4	52.6	0
Radix Bupleuri	ChaiHu	MOL005120	PLY	16.5428	240.48	6.415	1.44435	1.27759	0	1	0.079526	NIOYUNMRJMEDGI-UHFFFAOYSA-N	984	0	14	17.07	0.175676
Radix Bupleuri	ChaiHu	MOL005649	4-Methoxysalicyaldehyde	29.6729	152.16	1.306	0.87964	1.04175	1	3	0.032633	WZUODJNEIXSNEU-UHFFFAOYSA-N	69600	0	2	46.53	0.319601
Radix Bupleuri	ChaiHu	MOL006287	α-muurolene	15.639	204.39	4.745	1.84012	2.11415	0	0	0.077251	QMAYBMKBYCGXDH-KFWWJZLASA-N	12306046	0	1	0	0.249156
Radix Bupleuri	ChaiHu	MOL006735	Furfuranol	48.2703	98.11	0.621	0.8165	0.90913	1	2	0.01009	XPFVYQJUAUNWIW-UHFFFAOYSA-N	7361	4.2573	1	33.37	0.127686
Radix Bupleuri	ChaiHu	MOL007260	Isorhamnetin-3-mono-beta-D-glucoside	4.11011	478.44	-0.336	-1.34568	-2.07093	7	12	0.80061	CQLRUIIRRZYHHS-LFXZADKFSA-N	5318645	0	5	199.51	0.341796
Radix Bupleuri	ChaiHu	MOL007553	(-)-beta-Fenchol	79.241	154.28	2.11	1.3025	1.59933	1	1	0.050454	IAIHUHQCLTYTSF-WEDXCCLWSA-N	61123	11.1878	0	20.23	0.225705
Radix Bupleuri	ChaiHu	MOL007587	Azole	27.7517	67.1	0.924	1.75646	2.32034	1	0	0.0038124	KAESVJOAVNADME-UHFFFAOYSA-N	8027	0	0	15.79	0.013376
Radix Bupleuri	ChaiHu	MOL007934	2-Hexanoylfuran	56.2018	166.24	3.001	1.30164	1.44517	0	2	0.032094	YUAYWSBSIJVIBS-UHFFFAOYSA-N	61738	12.9483	5	30.21	0.180875
Radix Bupleuri	ChaiHu	MOL008653	Acetylfuran	49.6329	110.12	0.965	1.08615	1.29238	0	2	0.014332	IEMMBWWQXVXBEU-UHFFFAOYSA-N	14505	17.6681	1	30.21	0.138567
Radix Bupleuri	ChaiHu	MOL008661	Vinyl amyl ketone	19.8185	126.22	2.489	1.37549	1.53855	0	1	0.011745	KLTVSWGXIAYTHO-UHFFFAOYSA-N	61346	0	5	17.07	0.313312
Radix Bupleuri	ChaiHu	MOL008672	ZINC00901303	54.1552	86.15	1.403	1.24368	1.67073	0	1	0.0045337	BYGQBDHUGHBGMD-YFKPBYRVSA-N	6971249	11.36	2	17.07	0.280492
Radix Bupleuri	ChaiHu	MOL010621	2,4-octadienal	21.6671	124.2	2.298	1.3438	1.6026	0	1	0.011783	DVVATNQISMINCX-YTXTXJHMSA-N	5283329	0	4	17.07	0.356503
Radix Bupleuri	ChaiHu	MOL011598	Nerylacetone	45.5281	194.35	3.62	1.45692	1.58003	0	1	0.039962	HNZUNIKWNYHEJJ-XFXZXTDPSA-N	1713001	6.53899	6	17.07	0.306067
Radix Bupleuri	ChaiHu	MOL011602	py	42.3194	79.11	0.679	1.47952	1.92217	0	1	0.0065494	JUJWROOIHBZHMG-UHFFFAOYSA-N	1049	12.1191	0	12.89	0.313171
Radix Bupleuri	ChaiHu	MOL012297	puerarin	24.0309	416.41	-0.06	-1.14856	-2.06074	6	9	0.69099	HKEAFJYKMMKDOR-VPRICQMDSA-N	5281807	0	3	160.82	0.367084
Radix Bupleuri	ChaiHu	MOL012439	(1Z,4E,8E)-2,6,6,9-tetramethylcycloundeca-1,4,8-triene	22.8271	204.39	5.035	1.83997	2.07171	0	0	0.061141	FAMPSKZZVDUYOS-FNXNKRODSA-N	5318101	0	0	0	0.276254
Radix Bupleuri	ChaiHu	MOL013068	Oroxindin	7.06848	459.41	0.212	-1.6773	-2.15318	4	11	0.77404	LNOHXHDWGCMVCO-NTKSAMNMSA-N	3084961	0	5	178.95	0.0358475
Radix Bupleuri	ChaiHu	MOL013187	Cubebin	57.1281	356.4	3.194	0.47253	-0.41449	1	6	0.63988	DIYWRNLYKJKHAM-MDOVXXIYSA-N	117443	12.402	4	66.38	0.313795
Fortunes Bossfern Rhizome	GuanZhong	MOL000422	kaempferol	41.8822	286.25	1.771	0.26096	-0.55335	4	6	0.24066	IYRMWMYZSQPJKC-UHFFFAOYSA-N	5280863	14.7434	1	111.13	0
Fortunes Bossfern Rhizome	GuanZhong	MOL001040	(2R)-5,7-dihydroxy-2-(4-hydroxyphenyl)chroman-4-one	42.3633	272.27	2.298	0.37818	-0.47578	3	5	0.21141	FTVWIRXFELQLPI-CYBMUJFWSA-N	667495	16.8303	1	86.99	0.408272
Fortunes Bossfern Rhizome	GuanZhong	MOL002605	11-Hydroxynumantenine	50.7949	370.49	1.575	0.85234	0.42079	1	6	0.70642	VYZFRSLZSBLYIC-FGDSOQBESA-N		9.98041	1	62.24	0.262869
Fortunes Bossfern Rhizome	GuanZhong	MOL002606	Hopene	6.8178	410.8	8.505	1.85993	2.01527	0	0	0.76822	HHXYJYBYNZMZKX-PYQRSULMSA-N	92155	0	1	0	0.236499
Fortunes Bossfern Rhizome	GuanZhong	MOL002607	Aspidinin	2.13407	390.47	2.335	-0.3831	-0.72852	2	7	0.36863	GVEPKJZIWQDMGC-LBPRGKRZSA-N		0	7	117.97	0.331179
Fortunes Bossfern Rhizome	GuanZhong	MOL002608	Aspidinol	4.88265	224.28	2.628	0.54139	0.36348	2	4	0.075341	GJRJTYFSORWKBE-UHFFFAOYSA-N	122841	0	4	66.76	0.246896
Fortunes Bossfern Rhizome	GuanZhong	MOL002609	Harmonyl	43.8016	578.72	4.365	0.28395	-0.31813	1	9	0.45938	CVBMAZKKCSYWQR-WCGOZPBSSA-N	8550	19.7209	9	108.55	0.205502
Fortunes Bossfern Rhizome	GuanZhong	MOL002610	ZINC00035529	58.3942	275.33	1.781	0.1671	-0.3396	2	5	0.22171	NETGEQWGGLFVRL-DOMZBBRYSA-N	673467	2.28283	3	71.81	0.275394
Fortunes Bossfern Rhizome	GuanZhong	MOL002611	filicinic acid	94.0264	154.18	0.46	0.42549	0.27396	2	3	0.039033	ZITLVRQXJUFZOO-UHFFFAOYSA-N	550690	11.6501	0	57.53	0.33541
Fortunes Bossfern Rhizome	GuanZhong	MOL002612	Filixic acid	1.53713	668.8	4.367	-1.02408	-1.64174	7	12	0.63118	CBJLTLWLKQTVHD-UHFFFAOYSA-N	197044	0	13	226.96	0.295014
Fortunes Bossfern Rhizome	GuanZhong	MOL002613	Flavaspidinin	8.49489	434.53	2.73	0.11653	-0.57363	5	8	0.47354	LEWPQJOJVZPYHV-QVQLBTGDSA-N		0	9	144.52	0.210547
Fortunes Bossfern Rhizome	GuanZhong	MOL002614	Flavidin	30.0975	240.27	3.152	0.93584	0.20395	2	3	0.25775	QMOLHJKSZMURCV-UHFFFAOYSA-N		-6.09947	0	49.69	0.354229
Fortunes Bossfern Rhizome	GuanZhong	MOL002615	Neohop-13(18)ene solution	6.77865	410.8	8.646	1.86938	2.01441	0	0	0.76865	WGNURPYJZZHCBQ-ZNABNZNXSA-N	12310619	0	1	0	0.224933
Fortunes Bossfern Rhizome	GuanZhong	MOL002617	Diplopterol	11.2479	428.82	7.417	1.35639	1.12255	1	1	0.76833	PNJBOAVCVAVRGR-UDCAXGDQSA-N	164874	0	1	20.23	0.230776
Fortunes Bossfern Rhizome	GuanZhong	MOL002618	ALBASPIDIN	18.268	460.57	2.332	-0.35033	-0.81478	4	8	0.51427	LERMFXSHTYHCCM-UHFFFAOYSA-N	42738	0	8	149.2	0.325627
Fortunes Bossfern Rhizome	GuanZhong	MOL002619	Albaspidin AA	31.158	392.49	-0.08	-0.83386	-0.82301	3	7	0.35624	DYROCRXJMVSQNK-ZCFKWTISSA-N		1.80444	4	128.97	0.34847
Fortunes Bossfern Rhizome	GuanZhong	MOL002620	Dryocrassin	3.01253	820.91	4.156	-1.58237	-2.31177	10	16	0.36449	PRVKSKWNDSLRBY-UHFFFAOYSA-N	3082025	0	14	304.72	0.318967
Fortunes Bossfern Rhizome	GuanZhong	MOL002621	Aspidin	2.40029	460.57	3.866	-0.06047	-0.55909	4	8	0.52025	PLGZOIJJUOHZJA-UHFFFAOYSA-N	120290	0	9	141.36	0.245707
Fortunes Bossfern Rhizome	GuanZhong	MOL002622	Filicin	6.70548	668.8	4.367	-0.80514	-1.37262	7	12	0.6286	FRTCWDLFHSMTNW-UHFFFAOYSA-N	197044	0	13	226.96	0.280921
Fortunes Bossfern Rhizome	GuanZhong	MOL002623	Trisalbaspidin ABA	1.46157	612.68	2.121	-0.3773	-0.78366	7	12	0.68811	ABMAWOVWVRXUCA-UHFFFAOYSA-N	15081408	0	9	226.96	0.290253
Fortunes Bossfern Rhizome	GuanZhong	MOL002624	Paradol	7.61949	278.43	4.575	1.08348	0.59013	1	3	0.14073	CZNLTCTYLMYLHL-UHFFFAOYSA-N	94378	0	10	46.53	0.227394
Fortunes Bossfern Rhizome	GuanZhong	MOL002625	Kaempfe-rol-3,7-dirhamnoside	3.74611	578.57	-0.448	-1.85433	-2.99045	8	14	0.78716	PUPKKEQDLNREIM-ZIHYPHKPSA-N		0	5	228.97	0.30652
Fortunes Bossfern Rhizome	GuanZhong	MOL002626	Adlantone	12.5698	412.77	6.887	1.39655	1.2684	0	1	0.77582	DCBAVUVLEYSTPU-LMDOITEXSA-N	15558363	0	1	17.07	0.254159
Fortunes Bossfern Rhizome	GuanZhong	MOL002627	Filicene	6.81492	410.8	8.451	1.83276	1.86595	0	0	0.75757	KETZXRQFCKBMKO-GAOOKYTESA-N	12309888	0	1	0	0.244282
Fortunes Bossfern Rhizome	GuanZhong	MOL002628	isopentenyaldenosine	29.7769	335.41	0.001	-0.35151	-0.95278	4	8	0.34053	USVMJSALORZVDV-CGEWXTDFSA-N	40532341	0	5	125.55	0.209868
Fortunes Bossfern Rhizome	GuanZhong	MOL002629	7-Fernene	7.03362	410.8	8.451	1.81504	1.90099	0	0	0.76846	NYHSEYGDWZMIEZ-YGQXTZRHSA-N	13857703	0	1	0	0.227547
Fortunes Bossfern Rhizome	GuanZhong	MOL002630	9-(11)-Fernene	17.5295	410.8	8.451	1.84358	1.96729	0	0	0.76915	ZHDRLFGZQZCZKX-BKNLSJAFSA-N		0	1	0	0.222176
Fortunes Bossfern Rhizome	GuanZhong	MOL002631	9-(11)-Fernene	6.66704	396.77	8.245	1.83773	1.90284	0	0	0.77862	RUVNPJYMZCFYOH-BZGSYUFXSA-N		0	1	0	0.20628
Fortunes Bossfern Rhizome	GuanZhong	MOL002632	Adiantone	13.9149	412.77	6.887	1.51844	1.46367	0	1	0.77557	DCBAVUVLEYSTPU-RALWYDSASA-N		0	1	17.07	0.229521
Fortunes Bossfern Rhizome	GuanZhong	MOL002633	Albaspidin AP	24.4444	418.48	0.752	-0.22838	-0.59894	4	8	0.41917	GQQJXTSHDIOOOM-UHFFFAOYSA-N	25096734	0	5	149.2	0.323923
Fortunes Bossfern Rhizome	GuanZhong	MOL013336	Narirutin	8.14776	580.59	-0.465	-1.80039	-2.50487	8	14	0.75249	HXTFHSYLYXVTHC-AJHDJQPGSA-N	442431	0	6	225.06	0.298143
licorice	GanCao	MOL000012	Arachic acid	16.6564	312.6	8.192	1.17971	1.08582	1	2	0.19499	VKOBVWXKNCXXDE-UHFFFAOYSA-N	10467	0	18	37.3	0.178794
licorice	GanCao	MOL000040	Scopoletol	27.7735	192.18	1.616	0.71351	0.29931	1	4	0.076154	RODXRVNMMDRFIK-UHFFFAOYSA-N	5280460	0	1	59.67	0
licorice	GanCao	MOL000057	DIBP	49.6341	278.38	3.924	0.8468	0.6794	0	4	0.13067	MGWAVDBGNNKXQV-UHFFFAOYSA-N	6782	3.93855	8	52.6	0
licorice	GanCao	MOL000098	quercetin	46.4333	302.25	1.504	0.04842	-0.7689	5	7	0.27525	REFJWTPEDVJJIY-UHFFFAOYSA-N	5280343	14.4005	1	131.36	0.384534
licorice	GanCao	MOL000105	protocatechuic acid	25.3665	154.13	0.9	0.10027	-0.17388	3	4	0.035092	YQUVCSBJEUQKSH-UHFFFAOYSA-N	72	0	1	77.76	0.432192
licorice	GanCao	MOL000118	(L)-alpha-Terpineol	48.7978	154.28	2.415	1.39392	1.72345	1	1	0.030772	WUOACPNHFRMFPN-SECBINFHSA-N	443162	11.3491	1	20.23	0.268833
licorice	GanCao	MOL000211	Mairin	55.3771	456.78	6.521	0.73231	0.21532	2	3	0.7761	QGJZLNKBHJESQX-FZFNOLFKSA-N	64971	8.87371	2	57.53	0.257088
licorice	GanCao	MOL000239	Jaranol	50.8288	314.31	2.087	0.6071	-0.21709	2	6	0.29148	BJBUTJQYZDYRMJ-UHFFFAOYSA-N	5318869	15.5015	3	89.13	0.286726
licorice	GanCao	MOL000263	oleanolic acid	29.0208	456.78	6.422	0.58907	0.074	2	3	0.75599	MIJYXULNPSFWEK-GTOFXWBISA-N	10494	0	1	57.53	0.247015
licorice	GanCao	MOL000354	isorhamnetin	49.6044	316.28	1.755	0.30933	-0.54258	4	7	0.306	IZQSVPBOUDKVDZ-UHFFFAOYSA-N	5281654	14.3393	2	120.36	0.320394
licorice	GanCao	MOL000359	sitosterol	36.9139	414.79	8.084	1.32059	0.87298	1	1	0.7512	KZJWDPNRJALLNS-ZFVHJZABSA-N	12303645	5.37109	6	20.23	0.224795
licorice	GanCao	MOL000391	Ononin	11.5221	430.44	0.678	-0.74062	-1.66507	4	9	0.7756	MGJLSBDCWOSMHL-MIUGBVLSSA-N	442813	0	5	138.82	0
licorice	GanCao	MOL000392	formononetin	69.6739	268.28	2.583	0.78264	0.02378	1	4	0.21202	HKQYGTCOTHHOMP-UHFFFAOYSA-N	5280378	17.0369	2	59.67	0
licorice	GanCao	MOL000415	rutin	3.20153	610.57	-1.446	-1.92581	-2.75317	10	16	0.68283	IKGXIBQEEMLURG-NVPNHPEKSA-N	5280805	0	6	269.43	0
licorice	GanCao	MOL000417	Calycosin	47.7518	284.28	2.316	0.52379	-0.42774	2	5	0.24278	ZZAJQOPSWWVMBI-UHFFFAOYSA-N	5280448	17.0967	2	79.9	0
licorice	GanCao	MOL000422	kaempferol	41.8822	286.25	1.771	0.26096	-0.55335	4	6	0.24066	IYRMWMYZSQPJKC-UHFFFAOYSA-N	5280863	14.7434	1	111.13	0
licorice	GanCao	MOL000437	Hirsutrin	1.85808	464.41	-0.587	-1.65819	-2.30907	8	12	0.76904	OVSQVDMCBVZWGM-QSOFNFLRSA-N	5280804	0	4	210.51	0
licorice	GanCao	MOL000445	8-Prenylwighteone	23.2177	406.51	5.778	0.93367	-0.00079	3	5	0.54235	UCHYSPNEUSDFQR-UHFFFAOYSA-N	480783	0	5	90.9	0.32623
licorice	GanCao	MOL000467	Castanin	23.5407	298.31	2.567	0.76673	-0.1018	1	5	0.26878	KJGPBYUQZLUKLL-UHFFFAOYSA-N	5281704	0	3	68.9	0
licorice	GanCao	MOL000475	anethole	32.4923	148.22	2.768	1.74788	1.81151	0	1	0.02782	RUVINXPYWBROJD-ONEGZZNKSA-N	637563	1.68268	2	9.23	0
licorice	GanCao	MOL000486	Prunetin	5.41365	284.28	2.316	0.64692	-0.24634	2	5	0.2389	KQMVAGISDHMXJJ-UHFFFAOYSA-N	5281804	0	2	79.9	0
licorice	GanCao	MOL000497	licochalcone a	40.7897	338.43	4.617	0.81609	-0.20512	2	4	0.28517	KAZSKMJFUPEHHW-DHZHZOJOSA-N	5318998	16.1973	6	66.76	0
licorice	GanCao	MOL000500	Vestitol	74.6552	272.32	3.145	0.8597	0.29675	2	4	0.20935	XRVFNNUXNVWYTI-LLVKDONJSA-N	177149	3.00198	2	58.92	0
licorice	GanCao	MOL000511	ursolic acid	16.7749	456.78	6.467	0.6739	0.07361	2	3	0.75457	WCGUUGGRBIKTOS-GPOJBZKASA-N	64945	0	1	57.53	0.255823
licorice	GanCao	MOL000561	Astragalin	14.0268	448.41	-0.32	-1.33598	-1.969	7	11	0.73616	JPUKWEQWGBDDQB-QSOFNFLRSA-N	5282102	0	4	190.28	0.335403
licorice	GanCao	MOL000668	PENTYLFURAN	54.5884	138.23	3.115	1.72013	1.94321	0	1	0.019335	YVBAUDVGOFCUSG-UHFFFAOYSA-N	19602	-1.96365	4	13.14	0.101801
licorice	GanCao	MOL000671	()-Menthol	59.3294	156.3	2.779	1.26683	1.41708	1	1	0.029138	NOOLISFMXDJSKH-AEJSXWLSSA-N	165675	11.0285	1	20.23	0.224822
licorice	GanCao	MOL000676	DBP	64.5416	278.38	4.198	0.8008	0.55504	0	4	0.13409	DOIRQSBPFJWKBE-UHFFFAOYSA-N	3026	5.40558	10	52.6	0.344917
licorice	GanCao	MOL000703	2-heptanone	46.5618	114.21	1.792	1.31468	1.57357	0	1	0.0084055	CATSNJVOTSVZJV-UHFFFAOYSA-N	8051	10.5783	4	17.07	0.25279
licorice	GanCao	MOL000705	WLN: VH6	19.588	114.21	2.309	1.29335	1.49307	0	1	0.0080592	FXHGMKSSBGDXIY-UHFFFAOYSA-N	8130	0	5	17.07	0.225425
licorice	GanCao	MOL001097	o-xylene	45.547	106.18	2.802	1.84537	2.0771	0	0	0.014755	CTQNGGLPUBDAKN-UHFFFAOYSA-N	7237	11.8621	0	0	0.414489
licorice	GanCao	MOL001098	m-xylene	47.4275	106.18	2.802	1.82509	2.01649	0	0	0.014128	IVSZLXZYQVIEFR-UHFFFAOYSA-N	7929	11.8186	0	0	0.392288
licorice	GanCao	MOL001099	p-xylene	48.7427	106.18	2.802	1.82964	2.06351	0	0	0.014017	URLKBWYHVLBVBO-UHFFFAOYSA-N	7809	11.7055	0	0	0.388217
licorice	GanCao	MOL001484	Inermine	75.1831	284.28	2.442	0.89459	0.39505	1	5	0.53754	HUKSJTUUSUGIDC-ZBEGNZNMSA-N		11.7167	0	57.15	0.299921
licorice	GanCao	MOL001543	Vicenin-2	3.41554	594.57	-2.449	-3.15474	-3.87381	11	15	0.7819	FIAAVMJLAGNUKW-VQVVXJKKSA-N	442664	0	5	271.2	0.324703
licorice	GanCao	MOL001599	α-cubebol	64.8052	208.38	3.277	1.32087	1.43375	1	1	0.085702	BOBTWVZHSPRDFC-OUCADQQQSA-N		7.24498	0	20.23	0.256964
licorice	GanCao	MOL001696	Morusin	11.5181	420.49	4.939	0.50538	-0.22029	3	6	0.75644	XFFOMNJIDRDDLQ-UHFFFAOYSA-N	5281671	0	3	100.13	0.312775
licorice	GanCao	MOL001737	ICO	33.8587	161.17	1.728	0.82197	0.63054	2	2	0.050504	KMAKOBLIOCQGJP-UHFFFAOYSA-N	69867	-7.70047	1	53.09	0.297913
licorice	GanCao	MOL001789	isoliquiritigenin	85.3218	256.27	2.9	0.43959	-0.40612	3	4	0.14805	DXDRHHKMWQZJHT-FPYGCLRLSA-N	638278	17.664	3	77.76	0.463126
licorice	GanCao	MOL001792	DFV	32.7627	256.27	2.565	0.50823	-0.28845	2	4	0.18316	FURUXTVZLHCCNA-AWEZNQCLSA-N	114829	17.8857	1	66.76	0.421639
licorice	GanCao	MOL001850	Izoforon	44.9832	138.23	2.056	1.28032	1.6622	0	1	0.027181	HJOVHMDZYOCNQW-UHFFFAOYSA-N	6544	11.4025	0	17.07	0.321879
licorice	GanCao	MOL002137	OCT	29.716	114.26	4.021	1.78236	2.0158	0	0	0.0072628	TVMXDCGIABBOFY-UHFFFAOYSA-N	356	0	5	0	0.189499
licorice	GanCao	MOL002166	ISOHEPTANE	59.9405	100.23	3.361	1.80956	2.24933	0	0	0.0055808	GXDHCNNESPLIKD-UHFFFAOYSA-N	11582	10.6747	3	0	0.220778
licorice	GanCao	MOL002198	Heptan	41.7994	100.23	3.565	1.77094	2.04313	0	0	0.0049914	IMNFDUFMRHMDMM-UHFFFAOYSA-N	8900	10.3614	4	0	0.200894
licorice	GanCao	MOL002311	Glycyrol	90.7758	366.39	4.851	0.71361	-0.19965	2	6	0.66819	LWESBHWAOZORCQ-UHFFFAOYSA-N	5320083	9.84999	3	93.04	0.282504
licorice	GanCao	MOL002547	21987_FLUKA	40.9214	136.26	2.678	1.84078	2.14388	0	0	0.042641	LGNSZMLHOYDATP-YIZRAAEISA-N	16211586	11.2152	0	0	0.258261
licorice	GanCao	MOL002565	Medicarpin	49.2198	270.3	2.658	1.00452	0.52596	1	4	0.3351	NSRJSISNDPOJOP-BBRMVZONSA-N	336327	8.4568	1	47.92	0.313602
licorice	GanCao	MOL002678	EB	49.3833	106.18	2.772	1.83479	2.15401	0	0	0.012997	YNQLUTRBYVCPMQ-UHFFFAOYSA-N	7500	11.7601	1	0	0.381628
licorice	GanCao	MOL002693	nicotiflorin	3.63711	594.57	-1.178	-1.77125	-2.55121	9	15	0.72565	RTATXGUCZHCSNG-QHWHWDPRSA-N	5318767	0	6	249.2	0.300371
licorice	GanCao	MOL002844	Pinocembrin	64.7217	256.27	2.565	0.60542	0.11918	2	4	0.17985	URFCJEUYXNAHFI-ZDUSSCGKSA-N	68071	17.9636	1	66.76	0.425302
licorice	GanCao	MOL002850	butylated hydroxytoluene	40.0203	220.39	4.85	1.75264	1.79758	1	1	0.071985	NLZUEZXRPGMBCV-UHFFFAOYSA-N	31404	10.3591	2	20.23	0.296642
licorice	GanCao	MOL002943	BuOH	22.0151	74.14	0.971	0.94208	1.04941	1	1	0.0021366	LRHPLDYGYMQRHN-UHFFFAOYSA-N	263	0	2	20.23	0.209139
licorice	GanCao	MOL003218	Neouralenol	12.7644	370.38	3.36	0.23528	-0.74507	5	7	0.45647	NACBYUYHTLUWAI-UHFFFAOYSA-N	5320118	0	3	131.36	0.36668
licorice	GanCao	MOL003656	Lupiwighteone	51.6357	338.38	3.921	0.67745	-0.23066	3	5	0.36739	YGCCASGFIOIXIN-UHFFFAOYSA-N	5317480	15.6297	3	90.9	0.355089
licorice	GanCao	MOL003662	7,4'-Dihydroxyflavone	19.1827	254.25	2.602	0.5627	-0.15657	2	4	0.18463	LCAWNFIFMLXZPQ-UHFFFAOYSA-N	5282073	0	1	70.67	0.429831
licorice	GanCao	MOL003686	Narcissoside	5.09374	624.6	-1.195	-2.13721	-2.74458	9	16	0.65297	UIDGLYUNOUKLBM-GEBJFKNCSA-N	5481663	0	7	258.43	0
licorice	GanCao	MOL003896	7-Methoxy-2-methyl isoflavone	42.5647	266.31	3.364	1.15659	0.55574	0	3	0.19946	XRGWZIGGCNSFRY-UHFFFAOYSA-N	354368	16.8867	2	39.44	0.333797
licorice	GanCao	MOL003985	2-Caren-10-al	44.7414	150.24	2.038	1.37451	1.62628	0	1	0.049552	RAHRTJHAYXOITA-DTWKUNHWSA-N	12678291	11.4716	1	17.07	0.279273
licorice	GanCao	MOL004328	naringenin	59.2939	272.27	2.298	0.28421	-0.37053	3	5	0.21128	FTVWIRXFELQLPI-ZDUSSCGKSA-N	439246	16.9765	1	86.99	0.395873
licorice	GanCao	MOL004385	Yinyanghuo D	13.9852	338.38	4.191	0.61353	-0.53183	3	5	0.37995	PFQMUQWFRINBBG-UHFFFAOYSA-N	5315396	0	3	90.9	0
licorice	GanCao	MOL004589	Methylheptane	28.6523	114.26	3.817	1.7921	2.11631	0	0	0.0077549	JVSWJIKNEAIKJW-UHFFFAOYSA-N	11594	0	4	0	0.207713
licorice	GanCao	MOL004723	beta-Terpinene	42.2893	136.26	3.503	1.84731	2.11859	0	0	0.022295	SCWPFSIZUZUCCE-UHFFFAOYSA-N	66841	11.2079	1	0	0.292961
licorice	GanCao	MOL004801	2',7-Dihydroxy-4'-methoxyisoflavan-7-O-β-d-glucopyranoside	10.4621	434.48	0.593	-1.02273	-1.8179	5	9	0.72971	IVCITHFPTPZRQC-IMWGDMARSA-N		0	5	138.07	0.306848
licorice	GanCao	MOL004802	(E)-1-butoxyhex-2-ene	41.7177	156.3	3.311	1.4951	1.55566	0	1	0.019399	LXDQSUZPIXBWIQ-BQYQJAHWSA-N	5364961	6.6814	7	9.23	0
licorice	GanCao	MOL004803	3-Hydroxyglabrol	4.72628	408.53	5.733	0.47785	-0.30984	3	5	0.58262	LAQLCZKPJGMFRM-BJKOFHAPSA-N	480854	0	5	86.99	0.328889
licorice	GanCao	MOL004804	18beta-glycyrrhetinic acid	22.0526	470.76	5.491	0.10432	-0.5263	2	4	0.7429	MPDGHEJMBKOTSU-YKLVYJNSSA-N	10114	0	1	74.6	0
licorice	GanCao	MOL004805	(2S)-2-[4-hydroxy-3-(3-methylbut-2-enyl)phenyl]-8,8-dimethyl-2,3-dihydropyrano[2,3-f]chromen-4-one	31.787	390.51	5.477	1.00126	0.25398	1	4	0.72403	NEIURIYDQMKXIG-QHCPKHFHSA-N	197678	14.8241	3	55.76	0.346676
licorice	GanCao	MOL004806	euchrenone	30.2873	406.56	6.353	1.08957	0.38812	1	4	0.57386	LOMFVXOLTBGKBK-CVUHLLMESA-N		15.8895	6	55.76	0
licorice	GanCao	MOL004807	glucuronic acid	46.1828	194.16	-2.305	-2.05246	-4.58073	5	7	0.055111	AEMOLEFTQBMNLQ-QIUUJYRFSA-N	441478	11.126	1	127.45	0
licorice	GanCao	MOL004808	glyasperin B	65.2244	370.43	4.02	0.47008	-0.08613	3	6	0.43851	PDKHNRSRVURSHL-HNNXBMFYSA-N		16.0968	4	96.22	0
licorice	GanCao	MOL004809	glyasperin E	4.12294	444.51	6.414	0.69243	-0.41275	2	6	0.74564	OJMSZMQLRQBGLS-UHFFFAOYSA-N		0	6	89.13	0
licorice	GanCao	MOL004810	glyasperin F	75.8368	354.38	2.968	0.43068	-0.14613	3	6	0.53514	CFCUNFSHJIQKLS-ZDUSSCGKSA-N		15.6362	1	96.22	0
licorice	GanCao	MOL004811	Glyasperin C	45.5638	356.45	4.734	0.71318	0.06533	3	5	0.39947	RCZMWVKBVFOCEE-ZDUSSCGKSA-N	480859	3.12644	4	79.15	0
licorice	GanCao	MOL004812	glyasperins D	29.9089	370.48	4.985	0.88972	0.25119	2	5	0.43336	DDMAUIOCNQXFHL-CQSZACIVSA-N		0	5	68.15	0
licorice	GanCao	MOL004813	glyasperins Z	4.17367	340.45	5.001	1.09061	0.52916	2	4	0.36008	RMIHCTUWJGVJQB-OAHLLOKOSA-N		0	4	58.92	0
licorice	GanCao	MOL004814	Isotrifoliol	31.9448	298.26	2.994	0.53396	-0.24868	2	6	0.42422	OVLUQDOJWGTPHA-UHFFFAOYSA-N	5318679	7.90757	1	93.04	0
licorice	GanCao	MOL004815	(E)-1-(2,4-dihydroxyphenyl)-3-(2,2-dimethylchromen-6-yl)prop-2-en-1-one	39.6169	322.38	3.955	0.66355	-0.1192	2	4	0.35077	TUHJQMZJOMZXJO-XVNBXDOJSA-N	10881804	16.1649	3	66.76	0
licorice	GanCao	MOL004816	(2R)-1-[2,4-dihydroxy-5-(3-methylbut-2-enyl)phenyl]-2-hydroxy-3-[4-hydroxy-3-(3-methylbut-2-enyl)phenyl]propan-1-one	1.06411	410.55	5.956	0.32585	-0.3496	4	5	0.47575	DKIYWPRXYDNQFG-XMMPIXPASA-N	10001604	0	8	97.99	0
licorice	GanCao	MOL004817	kanzonols K	0.969694	436.54	5.761	0.75712	0.05238	3	6	0.66354	UWUOGPWSIVRQNM-UHFFFAOYSA-N		0	6	100.13	0
licorice	GanCao	MOL004818	kanzonols L	0.980581	490.64	7.039	0.70493	0.11393	3	6	0.77581	MTISFNYJKNLZEN-UHFFFAOYSA-N		0	8	100.13	0
licorice	GanCao	MOL004819	kanzonols T	17.869	440.53	4.409	0.05311	-0.65595	5	7	0.66937	HKELXUISPZEXHA-UHFFFAOYSA-N		0	6	131.36	0
licorice	GanCao	MOL004820	kanzonols W	50.4801	336.36	3.631	0.62607	0.03706	2	5	0.51704	VFIXONREXXFDQV-UHFFFAOYSA-N	15380912	0.150974	1	79.9	0
licorice	GanCao	MOL004821	kanzonols X	7.56228	394.55	6.607	1.09702	0.3408	3	4	0.556	KZTSESJJLOEXBX-GOSISDBHSA-N		0	5	69.92	0
licorice	GanCao	MOL004822	(E)-1-(2,4-dihydroxyphenyl)-3-[4-hydroxy-3-(3-methylbut-2-enyl)phenyl]prop-2-en-1-one	1.04109	324.4	4.756	0.54716	-0.22045	3	4	0.27486	TVUGLERLRIQATC-BJMVGYQFSA-N	11099375	0	5	77.76	0
licorice	GanCao	MOL004823	licoagropin	27.1413	320.46	5.77	1.63229	1.07694	0	2	0.51258	IOKJHFYJRMTPMJ-UGKGYDQZSA-N		0	2	18.46	0
licorice	GanCao	MOL004824	(2S)-6-(2,4-dihydroxyphenyl)-2-(2-hydroxypropan-2-yl)-4-methoxy-2,3-dihydrofuro[3,2-g]chromen-7-one	60.2504	384.41	2.957	0.00058	-0.75679	3	7	0.63433	GAUFLNQQCSXBPK-SFHVURJKSA-N	637112	4.31313	3	109.36	0
licorice	GanCao	MOL004825	glyinflanin A	1.06481	408.53	6.05	0.69223	0.03012	4	5	0.4785	FFPFIAFZJXSGDK-XKZIYDEJSA-N	42607642	0	7	97.99	0.38294
licorice	GanCao	MOL004827	Semilicoisoflavone B	48.7776	352.36	2.852	0.4518	-0.32964	3	6	0.54732	LWZACZCRAUQSLH-UHFFFAOYSA-N	5481948	17.0212	1	100.13	0
licorice	GanCao	MOL004828	Glepidotin A	44.7219	338.38	3.895	0.78639	0.06497	3	5	0.34685	WCSHKPNHOSDFGK-UHFFFAOYSA-N	5281619	16.0938	3	90.9	0
licorice	GanCao	MOL004829	Glepidotin B	64.4629	340.4	3.876	0.45507	-0.09264	3	5	0.34485	ATJOIGKHVRPLSM-RBUKOAKNSA-N	442411	15.9799	3	86.99	0
licorice	GanCao	MOL004830	Octadiene	34.5319	110.22	3.186	1.81343	2.06793	0	0	0.0075775	QTYUSOHYEPOHLV-FNORWQNLSA-N	517653	3.74934	4	0	0
licorice	GanCao	MOL004831	(E)-1-[2,4-dihydroxy-3-(3-methylbut-2-enyl)phenyl]-3-[4-hydroxy-3-(3-methylbut-2-enyl)phenyl]prop-2-en-1-one	1.02304	392.53	6.613	0.80526	0.01449	3	4	0.45318	CBGDCCSHOGQUSW-MDWZMJQESA-N	5316802	0	7	77.76	0.370894
licorice	GanCao	MOL004832	WLN: 4OVR	48.4128	178.25	3.014	1.31407	1.41831	0	2	0.040921	XSIFPSYPOVKYCO-UHFFFAOYSA-N	8698	7.27649	5	26.3	0
licorice	GanCao	MOL004833	Phaseolinisoflavan	32.0081	324.4	3.949	1.00516	0.45837	2	4	0.44538	UUJBHSNXZMGYBT-ZDUSSCGKSA-N	162412	2.65658	1	58.92	0
licorice	GanCao	MOL004834	3-(2-hydroxy-4-methoxyphenyl)-2H-chromen-7-ol	4.66465	270.3	2.962	0.88826	0.15573	2	4	0.21087	CXCORJXYCPSBSK-UHFFFAOYSA-N	10378419	0	2	58.92	0
licorice	GanCao	MOL004835	Glypallichalcone	61.5971	284.33	3.402	0.76307	0.22993	1	4	0.18993	CTBBBAQHUJVKNG-UXBLZVDNSA-N	5317768	17.0139	5	55.76	0
licorice	GanCao	MOL004836	echinatin	66.584	270.3	3.151	0.38086	-0.18165	2	4	0.16689	QJKMIJNRNRLQSS-UITAMQMPSA-N		19.5606	4	66.76	0
licorice	GanCao	MOL004837	Karenzu DK2	62.2573	224.27	3.155	0.93527	0.64373	0	2	0.097803	NZZIMKJIVMHWJC-UHFFFAOYSA-N	8433	33.7206	4	34.14	0
licorice	GanCao	MOL004838	8-(6-hydroxy-2-benzofuranyl)-2,2-dimethyl-5-chromenol	58.4373	308.35	4.196	0.99923	0.33547	2	4	0.38106	SJIZTMNAKZAOTA-UHFFFAOYSA-N	10542808	8.7144	1	62.83	0.336745
licorice	GanCao	MOL004839	(1S,2S)-1,2-dimethylcyclopentane	41.7792	98.21	2.785	1.78077	2.2556	0	0	0.010335	RIRARCHMRDHZAR-BQBZGAKWSA-N	641612	10.9298	0	0	0
licorice	GanCao	MOL004840	Liconeolignan	4.40558	354.43	5.232	1.00307	0.0369	2	5	0.4028	KRWXHCWICDLYOY-UHFFFAOYSA-N	133867	0	5	72.06	0
licorice	GanCao	MOL004841	Licochalcone B	76.7574	286.3	2.883	0.46786	-0.46034	3	5	0.1935	DRDRYGIIYOPBBZ-XBXARRHUSA-N	5318999	17.018	4	86.99	0
licorice	GanCao	MOL004842	licochalcone C	4.43878	338.43	5.007	0.62664	0.05413	2	4	0.29203	WBDNTJSRHDSPSR-GHXNOFRVSA-N		0	6	66.76	0
licorice	GanCao	MOL004843	licochalconeD	1.01062	354.43	4.74	0.47266	0.05544	3	5	0.34281	RETRVWFVEFCGOK-TWGQIWQCSA-N		0	6	86.99	0
licorice	GanCao	MOL004844	glabrol	4.24781	392.53	6.278	0.8383	0.06186	2	4	0.54375	CUFAXDWQDQQKFF-XMMPIXPASA-N		0	5	66.76	0
licorice	GanCao	MOL004845	apioglycyrrhizin	17.8012	779.03	2.544	-1.91203	-2.67044	7	14	0.13639	RETHOWGCGNZYSL-AVZKMJBFSA-N		0	7	229.74	0
licorice	GanCao	MOL004846	apioglycyrrhizin_qt	23.7268	470.76	5.491	0.09656	-0.56457	2	4	0.74287	MPDGHEJMBKOTSU-QIICKTPFSA-N		0	1	74.6	0
licorice	GanCao	MOL004847	2,2-DIMETHYLPENTANE	55.3286	100.23	3.111	1.78592	2.11355	0	0	0.0083461	CXOWYJMDMMMMJO-UHFFFAOYSA-N	11542	10.9972	2	0	0
licorice	GanCao	MOL004848	licochalcone G	49.255	354.43	4.349	0.64351	-0.03809	3	5	0.32325	UYRRMZSSCNIGNC-RMKNXTFCSA-N	49856081	15.7537	6	86.99	0.350268
licorice	GanCao	MOL004849	3-(2,4-dihydroxyphenyl)-8-(1,1-dimethylprop-2-enyl)-7-hydroxy-5-methoxy-coumarin	59.6225	368.41	4.026	0.40477	-0.22774	3	6	0.42894	LCRIQVFKVCYUAO-UHFFFAOYSA-N	10090416	0.686474	4	100.13	0
licorice	GanCao	MOL004850	liquoric acid	25.4419	484.74	4.054	-0.00739	-0.51976	2	5	0.54761	NGWKGSCSHDHHAJ-FZEUIZPTSA-N		0	1	83.83	0
licorice	GanCao	MOL004851	Licoflavone	18.7521	322.38	4.458	0.81891	-0.30566	2	4	0.33262	HJGURBGBPIKRER-UHFFFAOYSA-N	5319000	0	3	70.67	0
licorice	GanCao	MOL004852	7-hydroxy-2-[4-hydroxy-3-(3-methylbut-2-enyl)phenyl]-6-(3-methylbut-2-enyl)chromone	4.44101	390.51	6.315	0.88021	-0.17338	2	4	0.55723	GLDVIKFETPAZNV-UHFFFAOYSA-N	11349817	0	5	70.67	0
licorice	GanCao	MOL004853	Licoflavonol	8.74925	354.38	3.628	0.49117	-0.29831	4	6	0.40191	TVMHBSODLWMMMV-UHFFFAOYSA-N	5481964	0	3	111.13	0
licorice	GanCao	MOL004855	Licoricone	63.5785	382.44	4.156	0.53458	-0.14145	2	6	0.4712	GGWMNTNDTRKETA-UHFFFAOYSA-N	5319013	16.369	5	89.13	0
licorice	GanCao	MOL004856	Gancaonin A	51.0752	352.41	4.172	0.79655	0.12653	2	5	0.40378	JQNSUDIGIIGIOL-UHFFFAOYSA-N	5317478	16.8211	4	79.9	0
licorice	GanCao	MOL004857	Gancaonin B	48.7944	368.41	3.905	0.57511	-0.09882	3	6	0.44924	YQEPOQVRUDADPH-UHFFFAOYSA-N	5317479	16.4873	4	100.13	0
licorice	GanCao	MOL004858	Gancaonin C	2.8683	354.38	2.83	0.13783	-0.87494	4	6	0.41708	MEADLGUPYQNUNF-BIIKFXOESA-N	6450959	0	4	111.13	0
licorice	GanCao	MOL004859	2,3-dimethylhexane	46.236	114.26	3.612	1.77919	2.16452	0	0	0.0091903	JXPOLSKBTUYKJB-QMMMGPOBSA-N	24884354	11.0133	3	0	0
licorice	GanCao	MOL004860	licorice glycoside E	32.8874	693.71	1.589	-2.06015	-2.80412	7	14	0.27218	GNJDLKNJCWOSBO-VIGBHHERSA-N		25.392	10	226.69	0.305882
licorice	GanCao	MOL004861	Gancaonin D	2.71508	384.41	2.814	-0.10623	-0.93196	4	7	0.51055	UCKSAYIMWMIZQJ-QDEBKDIKSA-N	5317481	0	5	120.36	0
licorice	GanCao	MOL004862	(2R)-2-[3,4-dihydroxy-5-(3-methylbut-2-enyl)phenyl]-5,7-dihydroxy-8-(3-methylbut-2-enyl)chroman-4-one	1.21049	424.53	5.743	0.51081	-0.35493	4	6	0.6262	HCBKENVWCDLQOA-JOCHJYFZSA-N	14539875	0	5	107.22	0
licorice	GanCao	MOL004863	3-(3,4-dihydroxyphenyl)-5,7-dihydroxy-8-(3-methylbut-2-enyl)chromone	66.3713	354.38	3.654	0.51836	-0.13356	4	6	0.41392	WSOHPJFMARQRFD-UHFFFAOYSA-N	14604077	15.8115	3	111.13	0
licorice	GanCao	MOL004864	5,7-dihydroxy-3-(4-methoxyphenyl)-8-(3-methylbut-2-enyl)chromone	30.4888	352.41	4.172	0.9036	0.20983	2	5	0.41002	DDLPIQXHEKZHQX-UHFFFAOYSA-N	14604078	14.9892	4	79.9	0
licorice	GanCao	MOL004865	5,7-dihydroxy-3-(2-hydroxy-4-methoxy-phenyl)-6-(3-methylbut-2-enyl)chromone	2.46619	368.41	3.905	0.57635	-0.14184	3	6	0.44855	STFVTZQCNYBLNE-UHFFFAOYSA-N	14604080	0	4	100.13	0
licorice	GanCao	MOL004866	2-(3,4-dihydroxyphenyl)-5,7-dihydroxy-6-(3-methylbut-2-enyl)chromone	44.152	354.38	3.924	0.48037	-0.27591	4	6	0.41482	AFJYQKPCJLMHCC-UHFFFAOYSA-N	14604081	16.7704	3	111.13	0
licorice	GanCao	MOL004867	Gancaonin P	1.41392	370.38	3.36	0.27042	-0.39872	5	7	0.44914	OCIIFJFJVOTFTN-UHFFFAOYSA-N	5481966	0	3	131.36	0
licorice	GanCao	MOL004868	Gancaonin Q	8.97617	406.51	6.048	0.85936	-0.00973	3	5	0.59825	WGNIVAMNAWBYRO-UHFFFAOYSA-N	480802	0	5	90.9	0
licorice	GanCao	MOL004869	Gancaonin R	1.2616	382.54	6.904	1.02964	0.25479	4	4	0.37435	QFAPONVNJTUMHF-UHFFFAOYSA-N	480815	0	7	80.92	0
licorice	GanCao	MOL004870	Gancaonin S	1.2616	382.54	6.904	0.97924	0.17746	4	4	0.37563	VLJOWGMLRJTNDQ-UHFFFAOYSA-N	480816	0	7	80.92	0
licorice	GanCao	MOL004871	(3S)-2,3-dimethylpentane	35.573	100.23	3.156	1.77919	2.23481	0	0	0.0071236	WGECXQBGLLYSFP-ZETCQYMHSA-N	22810194	11.1934	2	0	0
licorice	GanCao	MOL004872	gancaonin T	1.04355	398.54	5.445	0.49677	-0.43409	4	5	0.52555	OWBYJSNJVWQEQX-HSZRJFAPSA-N		0	5	90.15	0
licorice	GanCao	MOL004873	Gancaonin U	14.5291	380.52	6.593	1.08117	0.59555	4	4	0.52801	YJJXCOSDPIJFJR-UHFFFAOYSA-N	480818	0	4	80.92	0
licorice	GanCao	MOL004874	Gancaonin V	1.24473	312.39	4.736	0.73051	0.03596	4	4	0.33687	UEXOPXIMQJMWKA-UHFFFAOYSA-N	480817	0	2	80.92	0
licorice	GanCao	MOL004875	3-[4,6-dihydroxy-2-methoxy-3-(3-methylbut-2-enyl)phenyl]-7-hydroxy-chromone	2.47014	368.41	3.905	0.43279	-0.29722	3	6	0.43993	SSDIPYMSXRNGMZ-UHFFFAOYSA-N	10361658	0	4	100.13	0
licorice	GanCao	MOL004876	Glycyram	19.6173	823.04	2.415	-2.65678	-2.85948	8	16	0.11053	LPLVUJXQOOQHMX-QWBHMCJMSA-N	14982	0	7	267.04	0
licorice	GanCao	MOL004877	Licoricidin	0.985552	424.58	6.591	0.96061	0.30003	3	5	0.62419	GBRZTUJCDFSIHM-KRWDZBQOSA-N	480865	0	6	79.15	0
licorice	GanCao	MOL004878	Glycycoumarin	23.5619	368.41	4.416	0.52373	-0.24431	3	6	0.44043	NZYSZZDSYIBYLC-UHFFFAOYSA-N	5317756	0	4	100.13	0
licorice	GanCao	MOL004879	Glycyrin	52.6066	382.44	4.667	0.58707	-0.12803	2	6	0.47466	FWWGXZYUURXJLK-UHFFFAOYSA-N	480787	1.30968	5	89.13	0
licorice	GanCao	MOL004880	5,6,7,8-Tetrahydro-2,4-dimethylquinoline	49.7749	161.27	2.969	1.64215	1.70193	0	1	0.049013	ZBIKAJHAGKBFKR-UHFFFAOYSA-N	5321849	-2.84223	0	12.89	0
licorice	GanCao	MOL004881	(E)-1-[2,4-dihydroxy-3-(3-methylbut-2-enyl)phenyl]-3-(2,4-dihydroxyphenyl)prop-2-en-1-one	1.3607	340.4	4.489	0.49768	-0.2211	4	5	0.30435	NXBYIJSAISXPKJ-WEVVVXLNSA-N	9862769	0	5	97.99	0.376991
licorice	GanCao	MOL004882	Licocoumarone	33.2109	340.4	4.981	0.84292	0.05669	3	5	0.3568	CNPMAFLUEHEXRE-UHFFFAOYSA-N	503731	9.65513	4	83.06	0
licorice	GanCao	MOL004883	Licoisoflavone	41.6102	354.38	3.654	0.37192	-0.27197	4	6	0.41646	KCUZCRLRQVRBBV-UHFFFAOYSA-N	5281789	16.0908	3	111.13	0
licorice	GanCao	MOL004884	Licoisoflavone B	38.9287	352.36	2.852	0.46386	-0.18099	3	6	0.54714	KIZPADOTOCPASX-UHFFFAOYSA-N	5481234	15.7321	1	100.13	0
licorice	GanCao	MOL004885	licoisoflavanone	52.4662	354.38	2.968	0.39184	-0.22336	3	6	0.54488	JNDPLDZUOFZXIG-ZDUSSCGKSA-N		15.6733	1	96.22	0
licorice	GanCao	MOL004886	licorice-saponin C2	59.6582	807.04	3.096	-2.27949	-2.88865	8	15	0.11439	WPDHECQXVOACTR-MOBXHYNLSA-N		3.56405	7	249.97	0
licorice	GanCao	MOL004887	licorice-saponin C2_qt	17.3261	454.76	6.172	0.47782	-0.305	2	3	0.76135	TTYAJXXKGDEWSY-YOOLOYQOSA-N		0	1	57.53	0
licorice	GanCao	MOL004888	licorice-saponin F3	17.6795	983.18	1.315	-2.81525	-3.46803	10	21	0.026112	SUOZCCLVZRHGRK-ODRPJRBQSA-N		0	9	335.19	0
licorice	GanCao	MOL004889	licorice-saponin F3_qt	27.5321	454.76	5.929	0.74188	0.07316	1	3	0.63586	HHQJBWYXBWOFJY-UEYXOFKHSA-N		0	0	46.53	0
licorice	GanCao	MOL004890	(4S)-2,4-dimethylhexane	37.1262	114.26	3.612	1.76606	2.19366	0	0	0.0086447	HDGQICNBXPAKLR-QMMMGPOBSA-N	22810193	10.9533	3	0	0
licorice	GanCao	MOL004891	shinpterocarpin	80.2953	322.38	3.461	1.10145	0.68497	1	4	0.72746	QGPHRCQDTPCIQI-KXBFYZLASA-N		6.50422	0	47.92	0.317497
licorice	GanCao	MOL004892	licorice-saponin G2	6.39056	839.04	1.325	-2.01108	-2.84298	9	17	0.10796	WBQVRPYEEYUEBQ-QCNHKOKZSA-N		0	8	287.27	0
licorice	GanCao	MOL004893	licorice-saponin G2_qt	22.7788	486.76	4.401	-0.26931	-0.74298	3	5	0.72414	GSEPOEIKWTXTHS-IIAYEWGUSA-N		0	2	94.83	0
licorice	GanCao	MOL004894	licorice-saponin H2	44.3731	823.04	2.415	-2.08275	-2.82592	8	16	0.11049	LPLVUJXQOOQHMX-JWHFFEPQSA-N		5.09103	7	267.04	0
licorice	GanCao	MOL004895	licorice-saponin H2_qt	22.906	470.76	5.491	0.0132	-0.47852	2	4	0.74292	MPDGHEJMBKOTSU-KINYRLSMSA-N		0	1	74.6	0
licorice	GanCao	MOL004896	licorice-saponin J2	6.25115	825.06	2.255	-2.24715	-2.83908	9	16	0.11169	SLWCVFLNZDOMEZ-BOJTYEKNSA-N		0	8	270.2	0
licorice	GanCao	MOL004897	licorice-saponin J2_qt	28.3009	472.78	5.331	0.04152	-0.82069	3	4	0.7441	VVWRIMSHBALFKN-PIOKQBTHSA-N		0	2	77.76	0
licorice	GanCao	MOL004898	(E)-3-[3,4-dihydroxy-5-(3-methylbut-2-enyl)phenyl]-1-(2,4-dihydroxyphenyl)prop-2-en-1-one	46.2679	340.4	4.489	0.40751	-0.39983	4	5	0.3062	XHTOWVVXFDSBGH-XBXARRHUSA-N	11267805	15.2357	5	97.99	0.432938
licorice	GanCao	MOL004899	licorice-saponin B2	58.5477	809.06	3.346	-2.40388	-2.95608	8	15	0.11436	BCNKILSUUHWRTG-WTRZSJPGSA-N		4.23864	7	249.97	0.303407
licorice	GanCao	MOL004900	licorice-saponin K2	7.82103	823.04	2.005	-2.64067	-3.25358	9	16	0.11171	IPBGQSWRSQPGCF-BYWKWHLKSA-N		0	8	270.2	0
licorice	GanCao	MOL004901	licorice-saponin K2_qt	27.7863	470.76	5.081	0.04612	-0.6743	3	4	0.7461	XKQWCXZBGYAMAP-AFDPAUOFSA-N		0	2	77.76	0
licorice	GanCao	MOL004902	glycyrrhetol	14.6578	456.78	5.282	0.36017	-0.25965	2	3	0.75393	JCGXIYQLRYPHDG-NNURFOPQSA-N		0	1	57.53	0
licorice	GanCao	MOL004903	liquiritin	65.6901	418.43	0.661	-1.06319	-1.93387	5	9	0.73893	DEMKZLAVQYISIA-ZRWXNEIDSA-N	503737	17.9631	4	145.91	0
licorice	GanCao	MOL004904	licopyranocoumarin	80.36	384.41	3.036	0.13121	-0.6242	3	7	0.6535	MOBCUWLJOZHPQL-OAQYLSRUSA-N		0.084551	3	109.36	0
licorice	GanCao	MOL004905	3,22-Dihydroxy-11-oxo-delta(12)-oleanene-27-alpha-methoxycarbonyl-29-oic acid	34.3194	512.75	4.368	-0.05707	-0.74779	1	6	0.54718	MKDSBDQLSLPNOQ-YDJDNKAXSA-N		3.5576	2	89.9	0
licorice	GanCao	MOL004906	Hispaglabridin B	22.9382	390.51	5.003	1.17974	0.6171	1	4	0.88246	CJUFYKORDZSOLF-INIZCTEOSA-N	15228661	0	1	47.92	0.312064
licorice	GanCao	MOL004907	Glyzaglabrin	61.0689	298.26	2.1	0.34043	-0.19518	2	6	0.35347	GRMSSCUVELGNHC-UHFFFAOYSA-N	5317777	21.2024	1	89.13	0
licorice	GanCao	MOL004908	Glabridin	53.2451	324.4	3.949	0.97152	0.36127	2	4	0.46967	LBQIJVLKGVZRIW-ZDUSSCGKSA-N	124052	0.026433	1	58.92	0
licorice	GanCao	MOL004909	glabrolide	17.4626	468.74	4.998	0.29057	-0.47821	1	4	0.612	SSHDNSCEQSPWIM-RBBQGFHWSA-N		0	0	63.6	0
licorice	GanCao	MOL004910	Glabranin	52.8957	324.4	4.422	0.97224	0.30943	2	4	0.31208	DAWSYIQAGQMLFS-SFHVURJKSA-N	124049	16.2426	3	66.76	0
licorice	GanCao	MOL004911	Glabrene	46.2669	322.38	3.766	0.98912	0.04182	2	4	0.43902	NGGYSPUAKQMTNP-UHFFFAOYSA-N	480774	3.62903	1	58.92	0
licorice	GanCao	MOL004912	Glabrone	52.5122	336.36	3.119	0.58553	-0.11151	2	5	0.49645	COLMVFWKLOZOOP-UHFFFAOYSA-N	5317652	16.0913	1	79.9	0
licorice	GanCao	MOL004913	1,3-dihydroxy-9-methoxy-6-benzofurano[3,2-c]chromenone	48.1415	298.26	2.994	0.47616	-0.18646	2	6	0.42831	AAKHRTZXSZBLFQ-UHFFFAOYSA-N	11558452	8.86543	1	93.04	0
licorice	GanCao	MOL004914	1,3-dihydroxy-8,9-dimethoxy-6-benzofurano[3,2-c]chromenone	62.9014	328.29	2.978	0.39772	-0.34196	2	7	0.52759	FBPDUHIOILHCFT-UHFFFAOYSA-N	11602329	9.32248	2	102.27	0
licorice	GanCao	MOL004915	Eurycarpin A	43.2773	338.38	3.921	0.43309	-0.0643	3	5	0.37429	NNCFAUGCNTZUIW-UHFFFAOYSA-N	5317300	17.0957	3	90.9	0
licorice	GanCao	MOL004916	2-methyl-5-propyl -nonane	15.2764	184.41	5.893	1.80829	2.03199	0	0	0.027139	CABCROIGBFQLHZ-CYBMUJFWSA-N		0	8	0	0
licorice	GanCao	MOL004917	glycyroside	37.2503	562.57	-0.73	-1.57693	-2.56063	6	13	0.79156	TUUBGLDJKKCMRH-UXSCNWBASA-N		14.6221	8	197.74	0
licorice	GanCao	MOL004918	HEX	52.4977	86.2	3.109	1.78197	2.13521	0	0	0.0032498	VLKZOEOYAKHREP-UHFFFAOYSA-N	8058	10.7978	3	0	0
licorice	GanCao	MOL004919	Sextone B	56.2005	98.21	2.989	1.77198	2.14007	0	0	0.0095813	UAEPNZWRGJTJPN-UHFFFAOYSA-N	7962	10.8499	0	0	0
licorice	GanCao	MOL004920	Methylcyclopentane	55.7789	84.18	2.533	1.78823	2.21873	0	0	0.0063993	GDOPTJXRTPNYNR-UHFFFAOYSA-N	7296	10.9675	0	0	0
licorice	GanCao	MOL004921	Docosyl caffeate	3.13854	488.83	11.159	1.00814	0.30901	2	4	0.59182	GUWHMEMJBCLEBP-BZZOAKBMSA-N		0	24	66.76	0
licorice	GanCao	MOL004922	2-methyl-6-ethyl decane	5.49557	184.41	5.893	1.81449	1.9979	0	0	0.028041	URCFDWVAWCRKTQ-CYBMUJFWSA-N		0	8	0	0
licorice	GanCao	MOL004924	(-)-Medicocarpin	40.994	432.46	0.753	-0.59613	-1.34311	4	9	0.95059	PVEMGMOWXQUWRD-NJAOXFEXSA-N	23724664	13.1962	4	127.07	0
licorice	GanCao	MOL004925	vitexin	3.05004	432.41	-0.057	-1.51832	-2.4062	7	10	0.70754	SGEWCQFRYRRZDC-VPRICQMDSA-N	5280441	0	3	181.05	0
licorice	GanCao	MOL004926	4H-1-Benzopyran-4-one, 2-(4-(beta-D-glucopyranosyloxy)phenyl)-2,3-dihydro-5,7-dihydroxy-, (2S)-	14.0298	434.43	0.393	-1.13281	-2.08085	6	10	0.78113	KSDSYIXRWHRPMN-SFTVRKLSSA-N	157745	0	4	166.14	0
licorice	GanCao	MOL004927	Hispaglabridin A	14.5955	392.53	5.805	1.1152	0.42676	2	4	0.73168	HZHXMXSXYQCAIG-KRWDZBQOSA-N	442774	0	3	58.92	0
licorice	GanCao	MOL004928	violanthin	4.17259	578.57	-1.561	-2.00985	-2.77483	10	14	0.81118	MVOUGOXRXQDXDC-ONIDZEHXSA-N		0	4	250.97	0
licorice	GanCao	MOL004929	Pentadecanol	13.7297	228.47	5.989	1.2971	1.05824	1	1	0.0639	REIUXOLGHVXAEO-UHFFFAOYSA-N	12397	0	13	20.23	0
licorice	GanCao	MOL004930	Uralenol	8.54848	370.38	3.36	0.34782	-0.56535	5	7	0.45608	WOMWVGHYSNATOB-UHFFFAOYSA-N	5315126	0	3	131.36	0
licorice	GanCao	MOL004931	Uralenol-3-methylether	1.40625	384.41	3.425	0.38786	-0.61912	4	7	0.49232	VCKYLOIMXUHPDA-UHFFFAOYSA-N	5315127	0	4	120.36	0
licorice	GanCao	MOL004932	glycyrrhizin	9.05695	823.04	2.415	-2.22619	-3.12644	8	16	0.11048	LPLVUJXQOOQHMX-MOGLOQIBSA-N	128229	0	7	267.04	0
licorice	GanCao	MOL004933	uralsaponin B	7.91564	823.04	2.415	-2.59788	-3.17304	8	16	0.11099	KEIFOIQHFNUSQE-LSPCXFAPSA-N		0	7	267.04	0
licorice	GanCao	MOL004934	Isohexane	56.1255	86.2	2.904	1.77423	2.08101	0	0	0.0039126	AFABGHUZZDYHJO-UHFFFAOYSA-N	7892	11.0345	2	0	0
licorice	GanCao	MOL004935	Sigmoidin-B	34.8811	356.4	3.887	0.41684	-0.41218	4	6	0.41455	SFQIGPZCFNTPOD-KRWDZBQOSA-N	73205	14.4947	3	107.22	0
licorice	GanCao	MOL004936	Uralene	11.7036	384.41	3.425	0.63399	-0.22359	4	7	0.49424	QSIXTSXIETZHGN-UHFFFAOYSA-N	192490	0	4	120.36	0
licorice	GanCao	MOL004937	uralenneoside	24.9569	286.26	-0.494	-1.00502	-1.60877	5	8	0.17329	VWQASRWQZBVNEI-QFOLPQNPSA-N		0	3	136.68	0
licorice	GanCao	MOL004938	schaftoside	7.88283	596.54	-1.499	-2.45901	-3.47978	10	16	0.74878	NIABBGMPPWXWOJ-ARJRJXGUSA-N	46928317	0	6	269.43	0
licorice	GanCao	MOL004939	Nortangeretin	17.9036	302.25	1.8	0.23964	-0.67662	5	7	0.27366	SPZXXUUDYMHBSG-UHFFFAOYSA-N	96506	0	1	131.36	0
licorice	GanCao	MOL004940	neoliquiritin	13.0095	418.43	0.661	-1.08094	-1.94519	5	9	0.71269	HJBUYKZTEBZNSH-ONJCETCRSA-N	51666249	0	4	145.91	0
licorice	GanCao	MOL004941	(2R)-7-hydroxy-2-(4-hydroxyphenyl)chroman-4-one	71.123	256.27	2.565	0.41458	-0.24532	2	4	0.18303	FURUXTVZLHCCNA-CQSZACIVSA-N	928837	18.0933	1	66.76	0
licorice	GanCao	MOL004942	(E)-dodec-2-ene	17.7435	168.36	5.401	1.83335	1.99585	0	0	0.024561	ADOQBZAVKYCFOI-HWKANZROSA-N	5352911	0	8	0	0
licorice	GanCao	MOL004943	neoisoliquiritin	21.1821	418.43	0.995	-1.41402	-2.05012	6	9	0.5775	XQWFHGOIUZFQPJ-NCLODGLDSA-N		0	6	156.91	0
licorice	GanCao	MOL004944	Cyclobutanol, 1-ethyl-	93.2331	100.18	1.317	1.12875	1.34842	1	1	0.019135	ZQXBPTKCIMXYMS-UHFFFAOYSA-N	145025	11.078	1	20.23	0
licorice	GanCao	MOL004945	(2S)-7-hydroxy-2-(4-hydroxyphenyl)-8-(3-methylbut-2-enyl)chroman-4-one	36.5654	324.4	4.422	0.72269	-0.04432	2	4	0.32291	KYFBXCHUXFKMGQ-IBGZPJMESA-N	193679	17.9472	3	66.76	0
licorice	GanCao	MOL004946	2-Tetradecanone	17.7137	212.42	4.985	1.45901	1.59582	0	1	0.051898	POQLVOYRGNFGRM-UHFFFAOYSA-N	75364	0	11	17.07	0
licorice	GanCao	MOL004947	Isoviolanthin	18.7893	578.57	-1.561	-2.43067	-3.14034	10	14	0.81143	TWBWSPDILHVKEV-VRLQRIPXSA-N		0	4	250.97	0
licorice	GanCao	MOL004948	Isoglycyrol	44.6992	366.39	4.359	0.90735	0.05471	1	6	0.83845	CFWLRXJPRRCJTI-UHFFFAOYSA-N		6.69096	1	82.04	0
licorice	GanCao	MOL004949	Isolicoflavonol	45.17	354.38	3.628	0.54216	-0.41621	4	6	0.41859	PGCKDCPTJAQQSQ-UHFFFAOYSA-N	5318585	15.553	3	111.13	0
licorice	GanCao	MOL004950	isoglycycoumarin	22.0897	368.41	3.924	0.55421	-0.15605	2	6	0.59688	PHHAXWBLJNBVNS-UHFFFAOYSA-N	14187587	0	2	89.13	0
licorice	GanCao	MOL004951	Isoliquiritin	8.60974	418.43	0.995	-1.35591	-1.9346	6	9	0.60054	YNWXJFQOCHMPCK-NCLODGLDSA-N		0	6	156.91	0
licorice	GanCao	MOL004952	licuraside	5.25273	550.56	-0.413	-1.92193	-3.00492	8	13	0.76788	NIZFPXZQERMCLE-KVFWHIKKSA-N	14282455	0	9	215.83	0
licorice	GanCao	MOL004953	Liquiritin apioside	29.2287	550.56	-0.748	-1.88473	-2.68589	7	13	0.81991	FTVKHUHJWDMWIR-LGHIDRSRSA-N		0	7	204.83	0.306281
licorice	GanCao	MOL004954	isograbrol	11.04	392.53	6.278	0.86886	-0.07462	2	4	0.50412	MLXUEMGNSDHQTJ-HSZRJFAPSA-N		0	5	66.76	0
licorice	GanCao	MOL004955	isoglabrolide	14.7662	468.74	5.154	0.32083	-0.1578	1	4	0.6179	NCFVZZZXSIOSQB-CQRARSCRSA-N		0	0	63.6	0
licorice	GanCao	MOL004956	Isoononin	8.28772	430.44	0.678	-0.99528	-1.56728	4	9	0.78899	YAYJWUXAGVZHGX-MIUGBVLSSA-N	5318619	0	5	138.82	0
licorice	GanCao	MOL004957	HMO	38.3654	268.28	2.583	0.79204	0.25287	1	4	0.21067	LNIQZRIHAMVRJA-UHFFFAOYSA-N	3764	16.5594	2	59.67	0
licorice	GanCao	MOL004958	Isoschaftoside	17.384	564.54	-1.938	-2.622	-3.35871	10	14	0.8255	OVMFOVNOXASTPA-VYUBKLCTSA-N	3084995	0	4	250.97	0
licorice	GanCao	MOL004959	1-Methoxyphaseollidin	69.981	354.43	4.247	1.00573	0.48173	2	5	0.63739	YKTZRMXYANFKQR-YCRPNKLZSA-N	480873	9.52626	3	68.15	0
licorice	GanCao	MOL004960	22β-acetylglabric acid	17.7562	528.8	4.768	-0.21161	-0.97968	2	6	0.63905	VVMZSXAUZNQUQA-UQENKSBZSA-N		0	3	100.9	0
licorice	GanCao	MOL004961	Quercetin der.	46.4494	330.31	1.819	0.3923	-0.43924	3	7	0.3343	FMEHGPQTMOPUGM-UHFFFAOYSA-N	5316900	16.6119	3	109.36	0
licorice	GanCao	MOL004962	24-Hydroxy-11-deoxyglycyrrhetic acid	17.5744	458.75	5.134	0.25906	-0.3643	3	4	0.76424	KHABBSONZWLPEN-XIRSUAFNSA-N		0	1	77.76	0
licorice	GanCao	MOL004963	24-Hydroxyglycyrrhetic acid	24.168	486.76	4.401	-0.10192	-0.79991	3	5	0.72374	GSEPOEIKWTXTHS-WTMNEXLISA-N		0	2	94.83	0
licorice	GanCao	MOL004964	(Z)-1-(2,4-dihydroxyphenyl)-3-phenylprop-2-en-1-one	73.1796	240.27	3.167	0.57327	0.13605	2	3	0.1226	JUMSUVHHUVPSOY-TWGQIWQCSA-N	10331849	20.3483	3	57.53	0
licorice	GanCao	MOL004965	3'(γ,γ-dimethylallyl)-kievitone	1.21179	424.53	5.626	0.51349	-0.15177	4	6	0.63427	FSHPJPOJLGCQOJ-GOSISDBHSA-N		0	5	107.22	0
licorice	GanCao	MOL004966	3'-Hydroxy-4'-O-Methylglabridin	43.715	354.43	3.932	1.00069	0.72952	2	5	0.57406	PPBISUGOQDBBEL-ZDUSSCGKSA-N	15228662	-0.609992	2	68.15	0
licorice	GanCao	MOL004967	3,3-Dimethylpentane	41.972	100.23	3.111	1.74982	2.09833	0	0	0.0091904	AEXMKKGTQYQZCS-UHFFFAOYSA-N	11229	11.0925	2	0	0
licorice	GanCao	MOL004968	3,4,3',4'-Tetrahydroxy-2-methoxychalcone	1.3258	288.32	3.186	0.63998	0.00573	4	5	0.20138	NVKZAILFHGUXNI-IHWYPQMZSA-N		0	4	90.15	0
licorice	GanCao	MOL004969	2-Ethyl-p-xylene	20.5997	134.24	3.745	1.88605	2.02743	0	0	0.023516	AXIUBBVSOWPLDA-UHFFFAOYSA-N	15653	0	1	0	0
licorice	GanCao	MOL004970	3-methylheptane	36.6134	114.26	3.817	1.79185	2.15658	0	0	0.0079801	LAIUFBWHERIJIH-MRVPVSSYSA-N	12263096	10.5637	4	0	0
licorice	GanCao	MOL004971	3-methylhexane	38.1927	100.23	3.361	1.7763	2.15318	0	0	0.0058853	VLJXXKKOSFGPHI-SSDOTTSWSA-N	13800357	10.9034	3	0	0
licorice	GanCao	MOL004972	3-Methylpentane	35.7726	86.2	2.904	1.76006	2.14114	0	0	0.0041776	PFEOZHBOMNWTJB-UHFFFAOYSA-N	7282	11.0953	2	0	0
licorice	GanCao	MOL004973	3-Ethylpentane	35.7388	100.23	3.361	1.7864	2.1566	0	0	0.0061965	AORMDLNPRGXHHL-UHFFFAOYSA-N	12048	11.4962	3	0	0
licorice	GanCao	MOL004974	3'-Methoxyglabridin	46.1615	354.43	3.932	0.94301	0.46533	2	5	0.57393	SBQBKTSYEKPBJF-ZDUSSCGKSA-N	15228663	0.523303	2	68.15	0
licorice	GanCao	MOL004975	3β-formylglabrolide	16.364	496.75	5.33	0.2555	-0.50105	0	5	0.54935	OVAHJMNGYVAEDT-VGPVGYFWSA-N		0	2	69.67	0
licorice	GanCao	MOL004976	Daidzein dimethyl ether	24.2851	282.31	2.834	0.98005	0.16845	0	4	0.23865	LPNBCGIVZXHHHO-UHFFFAOYSA-N	136419	0	3	48.67	0
licorice	GanCao	MOL004977	1-Methoxyficifolinol	14.6107	422.56	6.103	1.09479	0.20409	2	5	0.86396	WIEKYGJSRGBBTQ-AFMDSPMNSA-N	480872	0	5	68.15	0
licorice	GanCao	MOL004978	2-[(3R)-8,8-dimethyl-3,4-dihydro-2H-pyrano[6,5-f]chromen-3-yl]-5-methoxyphenol	36.2143	338.43	4.2	1.12015	0.61041	1	4	0.52122	ZZAIPFIGEGQNHP-AWEZNQCLSA-N	9927807	-0.132376	2	47.92	0
licorice	GanCao	MOL004979	4,2',4',alpha-Tetrahydroxydihydrochalcone	2.44723	274.29	2.243	0.10133	-0.40294	4	5	0.16353	SLKHLLNCFGPWAZ-CQSZACIVSA-N	14632193	0	4	97.99	0
licorice	GanCao	MOL004980	Inflacoumarin A	39.7091	322.38	4.7	0.73262	-0.24488	2	4	0.32613	RNBLSJGPSGNSIN-UHFFFAOYSA-N	5318437	2.3103	3	70.67	0
licorice	GanCao	MOL004981	1-(5-hydroxy-2,2-dimethylchromen-6-yl)-3-(4-hydroxyphenyl)prop-2-en-1-one	5.19751	322.38	3.955	0.86235	-0.00732	2	4	0.3417	IQHPDUUSMBMDGN-WEVVVXLNSA-N	5889042	0	3	66.76	0
licorice	GanCao	MOL004982	2,6,10-trimethyl-dodecane	37.7998	144.14	-1.02	0.07573	0.04158	2	4	0.029582	VOLMSPGWNYJHQQ-SCSAIBSYSA-N		11.4896	0	66.76	0
licorice	GanCao	MOL004983	5,6,7,8-Tetrahydro-4-methylquinoline	59.1793	147.24	2.686	1.63415	1.79482	0	1	0.040821	LGYCOYCCCKHXGC-UHFFFAOYSA-N	185667	11.3909	0	12.89	0
licorice	GanCao	MOL004985	icos-5-enoic acid	30.7029	310.58	7.748	1.21939	1.09146	1	2	0.19725	FPAQLJHSZVFKES-FOCLMDBBSA-N	5312521	5.27989	17	37.3	0
licorice	GanCao	MOL004986	6″-O-acetylliquiritin	6.25766	444.47	2.329	-0.48148	-1.24481	3	9	0.81689	TYDRPFWXPHBCDP-ZXGBLKHXSA-N		0	5	131.75	0
licorice	GanCao	MOL004987	11-deoxyglycyrrhetic acid	16.2065	456.78	6.422	0.50645	-0.22237	2	3	0.75911	JZFSMVXQUWRSIW-BTJIZOSBSA-N	12305517	0	1	57.53	0
licorice	GanCao	MOL004988	Kanzonol F	32.4683	420.54	5.302	1.1751	0.56134	1	5	0.89364	SVHCNENPWOPFOI-BVZFJXPGSA-N		9.97581	3	57.15	0.284873
licorice	GanCao	MOL004989	6-prenylated eriodictyol	39.2238	356.4	3.887	0.3988	-0.28652	4	6	0.41259	KBEFFXBSHFUQLT-QGZVFWFLSA-N		16.5171	3	107.22	0
licorice	GanCao	MOL004990	7,2',4'-trihydroxy－5-methoxy-3－arylcoumarin	83.7144	300.28	2.56	0.23536	-0.59042	3	6	0.27136	FTOHMMMSWYNATM-UHFFFAOYSA-N	25015742	0.991565	2	100.13	0
licorice	GanCao	MOL004991	7-Acetoxy-2-methylisoflavone	38.9233	294.32	3.148	0.7385	0.15501	0	4	0.26217	DPIAJERHFDBLPT-UHFFFAOYSA-N	268208	17.4851	3	56.51	0
licorice	GanCao	MOL004992	7-hydroxy-2-methyl-3-phenyl-chromone	25.7988	252.28	3.113	0.99599	0.39535	1	3	0.1775	BBCDTCKKROIGAB-UHFFFAOYSA-N	5380976	0	1	50.44	0
licorice	GanCao	MOL004993	8-prenylated eriodictyol	53.7948	356.4	3.887	0.43027	-0.44077	4	6	0.40383	XJUDJFVOICLOMY-GOSISDBHSA-N		15.7023	3	107.22	0
licorice	GanCao	MOL004994	12-methyltetradecanoate	17.3612	256.48	5.958	1.34928	1.15262	0	2	0.094173	BJIUDNXPLSJWKE-OAHLLOKOSA-N		0	13	26.3	0
licorice	GanCao	MOL004995	Kanzonol H	16.9227	424.58	6.098	0.96004	0.37839	2	5	0.80362	JRVDUBFSQWHYRJ-INIZCTEOSA-N	480863	0	4	68.15	0.272861
licorice	GanCao	MOL004996	gadelaidic acid	30.7029	310.58	7.748	1.20462	0.93932	1	2	0.19725	LQJBNNIYVWPHFW-VAWYXSNFSA-N	5460988	5.24805	17	37.3	0
licorice	GanCao	MOL004997	Araboglycyrrhizin	17.7309	779.03	2.717	-2.46267	-2.72576	7	14	0.13543	DTMJARJUCFBMFR-SEMTUGJKSA-N		0	6	229.74	0
licorice	GanCao	MOL004998	Araboglycyrrhizin_qt	17.706	470.76	5.491	0.10846	-0.5167	2	4	0.74332	MPDGHEJMBKOTSU-XMMBXBMUSA-N		0	1	74.6	0
licorice	GanCao	MOL004999	Artonin E	11.3828	436.49	4.671	0.34409	-0.33348	4	7	0.79616	HDHRTQZSBFUBMJ-UHFFFAOYSA-N	5481962	0	3	120.36	0
licorice	GanCao	MOL005000	Gancaonin G	60.4352	352.41	4.172	0.77907	0.22572	2	5	0.39404	WLPHLDLTTPUDSI-UHFFFAOYSA-N	480780	16.1346	4	79.9	0
licorice	GanCao	MOL005001	Gancaonin H	50.1037	420.49	4.708	0.60083	-0.13541	3	6	0.78416	CCUZOQMNQONIMX-UHFFFAOYSA-N	5481949	16.6361	3	100.13	0
licorice	GanCao	MOL005002	beta-Glycyrrhetinic acid	17.4105	470.76	5.491	0.19013	-0.39915	2	4	0.74293	MPDGHEJMBKOTSU-PMTKVOBESA-N	73398	0	1	74.6	0
licorice	GanCao	MOL005003	Licoagrocarpin	58.8139	338.43	4.514	1.2273	0.60553	1	4	0.58498	NYWUHXBEDBSRQB-UWJYYQICSA-N	15840593	9.44571	3	47.92	0.271009
licorice	GanCao	MOL005004	Gancaonin I	21.8963	354.43	5.232	0.9266	0.36681	2	5	0.38749	DKVBYQAVNNRVNN-UHFFFAOYSA-N	480777	0	5	72.06	0
licorice	GanCao	MOL005005	Glyasperin A	2.46021	422.51	5.484	0.60109	-0.26279	4	6	0.63256	XHCCZOWAHHBCAK-UHFFFAOYSA-N	5481963	0	5	111.13	0
licorice	GanCao	MOL005006	Glyasperins K	10.1496	368.46	4.539	0.73514	0.224	1	5	0.44487	RDSJBMMQOCZNLR-GOSISDBHSA-N		0	5	64.99	0
licorice	GanCao	MOL005007	Glyasperins M	72.6708	368.41	3.219	0.49495	-0.04201	2	6	0.59274	ZIDJFMZHWCAFPM-AWEZNQCLSA-N		15.574	2	85.22	0
licorice	GanCao	MOL005008	Glycyrrhiza flavonol A	41.2753	370.38	2.169	-0.08815	-0.80596	4	7	0.59512	UFWHTSBKDGUFOX-OAHLLOKOSA-N		13.7085	1	120.36	0
licorice	GanCao	MOL005009	Corylifolinin	1.04109	324.4	4.756	0.80829	-0.02655	3	4	0.26622	DUWPGRAKHMEPCM-IZZDOVSWSA-N	5281255	0	5	77.76	0
licorice	GanCao	MOL005010	Kanzonol E	5.77375	388.49	5.513	0.97832	0.0585	1	4	0.71249	YQCBVKUBTQVHOT-UHFFFAOYSA-N	15516846	0	3	59.67	0
licorice	GanCao	MOL005011	Kanzonol Z	21.7726	406.51	4.931	0.49885	-0.18402	2	5	0.76169	IOXLCTZITMJUKD-PKTZIBPZSA-N		0	3	75.99	0
licorice	GanCao	MOL005012	Licoagroisoflavone	57.2822	336.36	3.482	0.70518	0.08536	2	5	0.48679	CQXOSSCKEFRIBR-OAHLLOKOSA-N	636883	19.6424	2	79.9	0
licorice	GanCao	MOL005013	18α-hydroxyglycyrrhetic acid	41.1614	486.76	4.545	-0.28855	-0.77989	3	5	0.7091	FCVHQYZUEPQNJU-JPQXAEDTSA-N		4.95981	1	94.83	0
licorice	GanCao	MOL005014	Licorice glycoside A	5.9454	726.74	1.814	-2.3701	-3.26024	8	16	0.35105	BYQKEKUAWGGZTQ-JCEWGHKSSA-N		0	14	251.36	0.320577
licorice	GanCao	MOL005015	Licoriisoflavan A	3.68293	438.61	6.842	1.09658	0.28176	2	5	0.6598	GDAAEAXMNLVRCZ-SFHVURJKSA-N	196831	0	7	68.15	0
licorice	GanCao	MOL005016	Odoratin	49.9482	314.31	2.299	0.41543	-0.23707	2	6	0.30487	BYNYZQQDQIQLSO-UHFFFAOYSA-N	13965473	16.3483	3	89.13	0
licorice	GanCao	MOL005017	Phaseol	78.7662	336.36	4.867	0.75862	-0.05608	2	5	0.57867	FRXPSBUCIWPZMH-UHFFFAOYSA-N	44257530	9.64292	2	83.81	0
licorice	GanCao	MOL005018	Xambioona	54.8492	388.49	4.675	1.0857	0.51553	0	4	0.87419	FGJUXFVUOCKRCY-QFIPXVFZSA-N		14.4992	1	44.76	0
licorice	GanCao	MOL005019	(2R)-7-hydroxy-2-[4-hydroxy-3-(3-methylbut-2-enyl)phenyl]chroman-4-one	5.98507	324.4	4.422	0.73936	-0.05778	2	4	0.33426	NLTOTZSPOYWSSP-LJQANCHMSA-N	7330518	0	3	66.76	0
licorice	GanCao	MOL005020	dehydroglyasperins C	53.8233	340.4	4.301	0.68108	-0.12403	4	5	0.37006	DRUAOMUKHSJILC-UHFFFAOYSA-N		2.748	3	90.15	0
licorice	GanCao	MOL005021	Mipax	57.3971	194.2	1.541	0.64014	0.62635	0	4	0.055942	NIQCNGHVCWTJSM-UHFFFAOYSA-N	8554	5.56265	4	52.6	0
licorice	GanCao	MOL005812	naringin	6.91782	580.59	-0.465	-1.99313	-2.99606	8	14	0.77847	DFPMSGMNTNDNHN-ZPHOTFPESA-N	442428	0	6	225.06	0.305376
Panax Ginseng C. A. Mey.	RenShen	MOL000029	beta-Humulene	26.8664	204.39	5.089	1.82014	2.01289	0	0	0.061239	HAVYZKHVTLAPDZ-PPGMXFKZSA-N	5318102	0	0	0	0
Panax Ginseng C. A. Mey.	RenShen	MOL000035	beta-Selinene	24.3882	204.39	4.807	1.82578	2.11989	0	0	0.081081	YOVSPTNQHMDJAG-QLFBSQMISA-N	442393	0	1	0	0
Panax Ginseng C. A. Mey.	RenShen	MOL000036	beta-caryophyllene	29.7023	204.39	4.753	1.82766	2.06535	0	0	0.089893	NPNUFJAVOOONJE-GFUGXAQUSA-N	5281515	0	0	0	0
Panax Ginseng C. A. Mey.	RenShen	MOL000066	alloaromadedrene	53.4614	204.39	4.223	1.82544	2.09907	0	0	0.10414	ITYNGVSTWVVPIC-PDWCTOEPSA-N	44584667	12.5148	0	0	0
Panax Ginseng C. A. Mey.	RenShen	MOL000069	palmitic acid	19.2966	256.48	6.368	1.09151	0.99862	1	2	0.098573	IPCSVZSSVZVIGE-UHFFFAOYSA-N	985	0	14	37.3	0
Panax Ginseng C. A. Mey.	RenShen	MOL000269	Elemicin	21.9407	208.28	2.789	1.41468	1.28246	0	3	0.060865	BPLQKQKXWHCZSS-UHFFFAOYSA-N	10248	0	5	27.69	0.204382
Panax Ginseng C. A. Mey.	RenShen	MOL000358	beta-sitosterol	36.9139	414.79	8.084	1.32463	0.98588	1	1	0.75123	KZJWDPNRJALLNS-VJSFXXLFSA-N	222284	5.35549	6	20.23	0.225506
Panax Ginseng C. A. Mey.	RenShen	MOL000422	kaempferol	41.8822	286.25	1.771	0.26096	-0.55335	4	6	0.24066	IYRMWMYZSQPJKC-UHFFFAOYSA-N	5280863	14.7434	1	111.13	0
Panax Ginseng C. A. Mey.	RenShen	MOL000449	Stigmasterol	43.8299	412.77	7.64	1.44458	1.00045	1	1	0.75665	HCXVJBMSMIARIN-PHZDYDNGSA-N	5280794	5.5746	5	20.23	0.216794
Panax Ginseng C. A. Mey.	RenShen	MOL000628	darutoside	21.3182	574.93	5.893	-0.26116	-0.95742	4	6	0.63003	VWDLOXMZIGUBKM-CQJGLIEWSA-N		0	8	99.38	0.220428
Panax Ginseng C. A. Mey.	RenShen	MOL000676	DBP	64.5416	278.38	4.198	0.8008	0.55504	0	4	0.13409	DOIRQSBPFJWKBE-UHFFFAOYSA-N	3026	5.40558	10	52.6	0.344917
Panax Ginseng C. A. Mey.	RenShen	MOL000749	Linoleic	41.9044	280.5	6.391	1.23023	0.80752	1	2	0.14468	OYHQOLUKZRVURQ-AVQMFFATSA-N	5282457	5.26519	14	37.3	0.227795
Panax Ginseng C. A. Mey.	RenShen	MOL000787	Fumarine	59.2625	353.4	2.953	0.56266	-0.13192	0	6	0.82694	GPTFURBXHJWNHR-UHFFFAOYSA-N		23.4646	0	57.23	0.297225
Panax Ginseng C. A. Mey.	RenShen	MOL000864	MYS	13.9811	212.47	7.215	1.80931	1.91696	0	0	0.04922	YCOZIPAWZNQLMR-UHFFFAOYSA-N	12391	0	12	0	0.145994
Panax Ginseng C. A. Mey.	RenShen	MOL000874	paeonol	28.7872	166.19	1.286	0.92853	0.8449	1	3	0.039185	UILPJVPSNHJFIK-UHFFFAOYSA-N	11092	0	2	46.53	0.31994
Panax Ginseng C. A. Mey.	RenShen	MOL000879	methyl palmitate	18.0876	270.51	6.619	1.36631	1.18158	0	2	0.11594	FLIACVVOZYBSBS-UHFFFAOYSA-N	8181	0	15	26.3	0.139169
Panax Ginseng C. A. Mey.	RenShen	MOL000886	tetradecane	15.9423	198.44	6.758	1.78783	1.78297	0	0	0.039319	BGHCVCJVXZWKCC-UHFFFAOYSA-N	12389	0	11	0	0.148416
Panax Ginseng C. A. Mey.	RenShen	MOL000908	beta-elemene	25.6336	204.39	4.788	1.83596	2.07189	0	0	0.060519	OPFTUNCRGUEPRZ-QLFBSQMISA-N	6918391	0	3	0	0.32756
Panax Ginseng C. A. Mey.	RenShen	MOL000935	Hepanal	53.8332	204.39	4.364	1.85752	2.16877	0	0	0.10397	SPCXZDDGSGTVAW-XIDUGBJDSA-N	15560276	11.9158	0	0	0.23969
Panax Ginseng C. A. Mey.	RenShen	MOL000942	(1R,4S,4aR,8aR)-4-isopropyl-1,6-dimethyl-3,4,4a,7,8,8a-hexahydro-2H-naphthalen-1-ol	31.6731	222.41	3.779	1.32084	1.30329	1	1	0.093126	LHYHMMRYTDARSZ-BYNSBNAKSA-N	10398656	6.87298	1	20.23	0.241826
Panax Ginseng C. A. Mey.	RenShen	MOL000968	beta-Bisabolene	29.5897	204.39	5.329	1.88139	2.13097	0	0	0.055235	XZRVRYFILCSYSP-HNNXBMFYSA-N	68128	0	4	0	0.290216
Panax Ginseng C. A. Mey.	RenShen	MOL001212	Loxanol V	14.1899	214.44	5.533	1.26802	0.97555	1	1	0.051747	HLZKNKRTKFSKGZ-UHFFFAOYSA-N	8209	0	12	20.23	0.138469
Panax Ginseng C. A. Mey.	RenShen	MOL001218	Pisol	18.4965	186.38	4.62	1.23267	1.06023	1	1	0.032811	LQZZUXJYWNFBMV-UHFFFAOYSA-N	8193	0	10	20.23	0.144192
Panax Ginseng C. A. Mey.	RenShen	MOL001312	9-HEXADECENOIC ACID	35.7759	254.46	5.923	1.10288	0.85309	1	2	0.1	SECPZKHBENQXJG-BQYQJAHWSA-N	5282745	5.60617	13	37.3	0.204242
Panax Ginseng C. A. Mey.	RenShen	MOL001392	Methyl myristate	19.682	242.45	5.706	1.35515	1.18947	0	2	0.079634	ZAZKJZBWRNNLDS-UHFFFAOYSA-N	31284	0	13	26.3	0.143094
Panax Ginseng C. A. Mey.	RenShen	MOL001396	PENTADECYLIC ACID	20.1846	242.45	5.911	1.07931	0.88486	1	2	0.081479	WQEPLUUGTLDZJY-UHFFFAOYSA-N	13849	0	13	37.3	0.181643
Panax Ginseng C. A. Mey.	RenShen	MOL001641	METHYL LINOLEATE	41.9344	294.53	6.642	1.44006	1.08336	0	2	0.16711	WTTJVINHCBCLGX-NQLNTKRDSA-N	5284421	6.05311	15	26.3	0.208345
Panax Ginseng C. A. Mey.	RenShen	MOL001706	2,6-dimethyl-3,7-octadiene-2,6-diol	52.4023	170.28	1.325	0.46872	0.50946	2	2	0.031108	QEOHJVNDENHRCH-VQCYPWCPSA-N		6.571	4	40.46	0.334701
Panax Ginseng C. A. Mey.	RenShen	MOL001738	MLI	21.6895	104.07	-0.445	-0.22805	-0.24742	2	4	0.0092112	OFOBLEOULBTSOW-UHFFFAOYSA-N	23511544	0	2	74.6	0.443699
Panax Ginseng C. A. Mey.	RenShen	MOL001817	Methyl stearate	16.8031	298.57	7.531	1.41373	1.28907	0	2	0.16341	HPEUJPJOZXNMSJ-UHFFFAOYSA-N	8201	0	17	26.3	0.161823
Panax Ginseng C. A. Mey.	RenShen	MOL001818	Methyl palmitelaidate	34.6123	268.49	6.174	1.39642	1.22092	0	2	0.11751	IZFGRAGOVZCUFB-CMDGGOBGSA-N	638303	5.58166	14	26.3	0.173546
Panax Ginseng C. A. Mey.	RenShen	MOL001819	METHYL PENTADECANOATE	18.8153	256.48	6.162	1.36566	1.28468	0	2	0.096511	XIUXKAZJZFLLDQ-UHFFFAOYSA-N	23518	0	14	26.3	0.165865
Panax Ginseng C. A. Mey.	RenShen	MOL001949	panaxynol	42.4385	244.41	5.681	1.52135	1.03378	1	1	0.097799	UGJAEDFOKNAMQD-QXPKXGMISA-N	5281149	7.13504	8	20.23	0.319806
Panax Ginseng C. A. Mey.	RenShen	MOL001965	Dauricine (8CI)	23.6505	624.84	7.221	0.90458	0.02874	1	8	0.36975	AQASRZOCERRGBL-ROJLCIKYSA-N	73400	0	10	72.86	0.220838
Panax Ginseng C. A. Mey.	RenShen	MOL002121	(1S,4E,8E,10R)-4,8,11,11-tetramethylbicyclo[8.1.0]undeca-4,8-diene	21.691	204.39	4.699	1.86104	2.02035	0	0	0.083616	VPDZRSSKICPUEY-AGJXFOQBSA-N	11820258	0	0	0	0.26368
Panax Ginseng C. A. Mey.	RenShen	MOL002136	neocnidilide	83.8301	194.3	3.373	1.23021	1.318	0	2	0.065252	UPJFTVFLSIQQAV-ONGXEEELSA-N	12315453	5.37748	3	26.3	0.275935
Panax Ginseng C. A. Mey.	RenShen	MOL002137	OCT	29.716	114.26	4.021	1.78236	2.0158	0	0	0.0072628	TVMXDCGIABBOFY-UHFFFAOYSA-N	356	0	5	0	0.189499
Panax Ginseng C. A. Mey.	RenShen	MOL002307	20-Hexadecanoylingenol	28.204	586.94	7.38	0.30385	-0.03882	3	6	0.68297	DSTCZBGJCUOFLM-SXNKARFESA-N		0	17	104.06	0.242619
Panax Ginseng C. A. Mey.	RenShen	MOL002312	[(3S,4R,5R)-5-[[(2R,3S,4S,5R,6S)-6-(2-acetyl-5-methoxyphenoxy)-3,4,5-trihydroxyoxan-2-yl]methoxy]-3,4-dihydroxyoxolan-3-yl]methyl 3,4,5-trihydroxybenzoate	5.61416	612.59	-0.786	-2.16845	-3.07157	8	16	0.63433	QNVPMKAFCVXMFH-NDDHQHNUSA-N	9986231	0	11	251.36	0.340121
Panax Ginseng C. A. Mey.	RenShen	MOL002323	L-Adenosine	18.0618	267.28	-2.02	-1.42357	-1.98718	5	8	0.17879	OIRDTQYFTABQOQ-DEGSGYPDSA-N	448374	0	2	139.54	0.220504
Panax Ginseng C. A. Mey.	RenShen	MOL002377	Kaempferol-3-arabofuranoside	2.72822	418.38	0.191	-1.0778	-2.01097	6	10	0.65082	POQICXMTUPVZMX-BQCJVYABSA-N		0	4	170.05	0.344454
Panax Ginseng C. A. Mey.	RenShen	MOL002526	3691-11-0	23.6559	204.39	4.993	1.85599	2.04812	0	0	0.072163	YHAJBLWYOIUHHM-GUTXKFCHSA-N	94275	0	1	0	0.25493
Panax Ginseng C. A. Mey.	RenShen	MOL002669	Campesteryl ferulate	22.0978	576.94	9.855	1.0983	0.05691	1	4	0.59241	SWIWTAJTJOYCTB-WNUOVGGOSA-N		0	10	55.76	0.262166
Panax Ginseng C. A. Mey.	RenShen	MOL002879	Diop	43.5933	390.62	7.439	0.7934	0.26014	0	4	0.39247	IJFPVINAQGWBRJ-UHFFFAOYSA-N	33934	3.59931	16	52.6	0.276595
Panax Ginseng C. A. Mey.	RenShen	MOL003346	Psuedohypericin	16.9434	520.46	3.798	-0.20027	-1.60807	7	9	0.073558	YXBUQQDFTYOHQI-UHFFFAOYSA-N		0	1	175.75	0.337136
Panax Ginseng C. A. Mey.	RenShen	MOL003648	Inermin	65.8309	284.28	2.442	0.91157	0.36121	1	5	0.53754	HUKSJTUUSUGIDC-BDJLRTHQSA-N		11.7335	0	57.15	0.302024
Panax Ginseng C. A. Mey.	RenShen	MOL003845	Folinic acid	23.6004	473.5	-0.039	-1.70085	-2.57962	8	14	0.74014	WGEMODLYPVOIIW-QWHCGFSZSA-N		0	9	220.1	0.342797
Panax Ginseng C. A. Mey.	RenShen	MOL003902	methyl (Z)-icos-11-enoate	29.4944	324.61	7.999	1.4117	1.10618	0	2	0.22588	RBKMRGOHCLRTLZ-KHPPLWFESA-N	5463047	0	18	26.3	0.164755
Panax Ginseng C. A. Mey.	RenShen	MOL004100	N-Salicylidene-salicylamine	95.4575	227.28	2.899	1.11899	0.48451	2	3	0.10926	UASXFKHZBZLKLY-DHDCSXOGSA-N		3.84317	3	52.82	0
Panax Ginseng C. A. Mey.	RenShen	MOL004174	epsilon-Cadinene	16.4104	204.39	4.853	1.82033	2.12369	0	0	0.077488	NOLWRMQDWRAODO-KKUMJFAQSA-N	12302130	0	1	0	0.289349
Panax Ginseng C. A. Mey.	RenShen	MOL004237	δ-elemene	25.9902	204.39	4.734	1.84114	2.10173	0	0	0.060207	MXDMETWAEGIFOE-HUUCEWRRSA-N	12309451	0	3	0	0.30592
Panax Ginseng C. A. Mey.	RenShen	MOL004275	(1R,4E,7E,11R)-1,5,9,9-tetramethyl-12-oxabicyclo[9.1.0]dodeca-4,7-diene	23.6587	220.39	3.801	1.57944	1.77393	0	1	0.09682	RKQDKXOBRXTSFS-UOAUIWSESA-N	14038843	0	0	12.53	0.285711
Panax Ginseng C. A. Mey.	RenShen	MOL004492	Chrysanthemaxanthin	38.724	584.96	8.242	0.50972	-0.98386	2	3	0.58352	JRHJXXLCNATYLS-HYHFCDFPSA-N		17.4746	9	49.69	0.297801
Panax Ginseng C. A. Mey.	RenShen	MOL004498	12-O-Nicotinoylisolineolone	20.7043	469.63	1.316	-0.53556	-1.18582	3	7	0.83406	OQFVSKGDZKMZEH-WCYOEAGXSA-N		0	4	116.95	0.305315
Panax Ginseng C. A. Mey.	RenShen	MOL004647	TDA	22.3157	214.39	4.999	1.03746	0.8929	1	2	0.054133	SZHOJFHSIKHZHA-UHFFFAOYSA-N	12530	0	11	37.3	0.205625
Panax Ginseng C. A. Mey.	RenShen	MOL005155	ginsenoside Ro_qt	17.621	455.77	5.744	0.37817	0.05312	1	3	0.75859	MIJYXULNPSFWEK-CGXHKNHBSA-N	7055468	0	1	60.36	0.0389528
Panax Ginseng C. A. Mey.	RenShen	MOL005269	(+)-Maalioxide	55.9268	222.41	3.466	1.59073	1.92774	0	1	0.127	PZKNYJWHOZUWDF-OSRDXIQISA-N		16.6368	0	9.23	0.219109
Panax Ginseng C. A. Mey.	RenShen	MOL005270	n-Heptadecanol	12.9664	256.53	6.901	1.30596	0.9809	1	1	0.093861	GOQYKNQRPGWPLP-UHFFFAOYSA-N	15076	0	15	20.23	0.150541
Panax Ginseng C. A. Mey.	RenShen	MOL005271	1-HEXADECYNE	3.94379	222.46	7.856	1.891	1.87035	0	0	0.063045	UCIDYSLOTJMRAM-UHFFFAOYSA-N	12396	0	12	0	0.232498
Panax Ginseng C. A. Mey.	RenShen	MOL005272	13-Tetradecenyl acetate	36.7604	254.46	5.521	1.35811	1.06165	0	2	0.10041	DZXBZPMJYIXTTI-UHFFFAOYSA-N	521718	5.70971	14	26.3	0.203294
Panax Ginseng C. A. Mey.	RenShen	MOL005273	16-Oxoseratenediol	15.1008	456.78	5.521	0.40202	-0.24669	2	3	0.75175	VNOKAWVKCFUZGK-PUFFNIGPSA-N		0	0	57.53	0.244062
Panax Ginseng C. A. Mey.	RenShen	MOL005274	Neohexane	37.8094	86.2	2.654	1.77234	2.16151	0	0	0.006562	HNRMPXKDFBEGFZ-UHFFFAOYSA-N	6403	11.0491	1	0	0.252037
Panax Ginseng C. A. Mey.	RenShen	MOL005275	2,3,4-Trimethyldecane	16.1477	184.41	5.689	1.81579	2.07902	0	0	0.03038	YFHGNGNLIWGTTR-CHWSQXEVSA-N		0	7	0	0.208968
Panax Ginseng C. A. Mey.	RenShen	MOL005276	2,3,8-Trimethyldecane	5.50879	184.41	5.689	1.79418	1.94808	0	0	0.030214	DXHBSDCNOWJBQW-CHWSQXEVSA-N		0	7	0	0.217115
Panax Ginseng C. A. Mey.	RenShen	MOL005277	2,6,10,15-tetramethylheptadecane	13.7338	296.65	9.134	1.84954	1.85828	0	0	0.12959	ZZEQNXPBKOFTBG-ACRUOGEOSA-N		0	14	0	0.190332
Panax Ginseng C. A. Mey.	RenShen	MOL005278	2-METHYLTRIDECANE	5.74986	198.44	6.554	1.81132	1.89932	0	0	0.039044	CJBFZKZYIPBBTO-UHFFFAOYSA-N	15269	0	10	0	0.178423
Panax Ginseng C. A. Mey.	RenShen	MOL005279	ginsenoside-Rh1	3.85892	638.98	2.873	-1.16932	-2.13794	7	9	0.57239	RAQNTCRNSXYLAH-UQORERNTSA-N		0	7	160.07	0.250487
Panax Ginseng C. A. Mey.	RenShen	MOL005280	ginsenoside-Rh1_qt	20.127	476.82	4.62	-0.02179	-0.89565	4	4	0.77963	SHCBCKBYTHZQGZ-AJZBJTNWSA-N		0	4	80.92	0.239375
Panax Ginseng C. A. Mey.	RenShen	MOL005281	20(S)-Ginsenoside-Rh1	3.94225	638.98	2.873	-1.0995	-2.0385	7	9	0.57259	RAQNTCRNSXYLAH-SLRRGMQASA-N		0	7	160.07	0.25349
Panax Ginseng C. A. Mey.	RenShen	MOL005282	20(S)-Ginsenoside-Rh1_qt	20.127	476.82	4.62	0.1701	-0.55977	4	4	0.77995	SHCBCKBYTHZQGZ-IQABTIBQSA-N		0	4	80.92	0.237643
Panax Ginseng C. A. Mey.	RenShen	MOL005283	20(S)-ginsenoside-Rg2	10.0923	785.14	2.015	-1.9428	-2.78281	9	13	0.25819	AGBCLJAHARWNLA-CBWWKSIWSA-N		0	9	218.99	0.225592
Panax Ginseng C. A. Mey.	RenShen	MOL005284	(3S,5R,6S,8R,9R,10R,12R,13R,14R,17S)-17-[(2S)-2-hydroxy-6-methylhept-5-en-2-yl]-4,4,8,10,14-pentamethyl-2,3,5,6,7,9,11,12,13,15,16,17-dodecahydro-1H-cyclopenta[a]phenanthrene-3,6,12-triol	20.127	476.82	4.62	0.00744	-0.82469	4	4	0.77961	SHCBCKBYTHZQGZ-CJPZEJHVSA-N	11468733	0	4	80.92	0.247273
Panax Ginseng C. A. Mey.	RenShen	MOL005285	20(s)-protopanaxadiol	29.692	460.82	5.79	0.56506	-0.06912	3	3	0.77148	PYXFVCFISTUSOO-VUFVRDRTSA-N	9920281	0	4	60.69	0.231291
Panax Ginseng C. A. Mey.	RenShen	MOL005286	20(R)-ginsenoside Rg2	10.0923	785.14	2.015	-1.95934	-2.95206	9	13	0.25878	AGBCLJAHARWNLA-LVJGBEOWSA-N		0	9	218.99	0.268335
Panax Ginseng C. A. Mey.	RenShen	MOL005287	20-(S)-Ginsenoside-Rg3	13.6899	785.14	2.296	-1.65155	-2.46881	9	13	0.21593	RWXIFXNRCLMQCD-LYTHEZCASA-N		0	10	218.99	0.244513
Panax Ginseng C. A. Mey.	RenShen	MOL005288	20-(S)-Ginsenoside-Rg3_qt	29.692	460.82	5.79	0.54867	-0.11669	3	3	0.7707	PYXFVCFISTUSOO-DCDFIXCCSA-N		0	4	60.69	0.241003
Panax Ginseng C. A. Mey.	RenShen	MOL005289	3,4-Dimethylheptane	46.6745	128.29	4.069	1.77773	2.05259	0	0	0.012044	MAKRYGRRIKSDES-RKDXNWHRSA-N	59954486	11.0173	4	0	0.2352
Panax Ginseng C. A. Mey.	RenShen	MOL005290	3,5-Dimethyl-p-anisic acid	61.1055	180.22	2.39	0.75048	0.55553	1	3	0.047297	WXVQURJGDUNJCS-UHFFFAOYSA-N	88944	2.10998	2	46.53	0.342549
Panax Ginseng C. A. Mey.	RenShen	MOL005291	3-O-beta-D-Glucuronopyranosyl gypsogenin	8.68059	646.9	4.05	-0.77932	-1.36766	5	10	0.32446	NUSHOJSYOLRGAX-IIAUIHIBSA-N		0	5	170.82	0.270319
Panax Ginseng C. A. Mey.	RenShen	MOL005292	3-O-beta-D-Glucuronopyranosyl gypsogenin_qt	23.7165	470.76	5.588	0.22366	-0.39723	2	4	0.7457	QMHCWDVPABYZMC-YCAMUBHUSA-N		0	2	74.6	0.258237
Panax Ginseng C. A. Mey.	RenShen	MOL005293	3-Ethyl-3-methylheptane	37.3345	142.32	4.479	1.80872	2.16402	0	0	0.017734	HSOMNBKXPGCNBH-UHFFFAOYSA-N	140213	10.452	5	0	0.228794
Panax Ginseng C. A. Mey.	RenShen	MOL005294	3-methylheptane	37.0962	114.26	3.817	1.80131	2.17582	0	0	0.0079803	LAIUFBWHERIJIH-QMMMGPOBSA-N	12263095	10.5536	4	0	0.21725
Panax Ginseng C. A. Mey.	RenShen	MOL005295	3-methylundecane	6.57435	170.38	5.642	1.79077	1.96162	0	0	0.023915	HTZWVZNRDDOFEI-GFCCVEGCSA-N	14656881	0	8	0	0.186868
Panax Ginseng C. A. Mey.	RenShen	MOL005296	4-Methyldodecane	6.38949	184.41	6.098	1.80991	2.05291	0	0	0.030047	UZTXSMATBUWDDZ-CYBMUJFWSA-N		0	9	0	0.174925
Panax Ginseng C. A. Mey.	RenShen	MOL005297	5-Isobutylnonane	6.08009	184.41	5.893	1.81674	2.10362	0	0	0.026968	RCOXMOQVMZTXOO-UHFFFAOYSA-N	545936	0	8	0	0.200677
Panax Ginseng C. A. Mey.	RenShen	MOL005298	5-heptadec-12-enylresorcinol	3.29074	346.61	8.636	1.38226	0.7897	2	2	0.3225	KDUIMXINOLVPCT-AATRIKPKSA-N	5318012	0	15	40.46	0.248657
Panax Ginseng C. A. Mey.	RenShen	MOL005299	5-methyl-tetradecane	16.1533	212.47	7.01	1.82706	2.02364	0	0	0.046466	SQKZZFHVQCSUHZ-OAHLLOKOSA-N		0	11	0	0.178416
Panax Ginseng C. A. Mey.	RenShen	MOL005300	6'-Malonylginsenoside Rd1	6.70402	1195.51	-1.034	-4.20567	-5.38767	15	26	0.026846	NTYAVUNEPXGZQJ-JPOZCNCBSA-N		0	20	420.66	0.285902
Panax Ginseng C. A. Mey.	RenShen	MOL005301	6'-Malonylginsenoside Rd1_qt1	29.692	460.82	5.79	0.56438	-0.13296	3	3	0.77247	PYXFVCFISTUSOO-BFYBINCJSA-N		0	4	60.69	0.245744
Panax Ginseng C. A. Mey.	RenShen	MOL005302	7-(beta-Xylosyl)cephalomannine	27.3256	962.15	1.972	-1.67301	-2.24794	6	18	0.17471	ZVXASUNIAXYESJ-CPMIRZSNSA-N		0	16	263.14	0.317021
Panax Ginseng C. A. Mey.	RenShen	MOL005303	7-Tetradecyne	20.066	194.4	6.436	1.92781	1.81176	0	0	0.039931	AFNWSIIBAYUTTL-UHFFFAOYSA-N	141979	0	8	0	0.194058
Panax Ginseng C. A. Mey.	RenShen	MOL005304	7alpha-L-Rhamnosyl-6-methoxylutcolin	15.0297	462.44	1.034	-0.68902	-1.98705	6	11	0.78679	UXCXDWDJBSJZOU-IOHFVGAQSA-N		0	4	179.28	0.292785
Panax Ginseng C. A. Mey.	RenShen	MOL005305	Nepetin	26.7504	316.28	2.051	0.37211	-0.78359	4	7	0.30835	FHHSEFRSDKWJKJ-UHFFFAOYSA-N	5317284	0	2	120.36	0.272305
Panax Ginseng C. A. Mey.	RenShen	MOL005306	Acetal	26.3961	118.2	0.778	1.24977	1.46111	0	2	0.0087235	DHKHKXVYLBGOIT-UHFFFAOYSA-N	7765	0	4	18.46	0.227042
Panax Ginseng C. A. Mey.	RenShen	MOL005307	Adenosine triphosphate	8.22979	491.22	-4.297	-3.0974	-3.74724	8	16	0.5781	VKYOVEAZNCJNGQ-HUEBKHCJSA-N		0	7	299.33	0.383798
Panax Ginseng C. A. Mey.	RenShen	MOL005308	Aposiopolamine	66.6469	271.34	1.393	0.65617	0.40163	1	4	0.21999	UPWMWFSEBOFTNA-SBAKFKMJSA-N		3.54251	4	50.86	0.346581
Panax Ginseng C. A. Mey.	RenShen	MOL005309	Araloside A	16.9637	927.21	1.743	-3.32347	-3.7371	10	18	0.063469	KQSFNXMDCOFFGW-OUFZWZSTSA-N		0	10	291.82	0.256486
Panax Ginseng C. A. Mey.	RenShen	MOL005310	(4aS,6aR,6aS,6bR,8aR,10S,12aR,14bR)-10-hydroxy-2,2,6a,6b,9,9,12a-heptamethyl-1,3,4,5,6,6a,7,8,8a,10,11,12,13,14b-tetradecahydropicene-4a-carboxylic acid	14.3559	456.78	6.422	0.59912	0.09631	2	3	0.7559	MIJYXULNPSFWEK-JZQYXDLISA-N	7048528	0	1	57.53	0.247322
Panax Ginseng C. A. Mey.	RenShen	MOL005311	Argininyl-fructosyl-glucose	0.740573	498.56	-4.628	-3.12208	-3.74835	13	16	0.61876	NLEHZOMZLCBMKF-GOYIYKMHSA-N		0	12	280.53	0.24904
Panax Ginseng C. A. Mey.	RenShen	MOL005312	Argininyl-fructosyl-glucose_qt	11.2505	336.4	-2.881	-1.73572	-2.30007	10	11	0.21957	DLFIWFDONDYZKI-BSPPWYPYSA-N		0	9	201.38	0.250418
Panax Ginseng C. A. Mey.	RenShen	MOL005313	5-[(3aS,6R,6aR)-2-keto-1,3,3a,4,6,6a-hexahydrothieno[3,4-d]imidazol-6-yl]valeric acid	75.753	244.35	0.645	-0.04352	-0.27747	3	5	0.095535	YBJHBAHKTGYVGT-ZXFLCMHBSA-N	5315463	3.71979	5	103.73	0.3186
Panax Ginseng C. A. Mey.	RenShen	MOL005314	Celabenzine	101.883	379.55	2.29	0.77185	0.05084	2	5	0.48772	LSYKFBZWBDMZLQ-OAQYLSRUSA-N		8.14991	2	61.44	0.349831
Panax Ginseng C. A. Mey.	RenShen	MOL005315	(R)-()-Citronellal	50.7785	154.28	3.019	1.37432	1.60853	0	1	0.020405	NEHNMFOYXAPHSD-SNVBAGLBSA-N	75427	5.35141	5	17.07	0.276982
Panax Ginseng C. A. Mey.	RenShen	MOL005316	MAV	56.172	194.16	-2.305	-2.13843	-4.77183	5	7	0.055106	AEMOLEFTQBMNLQ-BYHBOUFCSA-N	657117	11.2657	1	127.45	0.337212
Panax Ginseng C. A. Mey.	RenShen	MOL005317	Deoxyharringtonine	39.2744	515.66	3.127	0.18714	-0.24531	1	9	0.8116	WRCBXHDQHPUVHW-CDRKEARJSA-N		7.89813	10	103.76	0.225511
Panax Ginseng C. A. Mey.	RenShen	MOL005318	Dianthramine	40.4464	289.26	2.054	-0.22511	-0.97409	5	7	0.19676	SVZLTRRSGWXPBL-UHFFFAOYSA-N	441562	5.14436	4	127.09	0.423925
Panax Ginseng C. A. Mey.	RenShen	MOL005319	Ditertbutyl phthalate	43.6687	278.38	3.403	1.12794	1.12691	0	4	0.12938	RYCNBIYTZSGSPI-UHFFFAOYSA-N	121712	-1.90512	6	52.6	0.32836
Panax Ginseng C. A. Mey.	RenShen	MOL005320	arachidonate	45.5732	304.52	6.414	1.26865	0.57974	1	2	0.20491	YZXBAPSDXZZRGB-CGRWFSSPSA-N	5312542	7.56222	14	37.3	0.258084
Panax Ginseng C. A. Mey.	RenShen	MOL005321	Frutinone A	65.9037	264.24	2.699	0.88838	0.4604	0	4	0.34184	RFWULRHBGYKEEZ-UHFFFAOYSA-N	441965	19.1013	0	60.42	0.472223
Panax Ginseng C. A. Mey.	RenShen	MOL005322	Gamma-Selinene	22.5808	204.39	4.948	1.83717	2.1058	0	0	0.08087	RMZHSBMIZBMVMN-HUUCEWRRSA-N		0	0	0	0.259288
Panax Ginseng C. A. Mey.	RenShen	MOL005323	ginsenoside La	17.7374	783.12	1.837	-1.90496	-3.25291	8	13	0.13863	CYUTWBUOPDPXJL-FHZWBSINSA-N		0	7	207.99	0.240952
Panax Ginseng C. A. Mey.	RenShen	MOL005324	ginsenoside La_qt	15.7029	458.8	5.33	0.64723	0.03935	2	3	0.77942	XSFXFJMBHIGYOZ-KMPFTHCMSA-N		0	1	49.69	0.244097
Panax Ginseng C. A. Mey.	RenShen	MOL005325	ginsenoside Ro	1.98122	957.24	1.233	-2.8637	-3.919	11	19	0.054963	NFZYDZXHKFHPGA-UPULUGQVSA-N		0	10	312.05	0.256622
Panax Ginseng C. A. Mey.	RenShen	MOL005326	Ginsenoside-Ra0	7.29704	1271.62	-2.945	-5.56306	-6.76207	18	28	0.014792	LDIAQNKCRRXZCD-UJQRMWHLSA-N		0	19	456.44	0.219712
Panax Ginseng C. A. Mey.	RenShen	MOL005327	Gypnoside V_qt	29.692	460.82	5.79	0.30224	-0.56555	3	3	0.77045	PYXFVCFISTUSOO-XPRAATSESA-N		0	4	60.69	0.252056
Panax Ginseng C. A. Mey.	RenShen	MOL005328	Ginsenoside-Ra1	7.08946	1211.56	-1.923	-4.51003	-6.4145	16	26	0.018342	KVMXBSSOCCPAOR-KHMVMXOBSA-N		0	17	415.98	0.216952
Panax Ginseng C. A. Mey.	RenShen	MOL005329	Ginsenoside-Ra2	7.62158	1211.56	-1.923	-4.43057	-6.27892	16	26	0.018521	UEBIBJSWHIZNCA-MUXWUWCSSA-N		0	18	415.98	0.239893
Panax Ginseng C. A. Mey.	RenShen	MOL005330	Ginsenoside-Ra3	7.18674	1241.59	-2.434	-4.67429	-6.29704	17	27	0.017309	QUNSGRLNZDSQJC-AYBHOFBPSA-N		0	18	436.21	0.259711
Panax Ginseng C. A. Mey.	RenShen	MOL005331	ginsenoside Rb1	6.23633	1109.46	-1.198	-3.98694	-5.59996	15	23	0.038125	GZYPWOGIYAIIPV-MPBJDOIPSA-N		0	16	377.29	0.226282
Panax Ginseng C. A. Mey.	RenShen	MOL005332	(3R,5R,8R,9R,10R,12R,13R,14R,17S)-17-[(2S)-2-hydroxy-6-methylhept-5-en-2-yl]-4,4,8,10,14-pentamethyl-2,3,5,6,7,9,11,12,13,15,16,17-dodecahydro-1H-cyclopenta[a]phenanthrene-3,12-diol	29.692	460.82	5.79	0.3485	-0.54215	3	3	0.77143	PYXFVCFISTUSOO-WMQFBVARSA-N	11048822	0	4	60.69	0.250766
Panax Ginseng C. A. Mey.	RenShen	MOL005333	ginsenoside-Rb2	6.02063	1079.43	-0.687	-3.92137	-5.43141	14	22	0.043353	NODILNFGTFIURN-GAAOXUKQSA-N		0	15	357.06	0.25858
Panax Ginseng C. A. Mey.	RenShen	MOL005334	(3S,5R,8R,9R,10R,12R,13R,14R,17S)-17-[(2S)-2-hydroxy-6-methylhept-5-en-2-yl]-4,4,8,10,14-pentamethyl-2,3,5,6,7,9,11,12,13,15,16,17-dodecahydro-1H-cyclopenta[a]phenanthrene-3,12-diol	29.692	460.82	5.79	0.37132	-0.51773	3	3	0.77048	PYXFVCFISTUSOO-HKUCOEKDSA-N	11213350	0	4	60.69	0.238945
Panax Ginseng C. A. Mey.	RenShen	MOL005335	Gypenoside LXIX	7.72588	1079.43	-0.687	-3.57879	-5.38462	14	22	0.043345	NODILNFGTFIURN-FCUDRQNNSA-N		0	15	357.06	0.239444
Panax Ginseng C. A. Mey.	RenShen	MOL005336	ginsenoside-Rc	8.1593	1079.43	-0.687	-3.97116	-5.69043	14	22	0.043559	JDCPEKQWFDWQLI-ZCKGZTPXSA-N		0	16	357.06	0.245449
Panax Ginseng C. A. Mey.	RenShen	MOL005337	(2S,3R,4S,5S,6R)-2-[(2S)-2-[(3S,5R,8R,9R,10R,12R,13R,14R,17S)-3-[(2R,3R,4S,5S,6R)-4,5-dihydroxy-6-(hydroxymethyl)-3-[(2S,3R,4S,5S,6R)-3,4,5-trihydroxy-6-(hydroxymethyl)oxan-2-yl]oxyoxan-2-yl]oxy-12-hydroxy-4,4,8,10,14-pentamethyl-2,3,5,6,7,9,11,12,13,15,1	5.49922	947.3	0.549	-3.16753	-4.46671	12	18	0.094758	RLDVZILFNVRJTL-IWFVLDDISA-N	11679800	0	13	298.14	0.241059
Panax Ginseng C. A. Mey.	RenShen	MOL005338	Ginsenoside Re	4.27273	947.3	0.268	-3.20392	-4.39002	12	18	0.12287	PWAOOJDMFUQOKB-WCZZMFLVSA-N	441921	0	12	298.14	0.246459
Panax Ginseng C. A. Mey.	RenShen	MOL005340	(3S,5R,6S,8R,9R,10R,12R,13R,14R,17S)-17-[(2R)-2-hydroxy-6-methylhept-5-en-2-yl]-4,4,8,10,14-pentamethyl-2,3,5,6,7,9,11,12,13,15,16,17-dodecahydro-1H-cyclopenta[a]phenanthrene-3,6,12-triol	20.127	476.82	4.62	0.20804	-0.43253	4	4	0.77985	SHCBCKBYTHZQGZ-DLHMIPLTSA-N	9847853	0	4	80.92	0.240696
Panax Ginseng C. A. Mey.	RenShen	MOL005341	Sanchinoside C1	10.0425	801.14	1.127	-2.27086	-3.49819	10	14	0.27807	YURJSTAIMNSZAE-HHNZYBFYSA-N	441923	0	10	239.22	0.240136
Panax Ginseng C. A. Mey.	RenShen	MOL005342	Ginsenoside-Rg3	17.746	785.14	2.296	-2.01816	-2.74919	9	13	0.21625	RWXIFXNRCLMQCD-DRJVPZJKSA-N		0	10	218.99	0.254661
Panax Ginseng C. A. Mey.	RenShen	MOL005343	Ginsenoside-Rg3_qt	29.692	460.82	5.79	0.31285	-0.5839	3	3	0.77244	PYXFVCFISTUSOO-HHYRSGPWSA-N		0	4	60.69	0.255115
Panax Ginseng C. A. Mey.	RenShen	MOL005344	ginsenoside rh2	36.3195	622.98	4.043	-0.50595	-1.3827	6	8	0.55868	CKUVNOCSBYYHIS-IRFFNABBSA-N	119307	11.0762	7	139.84	0.241647
Panax Ginseng C. A. Mey.	RenShen	MOL005345	(2R,3S,4S,5R,6R)-2-(hydroxymethyl)-6-[[(3S,5R,8R,9R,10R,12R,13R,14R,17S)-12-hydroxy-4,4,8,10,14-pentamethyl-17-[(2Z)-6-methylhepta-2,5-dien-2-yl]-2,3,5,6,7,9,11,12,13,15,16,17-dodecahydro-1H-cyclopenta[a]phenanthren-3-yl]oxy]oxane-3,4,5-triol	12.0862	604.96	5.009	-0.35045	-1.10938	5	7	0.58836	PHLXREOMFNVWOH-YAGNRYSRSA-N	20839223	0	6	119.61	0.250547
Panax Ginseng C. A. Mey.	RenShen	MOL005346	Ginsenoside-Rh3_qt	13.0912	442.8	6.756	0.96938	0.42349	2	2	0.76447	OURRZLJECNEIMI-MQCBTYGISA-N		0	3	40.46	0.263762
Panax Ginseng C. A. Mey.	RenShen	MOL005347	Ginsenoside-Rh4	5.21835	620.96	3.84	-0.73117	-1.65015	6	8	0.59893	OZTXYFOXQFKYRP-IKDRHPKYSA-N		0	6	139.84	0.251789
Panax Ginseng C. A. Mey.	RenShen	MOL005348	Ginsenoside-Rh4_qt	31.1121	458.8	5.586	0.49755	-0.18125	3	3	0.77829	JKPOYAJYRYOGBN-ARWCPIPWSA-N		6.97309	3	60.69	0.248614
Panax Ginseng C. A. Mey.	RenShen	MOL005349	Ginsenoside-Rs1	6.26631	1121.47	-0.308	-3.68591	-5.36702	13	23	0.03995	ZCVPBYMQBJPBCT-WZCOPVJESA-N		0	17	363.13	0.240663
Panax Ginseng C. A. Mey.	RenShen	MOL005350	Ginsenoside-Rs2	8.1399	1121.47	-0.308	-4.03389	-5.58321	13	23	0.040138	YLMBQJRKOKVUCP-QVKAQDGOSA-N		0	18	363.13	0.243719
Panax Ginseng C. A. Mey.	RenShen	MOL005351	Ginsenoyne A	66.2186	258.39	4.297	0.989	0.01599	1	2	0.13444	FTXZFRIHQNXZNH-YESZJQIVSA-N		5.14185	8	32.76	0.356572
Panax Ginseng C. A. Mey.	RenShen	MOL005352	Ginsenoyne B	39.7878	294.85	4.735	0.78966	-0.09505	2	2	0.12668	MORPELUWUARUFU-ULQDDVLXSA-N		5.82108	9	40.46	0.422378
Panax Ginseng C. A. Mey.	RenShen	MOL005353	Ginsenoyne C	43.381	276.41	3.531	0.15498	-0.8076	3	3	0.13166	WNVDKDQMWFSCPI-ULQDDVLXSA-N		5.50498	9	60.69	0.35932
Panax Ginseng C. A. Mey.	RenShen	MOL005354	Ginsenoyne D	19.3215	262.43	4.944	1.07	0.28033	1	2	0.12903	WDZQEROINMBCOK-YESZJQIVSA-N		0	8	32.76	0.311195
Panax Ginseng C. A. Mey.	RenShen	MOL005355	Ginsenoyne E	36.5275	258.39	4.935	1.05466	0.46458	0	2	0.13269	WIONCQLWGYLTME-DLBZAZTESA-N	5317636	6.71861	8	29.6	0.36917
Panax Ginseng C. A. Mey.	RenShen	MOL005356	Girinimbin	61.2153	263.36	4.597	1.72097	1.22221	1	1	0.31484	GAEQWKVGMHUUKO-UHFFFAOYSA-N	96943	8.1679	0	25.02	0.326052
Panax Ginseng C. A. Mey.	RenShen	MOL005357	Gomisin B	31.9904	514.62	2.73	0.60183	0.17993	1	9	0.82858	XDVOVYYAPHHHBE-YGIMCSHQSA-N		7.80614	7	101.91	0.194675
Panax Ginseng C. A. Mey.	RenShen	MOL005358	L-erythro-isocitric acid	32.9496	192.14	-1.34	-1.46424	-1.70987	4	7	0.044297	ODBLHEXUDAPZAU-VVJJHMBFSA-N	439238	11.6505	5	132.13	0.406027
Panax Ginseng C. A. Mey.	RenShen	MOL005359	D-erythro-Isocitric acid	65.429	192.14	-1.34	-1.6688	-2.21931	4	7	0.044308	ODBLHEXUDAPZAU-OKKQSCSOSA-N	447805	11.4293	5	132.13	0.40177
Panax Ginseng C. A. Mey.	RenShen	MOL005360	malkangunin	57.7138	432.56	1.835	0.21673	-0.17138	2	7	0.62642	DTMIMKTZETWDJV-DUUKBJRLSA-N		4.09206	6	102.29	0.295809
Panax Ginseng C. A. Mey.	RenShen	MOL005361	Malonylginsenoside Rc	7.8413	1165.48	-0.523	-4.27298	-5.64551	14	25	0.030597	UOFHLCPZXZURFL-RJBDEUDKSA-N		0	20	400.43	0.246978
Panax Ginseng C. A. Mey.	RenShen	MOL005362	Malonylginsenoside Rc_qt1	29.692	460.82	5.79	0.44785	-0.43704	3	3	0.77223	PYXFVCFISTUSOO-SPPDXTJESA-N		0	4	60.69	0.253033
Panax Ginseng C. A. Mey.	RenShen	MOL005363	Malonylginsenoside Rd	8.83686	1033.35	0.713	-3.71561	-4.75602	12	21	0.065535	OSXWNRAKZUNVDR-HUOLQKEOSA-N		0	17	341.51	0.281488
Panax Ginseng C. A. Mey.	RenShen	MOL005364	Malonylginsenoside Rd_qt	29.692	460.82	5.79	0.46608	-0.23188	3	3	0.77066	PYXFVCFISTUSOO-KQSXEGFZSA-N		0	4	60.69	0.256742
Panax Ginseng C. A. Mey.	RenShen	MOL005365	MAL	1.79932	342.34	-4.26	-2.70408	-6.55603	8	11	0.24313	GUBGYTABKSRVRQ-QUYVBRFLSA-N	6255	0	4	189.53	0.205101
Panax Ginseng C. A. Mey.	RenShen	MOL005366	Malvic acid	30.9885	280.5	6.444	1.21748	0.81137	1	2	0.15423	HPSSZFFAYWBIPY-UHFFFAOYSA-N	10416	3.74054	14	37.3	0.214155
Panax Ginseng C. A. Mey.	RenShen	MOL005367	GUP	43.0427	180.18	-2.513	-1.81672	-4.46096	5	6	0.044671	WQZGKKKJIJFFOK-RWOPYEJCSA-N	439680	11.1016	1	110.38	0.257897
Panax Ginseng C. A. Mey.	RenShen	MOL005368	Methyl tricosanoate	14.6093	368.72	9.812	1.43096	1.07508	0	2	0.32985	VORKGRIRMPBCCZ-UHFFFAOYSA-N	75519	0	22	26.3	0.157301
Panax Ginseng C. A. Mey.	RenShen	MOL005369	Mycosinol	82.124	214.23	1.46	0.87426	-0.04859	1	3	0.094081	FZRGCIPZQGXDCM-OAIDTJHVSA-N		5.67469	0	38.69	0.423889
Panax Ginseng C. A. Mey.	RenShen	MOL005370	NN-Dimethyldecanamide	55.4971	199.38	3.44	1.51238	1.72334	0	2	0.041167	HNXNKTMIVROLTK-UHFFFAOYSA-N	26690	3.57832	8	20.31	0.140418
Panax Ginseng C. A. Mey.	RenShen	MOL005371	Nonacosanediol-6,8	17.7906	188.35	2.792	0.56421	0.19685	2	2	0.031056	IAABKQHJKGRFAU-MNOVXSKESA-N		0	8	40.46	0.216907
Panax Ginseng C. A. Mey.	RenShen	MOL005372	notoginsenoside R2	17.737	771.11	1.637	-2.2238	-3.11724	9	13	0.27685	FNIRVWPHRMMRQI-CVTXWOHCSA-N		0	9	218.99	0.253823
Panax Ginseng C. A. Mey.	RenShen	MOL005373	notoginsenoside R2_qt	20.127	476.82	4.62	0.20127	-0.49187	4	4	0.78292	SHCBCKBYTHZQGZ-AELBPGHMSA-N		0	4	80.92	0.241911
Panax Ginseng C. A. Mey.	RenShen	MOL005374	Notoginsenoside R6	4.70284	963.3	-0.62	-3.45736	-4.39032	13	19	0.11605	YPUHYSBFIMWSEC-FSMABQBOSA-N		0	13	318.37	0.244979
Panax Ginseng C. A. Mey.	RenShen	MOL005375	Stearyl acetate	16.2663	312.6	7.737	1.38619	1.06447	0	2	0.19391	OIZXRZCQJDXPFO-UHFFFAOYSA-N	69968	0	18	26.3	0.153847
Panax Ginseng C. A. Mey.	RenShen	MOL005376	Panaxadiol	33.088	460.82	5.455	0.82469	0.22661	2	3	0.79404	PVLHOJXLNBFHDX-BMTJSWHCSA-N		6.34226	1	49.69	0.220431
Panax Ginseng C. A. Mey.	RenShen	MOL005378	Panaxytriol	33.7583	278.43	3.922	0.05634	-0.97853	3	3	0.12899	RDIMTXDFGHNINN-IXDOHACOSA-N		3.7367	9	60.69	0.331753
Panax Ginseng C. A. Mey.	RenShen	MOL005379	Pancratistatin	13.1344	325.3	-1.943	-1.16826	-1.78581	6	9	0.45995	VREZDOWOLGNDPW-ALTGWBOUSA-N	441597	0	0	148.71	0.316262
Panax Ginseng C. A. Mey.	RenShen	MOL005380	Pandamine	16.1473	552.79	3.874	0.11074	-0.34132	4	9	0.79075	STKZKAJIJHJDCQ-HPKJDOSXSA-N		0	8	120	0.345131
Panax Ginseng C. A. Mey.	RenShen	MOL005381	2-Formylpyrrole	41.5815	95.11	0.974	1.11797	1.43747	1	1	0.010115	ZSKGQVFRTSEPJT-UHFFFAOYSA-N	13854	4.3374	1	32.86	0.139746
Panax Ginseng C. A. Mey.	RenShen	MOL005382	Ramalic acid	5.99708	346.36	3.774	0.34582	-0.13147	3	7	0.29665	GEZCJRBINSDUSC-UHFFFAOYSA-N	5320886	0	5	113.29	0.334878
Panax Ginseng C. A. Mey.	RenShen	MOL005383	Methylselenocysteine	35.7355	182.1	-0.266	0.01091	-0.13241	3	3	0.010179	XDSSPSLGNGIIHP-VKHMYHEASA-N	45266674	11.6914	3	63.32	0.43229
Panax Ginseng C. A. Mey.	RenShen	MOL005384	suchilactone	57.5188	368.41	3.731	0.82023	0.27669	0	6	0.55573	GVNUFBXIXQNOCF-CRNMQVKPSA-N		9.03455	5	63.22	0.281291
Panax Ginseng C. A. Mey.	RenShen	MOL005385	Suffruticoside A_qt1	13.9014	302.26	-0.934	-1.34693	-2.0957	6	9	0.19873	RHHKXYIFKCWYMH-MVWJERBFSA-N		0	4	156.91	0.348342
Panax Ginseng C. A. Mey.	RenShen	MOL005386	Vulgarin	29.2112	264.35	1.306	0.0348	-0.26559	1	4	0.1974	NGPDZEACIWDCKX-WUDKWMPASA-N	94253	0	0	63.6	0.359501
Panax Ginseng C. A. Mey.	RenShen	MOL005388	Undecane, 3,6-dimethyl	12.8464	184.41	5.893	1.79408	2.03096	0	0	0.02896	WLUQEGDKTQZXBV-QWHCGFSZSA-N		0	8	0	0.212439
Panax Ginseng C. A. Mey.	RenShen	MOL005389	PANGAMIC ACID	10.0772	436.62	1.111	-0.9201	-0.96293	5	10	0.31928	RVSTWRHIGKXTLG-WCXIOVBPSA-N	83182	0	14	151	0.313271
Panax Ginseng C. A. Mey.	RenShen	MOL005390	3-[[(2S)-2,4-dihydroxy-3,3-dimethylbutanoyl]amino]propanoic acid	21.2932	219.27	-0.977	-0.85248	-1.25205	4	6	0.060324	GHOKWGTUZJEAQD-SSDOTTSWSA-N	5748353	0	6	106.86	0.293584
Panax Ginseng C. A. Mey.	RenShen	MOL005391	(Z,Z)-alpha-farnesene	8.46919	204.39	5.461	1.91986	1.85157	0	0	0.047295	CXENHBSYCFFKJS-LOQWIJHWSA-N	5317320	0	6	0	0.355574
Panax Ginseng C. A. Mey.	RenShen	MOL005392	alpha-Guttiferin	4.4258	452.59	6.409	0.58855	0.24146	3	6	0.64929	MJJZVOIXKVUBQD-YISVQYQQSA-N		0	5	107.97	0.299919
Panax Ginseng C. A. Mey.	RenShen	MOL005394	(Z)-2-methyl-5-[(1S,2R,4R)-2-methyl-3-methylene-2-norbornanyl]pent-2-en-1-ol	35.2834	220.39	3.663	1.27792	1.24873	1	1	0.088125	OJYKYCDSGQGTRJ-GQYWAMEOSA-N	6857681	1.94016	4	20.23	0.270332
Panax Ginseng C. A. Mey.	RenShen	MOL005396	cis-Widdrol alpha-epoxide	69.0431	238.41	2.6	1.07149	1.00095	1	2	0.14728	BSLAWKTUBVGEDH-UNQGMJICSA-N		6.85723	0	32.76	0.215114
Panax Ginseng C. A. Mey.	RenShen	MOL005397	Dammarane	19.7342	414.84	9.527	1.80545	1.81406	0	0	0.70137	OORMXZNMRWBSTK-XYCZMWNLSA-N	3036917	0	5	0	0.220221
Panax Ginseng C. A. Mey.	RenShen	MOL005398	alexandrin	20.6319	576.95	6.337	-0.09716	-0.79338	4	6	0.62713	NPJICTMALKLTFW-FYZSWKHYSA-N		0	9	99.38	0.2235
Panax Ginseng C. A. Mey.	RenShen	MOL005399	alexandrin_qt	36.9139	414.79	8.084	1.30404	0.87952	1	1	0.75268	KZJWDPNRJALLNS-HEEOYUHISA-N		5.53052	6	20.23	0.227969
Panax Ginseng C. A. Mey.	RenShen	MOL005400	ginsenoside Rg5	6.14741	767.12	3.308	-1.92181	-2.8306	8	12	0.22766	VNVVACHTDGQAHA-DONNJNOYSA-N		0	9	198.76	0.257423
Panax Ginseng C. A. Mey.	RenShen	MOL005401	ginsenoside Rg5_qt	39.5631	442.8	6.801	0.87742	0.21243	2	2	0.78506	FCMJTYFZRUKOPU-FFFKMGBISA-N		5.65416	3	40.46	0.238631
Panax Ginseng C. A. Mey.	RenShen	MOL005402	Methyl margarate	17.4088	284.54	7.075	1.3673	1.25433	0	2	0.13808	HUEBIMLTDXKIPR-UHFFFAOYSA-N	15609	0	16	26.3	0.171627
Panax Ginseng C. A. Mey.	RenShen	MOL005403	oleanane	6.69072	412.82	8.656	1.82908	1.92136	0	0	0.75839	VCNKUCWWHVTTBY-YTMGNKDFSA-N		0	0	0	0.2184
Panax Ginseng C. A. Mey.	RenShen	MOL005404	p-Glucosyloxymandelonitrile	12.1157	298.37	-0.467	-0.92404	-1.60569	5	6	0.18426	PXWNPQIYWRFPGW-ILQXODQXSA-N		0	4	110.38	0.270129
Panax Ginseng C. A. Mey.	RenShen	MOL006651	Trifolirhizin	7.62414	446.44	0.538	-0.82995	-1.57761	4	10	0.78562	VGSYCWGXBYZLLE-QEEQPWONSA-N		0	3	136.3	0.281654
Panax Ginseng C. A. Mey.	RenShen	MOL007500	panaxatriol	15.4198	476.82	4.286	0.52405	-0.07198	3	4	0.79324	QFJUYMMIBFBOJY-UXZRXANASA-N	73599	0	1	69.92	0.217256
Panax Ginseng C. A. Mey.	RenShen	MOL011400	ginsenoside rf	17.7411	801.14	1.127	-2.2268	-3.34934	10	14	0.24146	UZIOUZHBUYLDHW-XUBRWZAZSA-N	441922	0	10	239.22	0.268916
Hedysarum Multijugum Maxim.	HuangQi	MOL000033	(3S,8S,9S,10R,13R,14S,17R)-10,13-dimethyl-17-[(2R,5S)-5-propan-2-yloctan-2-yl]-2,3,4,7,8,9,11,12,14,15,16,17-dodecahydro-1H-cyclopenta[a]phenanthren-3-ol	36.2285	428.82	8.54	1.44856	1.09243	1	1	0.78288	KLEXDBGYSOIREE-UIFQYPGESA-N	15976101	5.21792	7	20.23	0
Hedysarum Multijugum Maxim.	HuangQi	MOL000054	L-	47.642	174.24	-1.107	-0.49475	-1.03774	7	6	0.031878	ODKSFYDXXFIFQN-BYPYZUCNSA-N	28782	0.853607	6	125.22	0
Hedysarum Multijugum Maxim.	HuangQi	MOL000061	Prolinum	77.5747	115.15	-0.057	0.22374	0.28935	2	3	0.014161	ONIBWKKTOPOVIA-BYPYZUCNSA-N	6971047	11.1341	1	49.33	0
Hedysarum Multijugum Maxim.	HuangQi	MOL000069	palmitic acid	19.2966	256.48	6.368	1.09151	0.99862	1	2	0.098573	IPCSVZSSVZVIGE-UHFFFAOYSA-N	985	0	14	37.3	0
Hedysarum Multijugum Maxim.	HuangQi	MOL000098	quercetin	46.4333	302.25	1.504	0.04842	-0.7689	5	7	0.27525	REFJWTPEDVJJIY-UHFFFAOYSA-N	5280343	14.4005	1	131.36	0.384534
Hedysarum Multijugum Maxim.	HuangQi	MOL000114	vanillic acid	35.4724	168.16	1.151	0.43417	0.09082	2	4	0.040917	WKOLLVMJNQIZCI-UHFFFAOYSA-N	8468	11.6224	2	66.76	0.342184
Hedysarum Multijugum Maxim.	HuangQi	MOL000131	EIC	41.9044	280.5	6.391	1.16206	0.90315	1	2	0.14347	OYHQOLUKZRVURQ-HZJYTTRNSA-N	5280450	7.49704	14	37.3	0.250388
Hedysarum Multijugum Maxim.	HuangQi	MOL000211	Mairin	55.3771	456.78	6.521	0.73231	0.21532	2	3	0.7761	QGJZLNKBHJESQX-FZFNOLFKSA-N	64971	8.87371	2	57.53	0.257088
Hedysarum Multijugum Maxim.	HuangQi	MOL000239	Jaranol	50.8288	314.31	2.087	0.6071	-0.21709	2	6	0.29148	BJBUTJQYZDYRMJ-UHFFFAOYSA-N	5318869	15.5015	3	89.13	0.286726
Hedysarum Multijugum Maxim.	HuangQi	MOL000251	Rhamnocitrin	12.8991	300.28	2.022	0.48391	-0.38343	3	6	0.26607	MQSZRBPYXNEFHF-UHFFFAOYSA-N	5320946	0	2	100.13	0.320253
Hedysarum Multijugum Maxim.	HuangQi	MOL000295	alexandrin	20.6319	576.95	6.337	-0.1993	-0.80971	4	6	0.62697	NPJICTMALKLTFW-LJBLLCJFSA-N		0	9	99.38	0
Hedysarum Multijugum Maxim.	HuangQi	MOL000296	hederagenin	36.9139	414.79	8.084	1.31876	0.96428	1	1	0.75072	KZJWDPNRJALLNS-CQXWNKEUSA-N		5.34751	6	20.23	0
Hedysarum Multijugum Maxim.	HuangQi	MOL000354	isorhamnetin	49.6044	316.28	1.755	0.30933	-0.54258	4	7	0.306	IZQSVPBOUDKVDZ-UHFFFAOYSA-N	5281654	14.3393	2	120.36	0.320394
Hedysarum Multijugum Maxim.	HuangQi	MOL000356	lupeol	12.1208	426.8	7.403	1.45673	1.28834	1	1	0.77716	MQYXUWHLBZFQQO-QGTGJCAVSA-N	259846	0	1	20.23	0.235742
Hedysarum Multijugum Maxim.	HuangQi	MOL000371	3,9-di-O-methylnissolin	53.7415	314.36	2.892	1.17622	0.6339	0	5	0.47573	RFFNFQZKHNKOPO-BBRMVZONSA-N	15689655	8.99602	3	46.15	0
Hedysarum Multijugum Maxim.	HuangQi	MOL000372	3-Hydroxy-2-picoline	62.4727	109.14	0.695	1.04862	1.01998	1	2	0.015684	AQSRRZGQRFFFGS-UHFFFAOYSA-N	70719	11.9472	0	33.12	0
Hedysarum Multijugum Maxim.	HuangQi	MOL000373	(2S)-4-methoxy-7-methyl-2-[1-methyl-1-[(2S,3R,4S,5S,6R)-3,4,5-trihydroxy-6-methylol-tetrahydropyran-2-yl]oxy-ethyl]-2,3-dihydrofuro[3,2-g]chromen-5-one	5.37753	452.5	0.269	-0.79719	-1.13535	4	10	0.80846	QVGFPTYGKPLXPK-OOBAEQHESA-N	21670038	0	5	148.05	0
Hedysarum Multijugum Maxim.	HuangQi	MOL000374	5'-hydroxyiso-muronulatol-2',5'-di-O-glucoside	41.7177	642.67	-0.948	-2.46617	-3.61524	9	16	0.69251	SRVGYVIWVOOXQO-FQRJZKGRSA-N		2.52492	9	246.68	0
Hedysarum Multijugum Maxim.	HuangQi	MOL000375	5'-hydroxyiso-muronulatol-2',5'-di-O-glucoside_qt	3.6529	480.51	0.957	-1.11134	-1.89191	6	11	0.80196	LBCJEVRJKNFCRZ-MDOOIGBLSA-N		0	6	167.53	0
Hedysarum Multijugum Maxim.	HuangQi	MOL000376	7,2'-dihydroxy-3',4'-dimethoxyisoflavone-7-O-β-D-glucoside	16.1592	476.47	0.395	-0.86514	-1.84812	5	11	0.85522	LQEMSOXERJRDFG-JTLUYSSBSA-N	46899140	0	6	168.28	0
Hedysarum Multijugum Maxim.	HuangQi	MOL000377	7-hydroxy-3-(2-hydroxy-3,4-dimethoxy-phenyl)chromone	5.44626	314.31	2.299	0.57611	-0.21376	2	6	0.3025	NBYYPWKEQRNADF-UHFFFAOYSA-N	5359024	0	3	89.13	0
Hedysarum Multijugum Maxim.	HuangQi	MOL000378	7-O-methylisomucronulatol	74.6861	316.38	3.379	1.08295	0.84137	1	5	0.29792	BLHQCBJSTMDZQA-LBPRGKRZSA-N	15689652	2.98281	4	57.15	0
Hedysarum Multijugum Maxim.	HuangQi	MOL000379	9,10-dimethoxypterocarpan-3-O-β-D-glucoside	36.7367	462.49	0.737	-0.62676	-1.49571	4	10	0.9243	PCIXSTFFMHVOMF-PBGSHFJYSA-N		13.0632	5	136.3	0
Hedysarum Multijugum Maxim.	HuangQi	MOL000380	(6aR,11aR)-9,10-dimethoxy-6a,11a-dihydro-6H-benzofurano[3,2-c]chromen-3-ol	64.2555	300.33	2.641	0.93406	0.54651	1	5	0.42486	UOVGCLXUTLXAEC-WFASDCNBSA-N	14077830	8.4937	2	57.15	0
Hedysarum Multijugum Maxim.	HuangQi	MOL000381	13-hydroxy-9,11-octadecadienoic acid	35.5967	296.5	5.289	0.43606	-0.38471	2	3	0.16728	HNICUWMFWZBIFP-FSQPMHOZSA-N	21159006	4.62528	14	57.53	0
Hedysarum Multijugum Maxim.	HuangQi	MOL000382	Arabinose,d	1.87148	150.15	-2.173	-1.5911	-3.98447	4	5	0.022118	PYMYPHUHKUWMLA-WDCZJNDASA-N	66308	0	4	97.99	0
Hedysarum Multijugum Maxim.	HuangQi	MOL000383	D-Galacturonic acid, homopolymer	29.7523	194.16	-2.475	-1.99516	-4.70641	5	7	0.044648	IAJILQKETJEXLJ-RSJOWCBRSA-N	84740	0	5	135.29	0
Hedysarum Multijugum Maxim.	HuangQi	MOL000384	DL-Glucuronic acid	3.35196	194.16	-2.475	-1.91385	-4.72352	5	7	0.044666	IAJILQKETJEXLJ-QTBDOELSSA-N	65041	0	5	135.29	0
Hedysarum Multijugum Maxim.	HuangQi	MOL000386	Fucopyranose, L-	42.5109	164.18	-1.796	-1.31924	-3.58094	4	5	0.027276	PNNNRSAQSRJVSB-KCDKBNATSA-N	3034656	11.4074	4	97.99	0
Hedysarum Multijugum Maxim.	HuangQi	MOL000387	Bifendate	31.0978	418.38	2.563	0.15111	-0.06374	0	10	0.66553	JMZOMFYRADAWOG-UHFFFAOYSA-N	108213	17.9619	7	107.98	0
Hedysarum Multijugum Maxim.	HuangQi	MOL000388	gamma-aminobutyric acid	24.0891	103.14	-0.622	-0.26362	-0.57268	3	3	0.0070086	BTCSSZJGUNDROE-UHFFFAOYSA-N	6992099	0	3	63.32	0
Hedysarum Multijugum Maxim.	HuangQi	MOL000389	FERULIC ACID (CIS)	54.9655	194.2	1.618	0.52671	0.35866	2	4	0.058005	KSEBMYQBYZTDHS-HYXAFXHYSA-N	1548883	2.57903	3	66.76	0
Hedysarum Multijugum Maxim.	HuangQi	MOL000390	daidzein	19.4411	254.25	2.332	0.58558	-0.2202	2	4	0.18694	ZQSIJRDFPHDXIC-UHFFFAOYSA-N	5281708	0	1	70.67	0
Hedysarum Multijugum Maxim.	HuangQi	MOL000391	Ononin	11.5221	430.44	0.678	-0.74062	-1.66507	4	9	0.7756	MGJLSBDCWOSMHL-MIUGBVLSSA-N	442813	0	5	138.82	0
Hedysarum Multijugum Maxim.	HuangQi	MOL000392	formononetin	69.6739	268.28	2.583	0.78264	0.02378	1	4	0.21202	HKQYGTCOTHHOMP-UHFFFAOYSA-N	5280378	17.0369	2	59.67	0
Hedysarum Multijugum Maxim.	HuangQi	MOL000393	Soyasaponin I	2.05532	943.26	0.968	-2.74808	-3.37908	11	18	0.051908	PTDAHAWQAGSZDD-IOVCITQVSA-N	122097	0	9	294.98	0
Hedysarum Multijugum Maxim.	HuangQi	MOL000394	choline	0.474665	104.2	-1.574	0.8618	0.64295	1	1	0.0087188	GDPPXFUBIJJIKR-UHFFFAOYSA-N	305	0	2	20.23	0
Hedysarum Multijugum Maxim.	HuangQi	MOL000395	GGB	54.9516	176.21	-1.841	-0.71746	-1.11951	7	7	0.033506	FSBIGDSBMBYOPN-VKHMYHEASA-N	46224610	0.993163	6	134.45	0
Hedysarum Multijugum Maxim.	HuangQi	MOL000396	(+)-Syringaresinol	3.29171	418.48	2.1	0.46855	-0.33652	2	8	0.72244	KOWMJRJXZMEZLD-HCIHMXRSSA-N	443023	0	6	95.84	0
Hedysarum Multijugum Maxim.	HuangQi	MOL000397	cis-p-Coumarate	45.9822	164.17	1.635	0.46198	0.36202	2	3	0.039073	NGSWKAQJJWESNS-UTCJRWHESA-N	1549106	4.88714	2	57.53	0
Hedysarum Multijugum Maxim.	HuangQi	MOL000398	isoflavanone	109.987	316.33	2.415	0.52673	0.1744	2	6	0.29572	JNSVNRWHSLLCBG-LLVKDONJSA-N		15.5075	3	85.22	0
Hedysarum Multijugum Maxim.	HuangQi	MOL000399	Docosanoate	15.6884	340.66	9.105	1.21002	0.90891	1	2	0.26054	UKMSUNONTOPOIO-UHFFFAOYSA-N	8215	0	20	37.3	0
Hedysarum Multijugum Maxim.	HuangQi	MOL000400	Flavaxin	18.1836	376.41	0.225	-1.5239	-1.81429	5	10	0.4997	AUNGANRZJHBGPY-MBNYWOFBSA-N	6759	0	5	161.56	0
Hedysarum Multijugum Maxim.	HuangQi	MOL000401	astragalosideI	46.7929	869.17	0.41	-2.28031	-3.57741	7	16	0.10777	KXHCYYSIAXMSPA-RRNPXHQQSA-N		13.1448	11	240.36	0
Hedysarum Multijugum Maxim.	HuangQi	MOL000402	astragalosideI_qt	12.3438	707.01	2.157	-1.14939	-2.19118	4	11	0.20385	HAUCZONIQZLEEW-SQCLOWIESA-N		0	8	161.21	0
Hedysarum Multijugum Maxim.	HuangQi	MOL000403	astragalosideII	46.0596	827.13	0.031	-2.0452	-3.25574	8	15	0.12588	AYWNHWGQTMCQIV-IRBWRUHMSA-N		10.5765	9	234.29	0
Hedysarum Multijugum Maxim.	HuangQi	MOL000404	astragalosideII_qt	11.5494	664.97	1.778	-1.05178	-2.20576	5	10	0.24848	KILZIJKCZIGLFJ-QOICHAAMSA-N		0	6	155.14	0
Hedysarum Multijugum Maxim.	HuangQi	MOL000405	astragalosideⅢ	31.8288	785.09	-0.348	-2.25755	-3.37334	9	14	0.095752	FVFSMBDVZVUETN-ADMPTBELSA-N		9.04711	7	228.22	0
Hedysarum Multijugum Maxim.	HuangQi	MOL000406	astragalosideⅢ_qt	5.35178	622.93	1.399	-1.26213	-2.18196	6	9	0.31537	VXHVFDQYSSFKAR-ZNDWJJNASA-N		0	4	149.07	0
Hedysarum Multijugum Maxim.	HuangQi	MOL000407	astragalosideⅣ	22.503	785.09	-0.348	-2.11069	-3.41086	9	14	0.15118	QMNWISYXSJWHRY-IZPZSTDWSA-N		0	7	228.22	0
Hedysarum Multijugum Maxim.	HuangQi	MOL000408	astragalosideⅣ_qt	7.07284	622.93	1.399	-1.11474	-2.07254	6	9	0.31535	VXHVFDQYSSFKAR-VOVRKYFDSA-N		0	4	149.07	0
Hedysarum Multijugum Maxim.	HuangQi	MOL000409	AstragalosideIV	17.7415	785.09	-0.348	-2.21604	-3.16915	9	14	0.15123	QMNWISYXSJWHRY-DIDCDVCNSA-N		0	7	228.22	0
Hedysarum Multijugum Maxim.	HuangQi	MOL000410	AstragalosideIV_qt	7.07284	622.93	1.399	-0.84997	-1.69604	6	9	0.31558	VXHVFDQYSSFKAR-SLFWFADNSA-N		0	4	149.07	0
Hedysarum Multijugum Maxim.	HuangQi	MOL000411	Astraisoflavanin	18.3713	464.51	1.224	-0.75518	-1.55874	5	10	0.85623	ABIQOWLHYABFIJ-IMVNFGOTSA-N	131420	0	6	147.3	0
Hedysarum Multijugum Maxim.	HuangQi	MOL000412	Mucronulatol	4.21573	302.35	3.128	0.93435	0.40411	2	5	0.26462	NUNFZNIXYWTZMW-LLVKDONJSA-N	442811	0	3	68.15	0
Hedysarum Multijugum Maxim.	HuangQi	MOL000413	astrachrysoside A	24.5527	769.09	0.54	-1.93382	-2.96474	8	13	0.10329	LZRSXNSZMFQNOA-JSDRKFJJSA-N		0	6	207.99	0
Hedysarum Multijugum Maxim.	HuangQi	MOL000414	Caffeate	54.9705	180.17	1.367	0.26919	0.10929	3	4	0.050036	QAIPRVGONGVQAS-RQOWECAXSA-N	1549111	1.63163	2	77.76	0
Hedysarum Multijugum Maxim.	HuangQi	MOL000415	rutin	3.20153	610.57	-1.446	-1.92581	-2.75317	10	16	0.68283	IKGXIBQEEMLURG-NVPNHPEKSA-N	5280805	0	6	269.43	0
Hedysarum Multijugum Maxim.	HuangQi	MOL000416	Lariciresinol	5.52619	360.44	2.463	0.27073	-0.49148	3	6	0.37941	MHXCIKYXNYCMHY-AUSJPIAWSA-N	332427	0	6	88.38	0
Hedysarum Multijugum Maxim.	HuangQi	MOL000417	Calycosin	47.7518	284.28	2.316	0.52379	-0.42774	2	5	0.24278	ZZAJQOPSWWVMBI-UHFFFAOYSA-N	5280448	17.0967	2	79.9	0
Hedysarum Multijugum Maxim.	HuangQi	MOL000418	3'-Hydroxy-4'-methoxyisoflavone-7-O-beta-D-glucoside	10.0515	446.44	0.411	-0.93413	-1.81534	5	10	0.81027	WACBUPFEGWUGPB-MIUGBVLSSA-N	5318267	0	5	159.05	0
Hedysarum Multijugum Maxim.	HuangQi	MOL000419	astrasieversianin XV	11.1892	901.22	-0.696	-2.72086	-4.03283	10	17	0.066847	KQSZHSKJNNXOTD-FWLWVOKOSA-N		0	8	266.91	0
Hedysarum Multijugum Maxim.	HuangQi	MOL000420	XLS	51.0764	150.15	-2.173	-1.27014	-3.5841	4	5	0.022107	PYMYPHUHKUWMLA-VPENINKCSA-N	644160	11.3685	4	97.99	0
Hedysarum Multijugum Maxim.	HuangQi	MOL000421	nicotinic acid	47.6453	123.12	0.284	0.33848	0.20967	1	3	0.020168	PVNIIMVLHYAWGP-UHFFFAOYSA-N	938	11.9826	1	50.19	0
Hedysarum Multijugum Maxim.	HuangQi	MOL000422	kaempferol	41.8822	286.25	1.771	0.26096	-0.55335	4	6	0.24066	IYRMWMYZSQPJKC-UHFFFAOYSA-N	5280863	14.7434	1	111.13	0
Hedysarum Multijugum Maxim.	HuangQi	MOL000423	rhamnocitrin-3-O-glucoside	2.86895	462.44	-0.069	-1.33552	-1.96629	6	11	0.76403	ULVBHEFDGPIWAT-LFXZADKFSA-N	14704550	0	5	179.28	0
Hedysarum Multijugum Maxim.	HuangQi	MOL000424	RAM	50.4998	164.18	-1.625	-1.21248	-3.20864	4	5	0.036875	SHZGCJCMOBCMKK-HGVZOGFYSA-N	439710	11.2694	0	90.15	0
Hedysarum Multijugum Maxim.	HuangQi	MOL000425	asernestioside A	11.0657	931.25	-1.207	-3.02698	-4.31004	11	18	0.032981	AFDAWVKSWHBRTN-OZBABBFWSA-N		0	9	287.14	0
Hedysarum Multijugum Maxim.	HuangQi	MOL000426	asernestioside A_qt	24.5527	769.09	0.54	-1.95221	-2.9831	8	13	0.1033	LZRSXNSZMFQNOA-JMMMEHHASA-N		0	6	207.99	0
Hedysarum Multijugum Maxim.	HuangQi	MOL000427	asernestioside B	12.5375	973.29	-0.827	-2.85628	-4.4062	10	19	0.030286	FKYIDLGPGAGAHN-HDFSLNGOSA-N		0	11	293.21	0
Hedysarum Multijugum Maxim.	HuangQi	MOL000428	asernestioside B_qt	14.0256	811.13	0.919	-1.80896	-2.97625	7	14	0.094284	FHLAVHKZODZFKA-NBMPFHOKSA-N		0	8	214.06	0
Hedysarum Multijugum Maxim.	HuangQi	MOL000429	Crystal VI	83.9576	132.14	-1.847	-0.88421	-1.15352	5	5	0.016451	DCXYFEDJOCDNAF-REOHCLBHSA-N	6992089	11.589	3	106.41	0
Hedysarum Multijugum Maxim.	HuangQi	MOL000430	betaine	40.9223	117.17	-2.043	-0.77148	-1.31095	0	2	0.012606	GMTCLSZGPOBNLA-UHFFFAOYSA-N	248	10.7755	2	40.13	0.0796752
Hedysarum Multijugum Maxim.	HuangQi	MOL000431	coumarin	29.1676	146.15	1.9	1.20123	1.30125	0	2	0.043014	ZYGHJZDHTFUPRJ-UHFFFAOYSA-N	323	0	0	30.21	0
Hedysarum Multijugum Maxim.	HuangQi	MOL000432	linolenic acid	45.0091	278.48	5.946	1.20965	0.83697	1	2	0.14709	DTOSIQBPPRVQHS-PDBXOOCHSA-N	5280934	5.53627	13	37.3	0
Hedysarum Multijugum Maxim.	HuangQi	MOL000433	FA	68.9604	441.45	0.007	-1.50099	-2.58743	7	13	0.7057	OVBPIULPVIDEAO-LBPRGKRZSA-N	6037	24.8112	9	213.28	0
Hedysarum Multijugum Maxim.	HuangQi	MOL000434	acetylastragaloside I	43.5382	911.21	0.789	-2.17576	-3.22857	6	17	0.094201	KWZSMZJAHIHRRT-GHWJIYAISA-N		16.024	13	246.43	0
Hedysarum Multijugum Maxim.	HuangQi	MOL000435	acetylastragaloside I_qt	30.7532	749.05	2.536	-1.0676	-2.10125	3	12	0.17237	YEXAKIVRCUYYCW-GJWPHNHISA-N		12.9406	10	167.28	0
Hedysarum Multijugum Maxim.	HuangQi	MOL000436	(Z)-1-(2,4-dihydroxyphenyl)-3-(4-hydroxyphenyl)prop-2-en-1-one	87.5085	256.27	2.9	0.20398	-0.47617	3	4	0.14769	DXDRHHKMWQZJHT-BAQGIRSFSA-N	6603886	20.2822	3	77.76	0
Hedysarum Multijugum Maxim.	HuangQi	MOL000437	Hirsutrin	1.85808	464.41	-0.587	-1.65819	-2.30907	8	12	0.76904	OVSQVDMCBVZWGM-QSOFNFLRSA-N	5280804	0	4	210.51	0
Hedysarum Multijugum Maxim.	HuangQi	MOL000438	(3R)-3-(2-hydroxy-3,4-dimethoxyphenyl)chroman-7-ol	67.6675	302.35	3.128	0.96088	0.34092	2	5	0.26479	NQRBAPDEZYMKFL-NSHDSACASA-N	10380176	2.90447	3	68.15	0
Hedysarum Multijugum Maxim.	HuangQi	MOL000439	isomucronulatol-7,2'-di-O-glucosiole	49.2811	626.67	-0.68	-2.21931	-3.36252	8	15	0.62065	NHOPAJCVMDIGBN-MEPKZADGSA-N	15689653	0.933287	9	226.45	0
Hedysarum Multijugum Maxim.	HuangQi	MOL000440	isomucronulatol-7,2'-di-O-glucosiole_qt	23.4239	464.51	1.224	-0.66143	-1.48485	5	10	0.79041	PTMFWXXHLUSFEC-AWAQQNJZSA-N		0	6	147.3	0
Hedysarum Multijugum Maxim.	HuangQi	MOL000441	LUPENONE	11.6568	424.78	7.364	1.48207	1.31135	0	1	0.78096	GRBHNQFQFHLCHO-BHMAJAPKSA-N	92158	0	1	17.07	0
Hedysarum Multijugum Maxim.	HuangQi	MOL000442	1,7-Dihydroxy-3,9-dimethoxy pterocarpene	39.0454	314.31	3.113	0.88542	-0.03565	2	6	0.47943	RVGZSUMTFIEORY-UHFFFAOYSA-N	5316760	7.9463	2	81.29	0
Hedysarum Multijugum Maxim.	HuangQi	MOL001955	Heriguard	11.9327	354.34	-0.416	-1.03385	-1.71492	6	9	0.32642	CWVRJTMFETXNAD-JUHZACGLSA-N	1794427	0	5	164.75	0.365238
Hedysarum Multijugum Maxim.	HuangQi	MOL005928	isoferulic acid	50.8265	194.2	1.618	0.49312	0.00683	2	4	0.058232	QURCVMIEKCOAJU-HWKANZROSA-N	736186	2.44751	3	66.76	0
