# Supplementary material for: Network pharmacology-based study on the mechanism of Yiganling capsule in hepatitis B treatment
Source: BMC Complement Med Ther. 2020 Feb 5;20:37. doi: 10.1186/s12906-020-2815-y (PMC7076828; doi:10.1186/s12906-020-2815-y)
Supplement: Supplementary file 3 — Additional file 3: Table S7. Prediction of putative targets for compositive compounds YGL capsule. Table S8. Four topological feature values of targets in target-compositive compounds network. [file 12906_2020_2815_MOESM3_ESM.xlsx]

## Sheet: Table S7
Supplementary Table S7: Prediction of putative targets for compositive compounds YGL capsule
Latin	Chinese Name	Molecule_ID	Target_Name (Source From TCMSP)	Gene Symbol ( From Uniprot)
Radix Rhei Et Rhizome	DaHuang	MOL000471	Acetylcholinesterase	ACHE
Radix Rhei Et Rhizome	DaHuang	MOL000358	Acetylcholinesterase	ACHE
Radix Rhei Et Rhizome	DaHuang	MOL000358	Alpha-1A adrenergic receptor	ADRA1A
Radix Rhei Et Rhizome	DaHuang	MOL000358	Alpha-1B adrenergic receptor	ADRA1B
Radix Rhei Et Rhizome	DaHuang	MOL000358	Beta-2 adrenergic receptor	ADRB2
Radix Rhei Et Rhizome	DaHuang	MOL002268	Aldose reductase	AKR1B1
Radix Rhei Et Rhizome	DaHuang	MOL000471	Aldose reductase	AKR1B1
Radix Rhei Et Rhizome	DaHuang	MOL002297	Androgen receptor	AR
Radix Rhei Et Rhizome	DaHuang	MOL002281	Androgen receptor	AR
Radix Rhei Et Rhizome	DaHuang	MOL002268	Androgen receptor	AR
Radix Rhei Et Rhizome	DaHuang	MOL002235	Androgen receptor	AR
Radix Rhei Et Rhizome	DaHuang	MOL000471	Androgen receptor	AR
Radix Rhei Et Rhizome	DaHuang	MOL000358	Androgen receptor	AR
Radix Rhei Et Rhizome	DaHuang	MOL000471	Apoptosis regulator BAX	BAX
Radix Rhei Et Rhizome	DaHuang	MOL000358	Apoptosis regulator BAX	BAX
Radix Rhei Et Rhizome	DaHuang	MOL000358	Apoptosis regulator Bcl-2	BCL2
Radix Rhei Et Rhizome	DaHuang	MOL002281	Carbonic anhydrase II	CA2
Radix Rhei Et Rhizome	DaHuang	MOL002268	Carbonic anhydrase II	CA2
Radix Rhei Et Rhizome	DaHuang	MOL002235	Carbonic anhydrase II	CA2
Radix Rhei Et Rhizome	DaHuang	MOL000471	Carbonic anhydrase II	CA2
Radix Rhei Et Rhizome	DaHuang	MOL000358	Carbonic anhydrase II	CA2
Radix Rhei Et Rhizome	DaHuang	MOL002235	Calmodulin	CALM1
Radix Rhei Et Rhizome	DaHuang	MOL000471	Caspase-3	CASP3
Radix Rhei Et Rhizome	DaHuang	MOL000358	Caspase-3	CASP3
Radix Rhei Et Rhizome	DaHuang	MOL000358	Caspase-8	CASP8
Radix Rhei Et Rhizome	DaHuang	MOL000358	Caspase-9	CASP9
Radix Rhei Et Rhizome	DaHuang	MOL002281	Cyclin-A2	CCNA2
Radix Rhei Et Rhizome	DaHuang	MOL002268	Cyclin-A2	CCNA2
Radix Rhei Et Rhizome	DaHuang	MOL002235	Cyclin-A2	CCNA2
Radix Rhei Et Rhizome	DaHuang	MOL000471	Cyclin-A2	CCNA2
Radix Rhei Et Rhizome	DaHuang	MOL000358	Cyclin-A2	CCNA2
Radix Rhei Et Rhizome	DaHuang	MOL000471	G2/mitotic-specific cyclin-B1	CCNB1
Radix Rhei Et Rhizome	DaHuang	MOL000471	Cell division control protein 2 homolog	CDK1
Radix Rhei Et Rhizome	DaHuang	MOL002281	Cell division protein kinase 2	CDK2
Radix Rhei Et Rhizome	DaHuang	MOL002268	Cell division protein kinase 2	CDK2
Radix Rhei Et Rhizome	DaHuang	MOL002235	Cell division protein kinase 2	CDK2
Radix Rhei Et Rhizome	DaHuang	MOL000471	Cell division protein kinase 2	CDK2
Radix Rhei Et Rhizome	DaHuang	MOL000358	Cell division protein kinase 2	CDK2
Radix Rhei Et Rhizome	DaHuang	MOL000471	Cyclin-dependent kinase inhibitor 1	CDKN1A
Radix Rhei Et Rhizome	DaHuang	MOL002281	Serine/threonine-protein kinase Chk1	CHEK1
Radix Rhei Et Rhizome	DaHuang	MOL002268	Serine/threonine-protein kinase Chk1	CHEK1
Radix Rhei Et Rhizome	DaHuang	MOL002235	Serine/threonine-protein kinase Chk1	CHEK1
Radix Rhei Et Rhizome	DaHuang	MOL000471	Serine/threonine-protein kinase Chk1	CHEK1
Radix Rhei Et Rhizome	DaHuang	MOL000358	Serine/threonine-protein kinase Chk1	CHEK1
Radix Rhei Et Rhizome	DaHuang	MOL000358	Muscarinic acetylcholine receptor M1	CHRM1
Radix Rhei Et Rhizome	DaHuang	MOL000358	Muscarinic acetylcholine receptor M2	CHRM2
Radix Rhei Et Rhizome	DaHuang	MOL000358	Muscarinic acetylcholine receptor M3	CHRM3
Radix Rhei Et Rhizome	DaHuang	MOL000358	Muscarinic acetylcholine receptor M4	CHRM4
Radix Rhei Et Rhizome	DaHuang	MOL000358	Neuronal acetylcholine receptor subunit alpha-2	CHRNA2
Radix Rhei Et Rhizome	DaHuang	MOL000358	Neuronal acetylcholine receptor protein, alpha-7 chain	CHRNA7
Radix Rhei Et Rhizome	DaHuang	MOL002281	Dipeptidyl peptidase IV	DPP4
Radix Rhei Et Rhizome	DaHuang	MOL002268	Dipeptidyl peptidase IV	DPP4
Radix Rhei Et Rhizome	DaHuang	MOL002235	Dipeptidyl peptidase IV	DPP4
Radix Rhei Et Rhizome	DaHuang	MOL000471	Dipeptidyl peptidase IV	DPP4
Radix Rhei Et Rhizome	DaHuang	MOL000358	Dipeptidyl peptidase IV	DPP4
Radix Rhei Et Rhizome	DaHuang	MOL000358	Dopamine D1 receptor	DRD1
Radix Rhei Et Rhizome	DaHuang	MOL000471	Eukaryotic translation initiation factor 6	EIF6
Radix Rhei Et Rhizome	DaHuang	MOL002297	Estrogen receptor	ESR1
Radix Rhei Et Rhizome	DaHuang	MOL002281	Estrogen receptor	ESR1
Radix Rhei Et Rhizome	DaHuang	MOL002268	Estrogen receptor	ESR1
Radix Rhei Et Rhizome	DaHuang	MOL002235	Estrogen receptor	ESR1
Radix Rhei Et Rhizome	DaHuang	MOL000471	Estrogen receptor	ESR1
Radix Rhei Et Rhizome	DaHuang	MOL000358	Estrogen receptor	ESR1
Radix Rhei Et Rhizome	DaHuang	MOL002281	Estrogen receptor beta	ESR2
Radix Rhei Et Rhizome	DaHuang	MOL002268	Estrogen receptor beta	ESR2
Radix Rhei Et Rhizome	DaHuang	MOL002235	Estrogen receptor beta	ESR2
Radix Rhei Et Rhizome	DaHuang	MOL000471	Estrogen receptor beta	ESR2
Radix Rhei Et Rhizome	DaHuang	MOL000358	Estrogen receptor beta	ESR2
Radix Rhei Et Rhizome	DaHuang	MOL002297	Thrombin	F2
Radix Rhei Et Rhizome	DaHuang	MOL002268	Thrombin	F2
Radix Rhei Et Rhizome	DaHuang	MOL002235	Thrombin	F2
Radix Rhei Et Rhizome	DaHuang	MOL000358	Thrombin	F2
Radix Rhei Et Rhizome	DaHuang	MOL002235	Coagulation factor VII	F7
Radix Rhei Et Rhizome	DaHuang	MOL002235	Coagulation factor Xa	F8
Radix Rhei Et Rhizome	DaHuang	MOL000471	Fatty acid synthase	FASN
Radix Rhei Et Rhizome	DaHuang	MOL000358	Gamma-aminobutyric acid receptor subunit alpha-1	GABRA1
Radix Rhei Et Rhizome	DaHuang	MOL000358	Gamma-aminobutyric-acid receptor alpha-2 subunit	GABRA2
Radix Rhei Et Rhizome	DaHuang	MOL000358	Gamma-aminobutyric-acid receptor alpha-3 subunit	GABRA3
Radix Rhei Et Rhizome	DaHuang	MOL000358	Gamma-aminobutyric-acid receptor alpha-5 subunit	GABRA5
Radix Rhei Et Rhizome	DaHuang	MOL002281	Glycogen synthase kinase-3 beta	GSK3B
Radix Rhei Et Rhizome	DaHuang	MOL002268	Glycogen synthase kinase-3 beta	GSK3B
Radix Rhei Et Rhizome	DaHuang	MOL002235	Glycogen synthase kinase-3 beta	GSK3B
Radix Rhei Et Rhizome	DaHuang	MOL000471	Glycogen synthase kinase-3 beta	GSK3B
Radix Rhei Et Rhizome	DaHuang	MOL000358	Glycogen synthase kinase-3 beta	GSK3B
Radix Rhei Et Rhizome	DaHuang	MOL002281	Heat shock protein HSP 90	HSP90AB1
Radix Rhei Et Rhizome	DaHuang	MOL002268	Heat shock protein HSP 90	HSP90AB1
Radix Rhei Et Rhizome	DaHuang	MOL002235	Heat shock protein HSP 90	HSP90AB1
Radix Rhei Et Rhizome	DaHuang	MOL000471	Heat shock protein HSP 90	HSP90AB1
Radix Rhei Et Rhizome	DaHuang	MOL000358	Heat shock protein HSP 90	HSP90AB1
Radix Rhei Et Rhizome	DaHuang	MOL000358	5-hydroxytryptamine 2A receptor	HTR2A
Radix Rhei Et Rhizome	DaHuang	MOL000471	Ig gamma-1 chain C region	IGHG1
Radix Rhei Et Rhizome	DaHuang	MOL000471	Interleukin-1 beta	IL1B
Radix Rhei Et Rhizome	DaHuang	MOL002268	Transcription factor AP-1	JUN
Radix Rhei Et Rhizome	DaHuang	MOL000358	Transcription factor AP-1	JUN
Radix Rhei Et Rhizome	DaHuang	MOL000358	Potassium voltage-gated channel subfamily H member 2	KCNH2
Radix Rhei Et Rhizome	DaHuang	MOL002235	Vascular endothelial growth factor receptor 2	KDR
Radix Rhei Et Rhizome	DaHuang	MOL000358	Microtubule-associated protein 2	MAP2
Radix Rhei Et Rhizome	DaHuang	MOL002281	Mitogen-activated protein kinase 14	MAPK14
Radix Rhei Et Rhizome	DaHuang	MOL002268	Mitogen-activated protein kinase 14	MAPK14
Radix Rhei Et Rhizome	DaHuang	MOL002235	Mitogen-activated protein kinase 14	MAPK14
Radix Rhei Et Rhizome	DaHuang	MOL000471	Mitogen-activated protein kinase 14	MAPK14
Radix Rhei Et Rhizome	DaHuang	MOL000358	Mitogen-activated protein kinase 14	MAPK14
Radix Rhei Et Rhizome	DaHuang	MOL000471	Myc proto-oncogene protein	MYC
Radix Rhei Et Rhizome	DaHuang	MOL002297	Nuclear receptor coactivator 2	NCOA2
Radix Rhei Et Rhizome	DaHuang	MOL002268	Nuclear receptor coactivator 2	NCOA2
Radix Rhei Et Rhizome	DaHuang	MOL002235	Nuclear receptor coactivator 2	NCOA2
Radix Rhei Et Rhizome	DaHuang	MOL000471	Nuclear receptor coactivator 2	NCOA2
Radix Rhei Et Rhizome	DaHuang	MOL000358	Nuclear receptor coactivator 2	NCOA2
Radix Rhei Et Rhizome	DaHuang	MOL002281	Nitric oxide synthase, inducible	NOS2
Radix Rhei Et Rhizome	DaHuang	MOL002268	Nitric oxide synthase, inducible	NOS2
Radix Rhei Et Rhizome	DaHuang	MOL002235	Nitric oxide synthase, inducible	NOS2
Radix Rhei Et Rhizome	DaHuang	MOL000471	Nitric oxide synthase, inducible	NOS2
Radix Rhei Et Rhizome	DaHuang	MOL000358	Nitric oxide synthase, inducible	NOS2
Radix Rhei Et Rhizome	DaHuang	MOL000471	Nitric-oxide synthase, endothelial	NOS3
Radix Rhei Et Rhizome	DaHuang	MOL002281	Peroxisome proliferator activated receptor gamma	NR1C3
Radix Rhei Et Rhizome	DaHuang	MOL002268	Peroxisome proliferator activated receptor gamma	NR1C3
Radix Rhei Et Rhizome	DaHuang	MOL002235	Peroxisome proliferator activated receptor gamma	NR1C3
Radix Rhei Et Rhizome	DaHuang	MOL000471	Peroxisome proliferator activated receptor gamma	NR1C3
Radix Rhei Et Rhizome	DaHuang	MOL000358	Peroxisome proliferator activated receptor gamma	NR1C3
Radix Rhei Et Rhizome	DaHuang	MOL000358	Glucocorticoid receptor	NR3C1
Radix Rhei Et Rhizome	DaHuang	MOL000358	Mu-type opioid receptor	OPRM1
Radix Rhei Et Rhizome	DaHuang	MOL000471	Proliferating cell nuclear antigen	PCNA
Radix Rhei Et Rhizome	DaHuang	MOL000358	CGMP-inhibited 3',5'-cyclic phosphodiesterase A	PDE3A
Radix Rhei Et Rhizome	DaHuang	MOL002297	Progesterone receptor	PGR
Radix Rhei Et Rhizome	DaHuang	MOL000358	Progesterone receptor	PGR
Radix Rhei Et Rhizome	DaHuang	MOL002281	Phosphatidylinositol-4,5-bisphosphate 3-kinase catalytic subunit, gamma isoform	PIK3CG
Radix Rhei Et Rhizome	DaHuang	MOL002268	Phosphatidylinositol-4,5-bisphosphate 3-kinase catalytic subunit, gamma isoform	PIK3CG
Radix Rhei Et Rhizome	DaHuang	MOL000471	Phosphatidylinositol-4,5-bisphosphate 3-kinase catalytic subunit, gamma isoform	PIK3CG
Radix Rhei Et Rhizome	DaHuang	MOL000358	Phosphatidylinositol-4,5-bisphosphate 3-kinase catalytic subunit, gamma isoform	PIK3CG
Radix Rhei Et Rhizome	DaHuang	MOL002281	Proto-oncogene serine/threonine-protein kinase Pim-1	PIM1
Radix Rhei Et Rhizome	DaHuang	MOL002268	Proto-oncogene serine/threonine-protein kinase Pim-1	PIM1
Radix Rhei Et Rhizome	DaHuang	MOL002235	Proto-oncogene serine/threonine-protein kinase Pim-1	PIM1
Radix Rhei Et Rhizome	DaHuang	MOL000471	Proto-oncogene serine/threonine-protein kinase Pim-1	PIM1
Radix Rhei Et Rhizome	DaHuang	MOL000358	Proto-oncogene serine/threonine-protein kinase Pim-1	PIM1
Radix Rhei Et Rhizome	DaHuang	MOL000471	cAMP-dependent protein kinase inhibitor alpha	PKIA
Radix Rhei Et Rhizome	DaHuang	MOL000358	Serum paraoxonase/arylesterase 1	PON1
Radix Rhei Et Rhizome	DaHuang	MOL002235	Peroxisome proliferator activated receptor delta	PPARD
Radix Rhei Et Rhizome	DaHuang	MOL002281	mRNA of PKA Catalytic Subunit C-alpha	PRKACA
Radix Rhei Et Rhizome	DaHuang	MOL000471	mRNA of PKA Catalytic Subunit C-alpha	PRKACA
Radix Rhei Et Rhizome	DaHuang	MOL000358	mRNA of PKA Catalytic Subunit C-alpha	PRKACA
Radix Rhei Et Rhizome	DaHuang	MOL000471	Protein kinase C alpha type	PRKCA
Radix Rhei Et Rhizome	DaHuang	MOL000358	Protein kinase C alpha type	PRKCA
Radix Rhei Et Rhizome	DaHuang	MOL000471	Protein kinase C delta type	PRKCD
Radix Rhei Et Rhizome	DaHuang	MOL000471	Protein kinase C epsilon type	PRKCE
Radix Rhei Et Rhizome	DaHuang	MOL002235	Trypsin-1	PRSS1
Radix Rhei Et Rhizome	DaHuang	MOL000471	Trypsin-1	PRSS1
Radix Rhei Et Rhizome	DaHuang	MOL000358	Trypsin-1	PRSS1
Radix Rhei Et Rhizome	DaHuang	MOL002281	Prostaglandin G/H synthase 1	PTGS1
Radix Rhei Et Rhizome	DaHuang	MOL002268	Prostaglandin G/H synthase 1	PTGS1
Radix Rhei Et Rhizome	DaHuang	MOL000471	Prostaglandin G/H synthase 1	PTGS1
Radix Rhei Et Rhizome	DaHuang	MOL000358	Prostaglandin G/H synthase 1	PTGS1
Radix Rhei Et Rhizome	DaHuang	MOL002281	Prostaglandin G/H synthase 2	PTGS2
Radix Rhei Et Rhizome	DaHuang	MOL002268	Prostaglandin G/H synthase 2	PTGS2
Radix Rhei Et Rhizome	DaHuang	MOL002235	Prostaglandin G/H synthase 2	PTGS2
Radix Rhei Et Rhizome	DaHuang	MOL000471	Prostaglandin G/H synthase 2	PTGS2
Radix Rhei Et Rhizome	DaHuang	MOL000358	Prostaglandin G/H synthase 2	PTGS2
Radix Rhei Et Rhizome	DaHuang	MOL002281	mRNA of Protein-tyrosine phosphatase, non-receptor type 1	PTPN1
Radix Rhei Et Rhizome	DaHuang	MOL002268	mRNA of Protein-tyrosine phosphatase, non-receptor type 1	PTPN1
Radix Rhei Et Rhizome	DaHuang	MOL002235	mRNA of Protein-tyrosine phosphatase, non-receptor type 1	PTPN1
Radix Rhei Et Rhizome	DaHuang	MOL000471	mRNA of Protein-tyrosine phosphatase, non-receptor type 1	PTPN1
Radix Rhei Et Rhizome	DaHuang	MOL000358	mRNA of Protein-tyrosine phosphatase, non-receptor type 1	PTPN1
Radix Rhei Et Rhizome	DaHuang	MOL002235	Sodium channel protein type 5 subunit alpha	SCN5A
Radix Rhei Et Rhizome	DaHuang	MOL000358	Sodium channel protein type 5 subunit alpha	SCN5A
Radix Rhei Et Rhizome	DaHuang	MOL000358	Sodium-dependent serotonin transporter	SLC6A4
Radix Rhei Et Rhizome	DaHuang	MOL000358	Transforming growth factor beta-1	TGFB1
Radix Rhei Et Rhizome	DaHuang	MOL000471	Tumor necrosis factor	TNF
Radix Rhei Et Rhizome	DaHuang	MOL002235	DNA topoisomerase II	TOP2
Radix Rhei Et Rhizome	DaHuang	MOL000471	Cellular tumor antigen p53	TP53
Paeoniae Radix Alba	BaiShao	MOL000422	Acetylcholinesterase	ACHE
Paeoniae Radix Alba	BaiShao	MOL000358	Acetylcholinesterase	ACHE
Paeoniae Radix Alba	BaiShao	MOL000358	Alpha-1A adrenergic receptor	ADRA1A
Paeoniae Radix Alba	BaiShao	MOL000422	Alpha-1B adrenergic receptor	ADRA1B
Paeoniae Radix Alba	BaiShao	MOL000358	Alpha-1B adrenergic receptor	ADRA1B
Paeoniae Radix Alba	BaiShao	MOL000358	Beta-2 adrenergic receptor	ADRB2
Paeoniae Radix Alba	BaiShao	MOL000422	Aryl hydrocarbon receptor	AHR
Paeoniae Radix Alba	BaiShao	MOL000422	Activator of 90 kDa heat shock protein ATPase homolog 1	AHSA1
Paeoniae Radix Alba	BaiShao	MOL000422	Aldo-keto reductase family 1 member C3	AKR1C3
Paeoniae Radix Alba	BaiShao	MOL000422	RAC-alpha serine/threonine-protein kinase	AKT1
Paeoniae Radix Alba	BaiShao	MOL000422	Arachidonate 5-lipoxygenase	ALOX5
Paeoniae Radix Alba	BaiShao	MOL001919	Androgen receptor	AR
Paeoniae Radix Alba	BaiShao	MOL000422	Androgen receptor	AR
Paeoniae Radix Alba	BaiShao	MOL000359	Androgen receptor	AR
Paeoniae Radix Alba	BaiShao	MOL000358	Androgen receptor	AR
Paeoniae Radix Alba	BaiShao	MOL000211	Androgen receptor	AR
Paeoniae Radix Alba	BaiShao	MOL000422	Apoptosis regulator BAX	BAX
Paeoniae Radix Alba	BaiShao	MOL000358	Apoptosis regulator BAX	BAX
Paeoniae Radix Alba	BaiShao	MOL000422	Apoptosis regulator Bcl-2	BCL2
Paeoniae Radix Alba	BaiShao	MOL000358	Apoptosis regulator Bcl-2	BCL2
Paeoniae Radix Alba	BaiShao	MOL000422	Carbonic anhydrase II	CA2
Paeoniae Radix Alba	BaiShao	MOL000358	Carbonic anhydrase II	CA2
Paeoniae Radix Alba	BaiShao	MOL000422	Calmodulin	CALM1
Paeoniae Radix Alba	BaiShao	MOL000422	Caspase-3	CASP3
Paeoniae Radix Alba	BaiShao	MOL000358	Caspase-3	CASP3
Paeoniae Radix Alba	BaiShao	MOL000358	Caspase-8	CASP8
Paeoniae Radix Alba	BaiShao	MOL000358	Caspase-9	CASP9
Paeoniae Radix Alba	BaiShao	MOL000422	Cyclin-A2	CCNA2
Paeoniae Radix Alba	BaiShao	MOL000358	Cyclin-A2	CCNA2
Paeoniae Radix Alba	BaiShao	MOL000422	Cell division control protein 2 homolog	CDK1
Paeoniae Radix Alba	BaiShao	MOL000422	Cell division protein kinase 2	CDK2
Paeoniae Radix Alba	BaiShao	MOL000358	Cell division protein kinase 2	CDK2
Paeoniae Radix Alba	BaiShao	MOL000422	Serine/threonine-protein kinase Chk1	CHEK1
Paeoniae Radix Alba	BaiShao	MOL000358	Serine/threonine-protein kinase Chk1	CHEK1
Paeoniae Radix Alba	BaiShao	MOL000422	Muscarinic acetylcholine receptor M1	CHRM1
Paeoniae Radix Alba	BaiShao	MOL000358	Muscarinic acetylcholine receptor M1	CHRM1
Paeoniae Radix Alba	BaiShao	MOL000422	Muscarinic acetylcholine receptor M2	CHRM2
Paeoniae Radix Alba	BaiShao	MOL000358	Muscarinic acetylcholine receptor M2	CHRM2
Paeoniae Radix Alba	BaiShao	MOL000358	Muscarinic acetylcholine receptor M3	CHRM3
Paeoniae Radix Alba	BaiShao	MOL000358	Muscarinic acetylcholine receptor M4	CHRM4
Paeoniae Radix Alba	BaiShao	MOL000358	Neuronal acetylcholine receptor subunit alpha-2	CHRNA2
Paeoniae Radix Alba	BaiShao	MOL000358	Neuronal acetylcholine receptor protein, alpha-7 chain	CHRNA7
Paeoniae Radix Alba	BaiShao	MOL000422	Cytochrome P450 1A1	CYP1A1
Paeoniae Radix Alba	BaiShao	MOL000422	Cytochrome P450 1A2	CYP1A2
Paeoniae Radix Alba	BaiShao	MOL000422	Cytochrome P450 1B1	CYP1B1
Paeoniae Radix Alba	BaiShao	MOL000422	Cytochrome P450 3A4	CYP3A4
Paeoniae Radix Alba	BaiShao	MOL000422	Type I iodothyronine deiodinase	DIO1
Paeoniae Radix Alba	BaiShao	MOL001918	Dipeptidyl peptidase IV	DPP4
Paeoniae Radix Alba	BaiShao	MOL000422	Dipeptidyl peptidase IV	DPP4
Paeoniae Radix Alba	BaiShao	MOL000358	Dipeptidyl peptidase IV	DPP4
Paeoniae Radix Alba	BaiShao	MOL000358	Dopamine D1 receptor	DRD1
Paeoniae Radix Alba	BaiShao	MOL001919	Estrogen receptor	ESR1
Paeoniae Radix Alba	BaiShao	MOL000422	Estrogen receptor	ESR1
Paeoniae Radix Alba	BaiShao	MOL000359	Estrogen receptor	ESR1
Paeoniae Radix Alba	BaiShao	MOL000358	Estrogen receptor	ESR1
Paeoniae Radix Alba	BaiShao	MOL000211	Estrogen receptor	ESR1
Paeoniae Radix Alba	BaiShao	MOL000422	Estrogen receptor beta	ESR2
Paeoniae Radix Alba	BaiShao	MOL000358	Estrogen receptor beta	ESR2
Paeoniae Radix Alba	BaiShao	MOL000422	Thrombin	F2
Paeoniae Radix Alba	BaiShao	MOL000358	Thrombin	F2
Paeoniae Radix Alba	BaiShao	MOL000422	Coagulation factor VII	F7
Paeoniae Radix Alba	BaiShao	MOL001918	Gamma-aminobutyric acid receptor subunit alpha-1	GABRA1
Paeoniae Radix Alba	BaiShao	MOL000422	Gamma-aminobutyric acid receptor subunit alpha-1	GABRA1
Paeoniae Radix Alba	BaiShao	MOL000358	Gamma-aminobutyric acid receptor subunit alpha-1	GABRA1
Paeoniae Radix Alba	BaiShao	MOL000422	Gamma-aminobutyric-acid receptor alpha-2 subunit	GABRA2
Paeoniae Radix Alba	BaiShao	MOL000358	Gamma-aminobutyric-acid receptor alpha-2 subunit	GABRA2
Paeoniae Radix Alba	BaiShao	MOL000358	Gamma-aminobutyric-acid receptor alpha-3 subunit	GABRA3
Paeoniae Radix Alba	BaiShao	MOL000358	Gamma-aminobutyric-acid receptor alpha-5 subunit	GABRA5
Paeoniae Radix Alba	BaiShao	MOL000422	Glycogen synthase kinase-3 beta	GSK3B
Paeoniae Radix Alba	BaiShao	MOL000358	Glycogen synthase kinase-3 beta	GSK3B
Paeoniae Radix Alba	BaiShao	MOL000422	Glutathione S-transferase Mu 1	GSTM1
Paeoniae Radix Alba	BaiShao	MOL000422	Glutathione S-transferase Mu 2	GSTM2
Paeoniae Radix Alba	BaiShao	MOL000422	Glutathione S-transferase P	GSTP1
Paeoniae Radix Alba	BaiShao	MOL000422	Hyaluronan synthase 2	HAS2
Paeoniae Radix Alba	BaiShao	MOL000422	Heme oxygenase 1	HMOX1
Paeoniae Radix Alba	BaiShao	MOL000422	Heat shock protein HSP 90	HSP90AB1
Paeoniae Radix Alba	BaiShao	MOL000358	Heat shock protein HSP 90	HSP90AB1
Paeoniae Radix Alba	BaiShao	MOL000358	5-hydroxytryptamine 2A receptor	HTR2A
Paeoniae Radix Alba	BaiShao	MOL000422	Intercellular adhesion molecule 1	ICAM1
Paeoniae Radix Alba	BaiShao	MOL000422	Inhibitor of nuclear factor kappa-B kinase subunit beta	IKBKB
Paeoniae Radix Alba	BaiShao	MOL000422	Insulin receptor	INSR
Paeoniae Radix Alba	BaiShao	MOL000422	Transcription factor AP-1	JUN
Paeoniae Radix Alba	BaiShao	MOL000358	Transcription factor AP-1	JUN
Paeoniae Radix Alba	BaiShao	MOL000358	Potassium voltage-gated channel subfamily H member 2	KCNH2
Paeoniae Radix Alba	BaiShao	MOL000358	Microtubule-associated protein 2	MAP2
Paeoniae Radix Alba	BaiShao	MOL000422	Mitogen-activated protein kinase 14	MAPK14
Paeoniae Radix Alba	BaiShao	MOL000358	Mitogen-activated protein kinase 14	MAPK14
Paeoniae Radix Alba	BaiShao	MOL000422	Mitogen-activated protein kinase 8	MAPK8
Paeoniae Radix Alba	BaiShao	MOL000422	Interstitial collagenase	MMP1
Paeoniae Radix Alba	BaiShao	MOL000422	Nuclear receptor coactivator 2	NCOA2
Paeoniae Radix Alba	BaiShao	MOL000359	Nuclear receptor coactivator 2	NCOA2
Paeoniae Radix Alba	BaiShao	MOL000358	Nuclear receptor coactivator 2	NCOA2
Paeoniae Radix Alba	BaiShao	MOL000422	Nitric oxide synthase, inducible	NOS2
Paeoniae Radix Alba	BaiShao	MOL000358	Nitric oxide synthase, inducible	NOS2
Paeoniae Radix Alba	BaiShao	MOL000422	Nitric-oxide synthase, endothelial	NOS3
Paeoniae Radix Alba	BaiShao	MOL000422	Peroxisome proliferator activated receptor gamma	NR1C3
Paeoniae Radix Alba	BaiShao	MOL000358	Peroxisome proliferator activated receptor gamma	NR1C3
Paeoniae Radix Alba	BaiShao	MOL000422	Nuclear receptor subfamily 1 group I member 2	NR1I2
Paeoniae Radix Alba	BaiShao	MOL000422	Nuclear receptor subfamily 1 group I member 3	NR1I3
Paeoniae Radix Alba	BaiShao	MOL001919	Glucocorticoid receptor	NR3C1
Paeoniae Radix Alba	BaiShao	MOL000359	Glucocorticoid receptor	NR3C1
Paeoniae Radix Alba	BaiShao	MOL000358	Glucocorticoid receptor	NR3C1
Paeoniae Radix Alba	BaiShao	MOL000211	Glucocorticoid receptor	NR3C1
Paeoniae Radix Alba	BaiShao	MOL001919	Mineralocorticoid receptor	NR3C2
Paeoniae Radix Alba	BaiShao	MOL000359	Mineralocorticoid receptor	NR3C2
Paeoniae Radix Alba	BaiShao	MOL000358	Mu-type opioid receptor	OPRM1
Paeoniae Radix Alba	BaiShao	MOL000358	CGMP-inhibited 3',5'-cyclic phosphodiesterase A	PDE3A
Paeoniae Radix Alba	BaiShao	MOL001919	Progesterone receptor	PGR
Paeoniae Radix Alba	BaiShao	MOL000422	Progesterone receptor	PGR
Paeoniae Radix Alba	BaiShao	MOL000359	Progesterone receptor	PGR
Paeoniae Radix Alba	BaiShao	MOL000358	Progesterone receptor	PGR
Paeoniae Radix Alba	BaiShao	MOL000211	Progesterone receptor	PGR
Paeoniae Radix Alba	BaiShao	MOL000422	Phosphatidylinositol-4,5-bisphosphate 3-kinase catalytic subunit, gamma isoform	PIK3CG
Paeoniae Radix Alba	BaiShao	MOL000358	Phosphatidylinositol-4,5-bisphosphate 3-kinase catalytic subunit, gamma isoform	PIK3CG
Paeoniae Radix Alba	BaiShao	MOL000422	Proto-oncogene serine/threonine-protein kinase Pim-1	PIM1
Paeoniae Radix Alba	BaiShao	MOL000358	Proto-oncogene serine/threonine-protein kinase Pim-1	PIM1
Paeoniae Radix Alba	BaiShao	MOL000358	Serum paraoxonase/arylesterase 1	PON1
Paeoniae Radix Alba	BaiShao	MOL000422	Peroxisome proliferator-activated receptor gamma	PPARG
Paeoniae Radix Alba	BaiShao	MOL000422	Serine/threonine-protein phosphatase 2B catalytic subunit alpha isoform	PPP3CA
Paeoniae Radix Alba	BaiShao	MOL000422	mRNA of PKA Catalytic Subunit C-alpha	PRKACA
Paeoniae Radix Alba	BaiShao	MOL000358	mRNA of PKA Catalytic Subunit C-alpha	PRKACA
Paeoniae Radix Alba	BaiShao	MOL000358	Protein kinase C alpha type	PRKCA
Paeoniae Radix Alba	BaiShao	MOL000422	Trypsin-1	PRSS1
Paeoniae Radix Alba	BaiShao	MOL000358	Trypsin-1	PRSS1
Paeoniae Radix Alba	BaiShao	MOL000422	26S proteasome non-ATPase regulatory subunit 3	PSMD3
Paeoniae Radix Alba	BaiShao	MOL000422	Prostaglandin G/H synthase 1	PTGS1
Paeoniae Radix Alba	BaiShao	MOL000358	Prostaglandin G/H synthase 1	PTGS1
Paeoniae Radix Alba	BaiShao	MOL000422	Prostaglandin G/H synthase 2	PTGS2
Paeoniae Radix Alba	BaiShao	MOL000358	Prostaglandin G/H synthase 2	PTGS2
Paeoniae Radix Alba	BaiShao	MOL000422	mRNA of Protein-tyrosine phosphatase, non-receptor type 1	PTPN1
Paeoniae Radix Alba	BaiShao	MOL000358	mRNA of Protein-tyrosine phosphatase, non-receptor type 1	PTPN1
Paeoniae Radix Alba	BaiShao	MOL000422	Transcription factor p65	RELA
Paeoniae Radix Alba	BaiShao	MOL000358	Sodium channel protein type 5 subunit alpha	SCN5A
Paeoniae Radix Alba	BaiShao	MOL000422	E-selectin	SELE
Paeoniae Radix Alba	BaiShao	MOL000422	Solute carrier family 2, facilitated glucose transporter member 4	SLC2A4
Paeoniae Radix Alba	BaiShao	MOL000422	Sodium-dependent noradrenaline transporter	SLC6A2
Paeoniae Radix Alba	BaiShao	MOL000358	Sodium-dependent serotonin transporter	SLC6A4
Paeoniae Radix Alba	BaiShao	MOL000422	Antileukoproteinase	SLPI
Paeoniae Radix Alba	BaiShao	MOL000422	Signal transducer and activator of transcription 1-alpha/beta	STAT1
Paeoniae Radix Alba	BaiShao	MOL000358	Transforming growth factor beta-1	TGFB1
Paeoniae Radix Alba	BaiShao	MOL000422	Tumor necrosis factor	TNF
Paeoniae Radix Alba	BaiShao	MOL000422	DNA topoisomerase II	TOP2
Paeoniae Radix Alba	BaiShao	MOL000422	Vascular cell adhesion protein 1	VCAM1
Paeoniae Radix Alba	BaiShao	MOL000422	Xanthine dehydrogenase/oxidase	XDH
Artemisiae Scopariae Herba	YinChen	MOL000098	ATP-binding cassette sub-family G member 2	ABCG2
Artemisiae Scopariae Herba	YinChen	MOL000098	Acetyl-CoA carboxylase 1	ACACA
Artemisiae Scopariae Herba	YinChen	MOL000358	Acetylcholinesterase	ACHE
Artemisiae Scopariae Herba	YinChen	MOL000354	Acetylcholinesterase	ACHE
Artemisiae Scopariae Herba	YinChen	MOL000098	Acetylcholinesterase	ACHE
Artemisiae Scopariae Herba	YinChen	MOL000098	Prostatic acid phosphatase	ACPP
Artemisiae Scopariae Herba	YinChen	MOL008047	Alpha-1A adrenergic receptor	ADRA1A
Artemisiae Scopariae Herba	YinChen	MOL000358	Alpha-1A adrenergic receptor	ADRA1A
Artemisiae Scopariae Herba	YinChen	MOL000358	Alpha-1B adrenergic receptor	ADRA1B
Artemisiae Scopariae Herba	YinChen	MOL008047	Beta-2 adrenergic receptor	ADRB2
Artemisiae Scopariae Herba	YinChen	MOL000358	Beta-2 adrenergic receptor	ADRB2
Artemisiae Scopariae Herba	YinChen	MOL000098	Beta-2 adrenergic receptor	ADRB2
Artemisiae Scopariae Herba	YinChen	MOL000098	Aryl hydrocarbon receptor	AHR
Artemisiae Scopariae Herba	YinChen	MOL000098	Activator of 90 kDa heat shock protein ATPase homolog 1	AHSA1
Artemisiae Scopariae Herba	YinChen	MOL008046	Aldose reductase	AKR1B1
Artemisiae Scopariae Herba	YinChen	MOL008043	Aldose reductase	AKR1B1
Artemisiae Scopariae Herba	YinChen	MOL000354	Aldose reductase	AKR1B1
Artemisiae Scopariae Herba	YinChen	MOL000098	Aldose reductase	AKR1B1
Artemisiae Scopariae Herba	YinChen	MOL000098	RAC-alpha serine/threonine-protein kinase	AKT1
Artemisiae Scopariae Herba	YinChen	MOL000098	Arachidonate 5-lipoxygenase	ALOX5
Artemisiae Scopariae Herba	YinChen	MOL008047	Androgen receptor	AR
Artemisiae Scopariae Herba	YinChen	MOL008046	Androgen receptor	AR
Artemisiae Scopariae Herba	YinChen	MOL008045	Androgen receptor	AR
Artemisiae Scopariae Herba	YinChen	MOL008043	Androgen receptor	AR
Artemisiae Scopariae Herba	YinChen	MOL008041	Androgen receptor	AR
Artemisiae Scopariae Herba	YinChen	MOL008040	Androgen receptor	AR
Artemisiae Scopariae Herba	YinChen	MOL008039	Androgen receptor	AR
Artemisiae Scopariae Herba	YinChen	MOL007274	Androgen receptor	AR
Artemisiae Scopariae Herba	YinChen	MOL005573	Androgen receptor	AR
Artemisiae Scopariae Herba	YinChen	MOL004609	Androgen receptor	AR
Artemisiae Scopariae Herba	YinChen	MOL000358	Androgen receptor	AR
Artemisiae Scopariae Herba	YinChen	MOL000354	Androgen receptor	AR
Artemisiae Scopariae Herba	YinChen	MOL000098	Androgen receptor	AR
Artemisiae Scopariae Herba	YinChen	MOL000358	Apoptosis regulator BAX	BAX
Artemisiae Scopariae Herba	YinChen	MOL000098	Apoptosis regulator BAX	BAX
Artemisiae Scopariae Herba	YinChen	MOL000358	Apoptosis regulator Bcl-2	BCL2
Artemisiae Scopariae Herba	YinChen	MOL000098	Apoptosis regulator Bcl-2	BCL2
Artemisiae Scopariae Herba	YinChen	MOL000098	Bcl-2-like protein 1	BCL2L1
Artemisiae Scopariae Herba	YinChen	MOL000098	Baculoviral IAP repeat-containing protein 5	BIRC5
Artemisiae Scopariae Herba	YinChen	MOL008047	Carbonic anhydrase II	CA2
Artemisiae Scopariae Herba	YinChen	MOL008046	Carbonic anhydrase II	CA2
Artemisiae Scopariae Herba	YinChen	MOL008045	Carbonic anhydrase II	CA2
Artemisiae Scopariae Herba	YinChen	MOL008043	Carbonic anhydrase II	CA2
Artemisiae Scopariae Herba	YinChen	MOL008041	Carbonic anhydrase II	CA2
Artemisiae Scopariae Herba	YinChen	MOL008040	Carbonic anhydrase II	CA2
Artemisiae Scopariae Herba	YinChen	MOL008039	Carbonic anhydrase II	CA2
Artemisiae Scopariae Herba	YinChen	MOL007274	Carbonic anhydrase II	CA2
Artemisiae Scopariae Herba	YinChen	MOL005573	Carbonic anhydrase II	CA2
Artemisiae Scopariae Herba	YinChen	MOL004609	Carbonic anhydrase II	CA2
Artemisiae Scopariae Herba	YinChen	MOL000358	Carbonic anhydrase II	CA2
Artemisiae Scopariae Herba	YinChen	MOL000354	Carbonic anhydrase II	CA2
Artemisiae Scopariae Herba	YinChen	MOL000098	Carbonic anhydrase II	CA2
Artemisiae Scopariae Herba	YinChen	MOL008045	Calmodulin	CALM1
Artemisiae Scopariae Herba	YinChen	MOL008043	Calmodulin	CALM1
Artemisiae Scopariae Herba	YinChen	MOL008040	Calmodulin	CALM1
Artemisiae Scopariae Herba	YinChen	MOL008039	Calmodulin	CALM1
Artemisiae Scopariae Herba	YinChen	MOL007274	Calmodulin	CALM1
Artemisiae Scopariae Herba	YinChen	MOL005573	Calmodulin	CALM1
Artemisiae Scopariae Herba	YinChen	MOL004609	Calmodulin	CALM1
Artemisiae Scopariae Herba	YinChen	MOL000354	Calmodulin	CALM1
Artemisiae Scopariae Herba	YinChen	MOL000358	Caspase-3	CASP3
Artemisiae Scopariae Herba	YinChen	MOL000098	Caspase-3	CASP3
Artemisiae Scopariae Herba	YinChen	MOL000358	Caspase-8	CASP8
Artemisiae Scopariae Herba	YinChen	MOL000098	Caspase-8	CASP8
Artemisiae Scopariae Herba	YinChen	MOL000358	Caspase-9	CASP9
Artemisiae Scopariae Herba	YinChen	MOL000098	Caspase-9	CASP9
Artemisiae Scopariae Herba	YinChen	MOL000098	Caveolin-1	CAV1
Artemisiae Scopariae Herba	YinChen	MOL000098	C-C motif chemokine 2	CCL2
Artemisiae Scopariae Herba	YinChen	MOL008046	Cyclin-A2	CCNA2
Artemisiae Scopariae Herba	YinChen	MOL008045	Cyclin-A2	CCNA2
Artemisiae Scopariae Herba	YinChen	MOL008043	Cyclin-A2	CCNA2
Artemisiae Scopariae Herba	YinChen	MOL008041	Cyclin-A2	CCNA2
Artemisiae Scopariae Herba	YinChen	MOL008040	Cyclin-A2	CCNA2
Artemisiae Scopariae Herba	YinChen	MOL008039	Cyclin-A2	CCNA2
Artemisiae Scopariae Herba	YinChen	MOL007274	Cyclin-A2	CCNA2
Artemisiae Scopariae Herba	YinChen	MOL005573	Cyclin-A2	CCNA2
Artemisiae Scopariae Herba	YinChen	MOL004609	Cyclin-A2	CCNA2
Artemisiae Scopariae Herba	YinChen	MOL000358	Cyclin-A2	CCNA2
Artemisiae Scopariae Herba	YinChen	MOL000354	Cyclin-A2	CCNA2
Artemisiae Scopariae Herba	YinChen	MOL000098	Cyclin-A2	CCNA2
Artemisiae Scopariae Herba	YinChen	MOL000098	G2/mitotic-specific cyclin-B1	CCNB1
Artemisiae Scopariae Herba	YinChen	MOL000098	G1/S-specific cyclin-D1	CCND1
Artemisiae Scopariae Herba	YinChen	MOL000098	CD40 ligand	CD40LG
Artemisiae Scopariae Herba	YinChen	MOL000098	Cell division control protein 2 homolog	CDK1
Artemisiae Scopariae Herba	YinChen	MOL008047	Cell division protein kinase 2	CDK2
Artemisiae Scopariae Herba	YinChen	MOL008046	Cell division protein kinase 2	CDK2
Artemisiae Scopariae Herba	YinChen	MOL008045	Cell division protein kinase 2	CDK2
Artemisiae Scopariae Herba	YinChen	MOL008043	Cell division protein kinase 2	CDK2
Artemisiae Scopariae Herba	YinChen	MOL008041	Cell division protein kinase 2	CDK2
Artemisiae Scopariae Herba	YinChen	MOL008040	Cell division protein kinase 2	CDK2
Artemisiae Scopariae Herba	YinChen	MOL008039	Cell division protein kinase 2	CDK2
Artemisiae Scopariae Herba	YinChen	MOL007274	Cell division protein kinase 2	CDK2
Artemisiae Scopariae Herba	YinChen	MOL005573	Cell division protein kinase 2	CDK2
Artemisiae Scopariae Herba	YinChen	MOL004609	Cell division protein kinase 2	CDK2
Artemisiae Scopariae Herba	YinChen	MOL000358	Cell division protein kinase 2	CDK2
Artemisiae Scopariae Herba	YinChen	MOL000354	Cell division protein kinase 2	CDK2
Artemisiae Scopariae Herba	YinChen	MOL000098	Cell division protein kinase 2	CDK2
Artemisiae Scopariae Herba	YinChen	MOL000098	Cyclin-dependent kinase inhibitor 1	CDKN1A
Artemisiae Scopariae Herba	YinChen	MOL008046	Serine/threonine-protein kinase Chk1	CHEK1
Artemisiae Scopariae Herba	YinChen	MOL008043	Serine/threonine-protein kinase Chk1	CHEK1
Artemisiae Scopariae Herba	YinChen	MOL008040	Serine/threonine-protein kinase Chk1	CHEK1
Artemisiae Scopariae Herba	YinChen	MOL007274	Serine/threonine-protein kinase Chk1	CHEK1
Artemisiae Scopariae Herba	YinChen	MOL005573	Serine/threonine-protein kinase Chk1	CHEK1
Artemisiae Scopariae Herba	YinChen	MOL004609	Serine/threonine-protein kinase Chk1	CHEK1
Artemisiae Scopariae Herba	YinChen	MOL000358	Serine/threonine-protein kinase Chk1	CHEK1
Artemisiae Scopariae Herba	YinChen	MOL000354	Serine/threonine-protein kinase Chk1	CHEK1
Artemisiae Scopariae Herba	YinChen	MOL000098	Serine/threonine-protein kinase Chk1	CHEK1
Artemisiae Scopariae Herba	YinChen	MOL000098	Serine/threonine-protein kinase Chk2	CHEK2
Artemisiae Scopariae Herba	YinChen	MOL008047	Muscarinic acetylcholine receptor M1	CHRM1
Artemisiae Scopariae Herba	YinChen	MOL000358	Muscarinic acetylcholine receptor M1	CHRM1
Artemisiae Scopariae Herba	YinChen	MOL000358	Muscarinic acetylcholine receptor M2	CHRM2
Artemisiae Scopariae Herba	YinChen	MOL000358	Muscarinic acetylcholine receptor M3	CHRM3
Artemisiae Scopariae Herba	YinChen	MOL000358	Muscarinic acetylcholine receptor M4	CHRM4
Artemisiae Scopariae Herba	YinChen	MOL000358	Neuronal acetylcholine receptor subunit alpha-2	CHRNA2
Artemisiae Scopariae Herba	YinChen	MOL000358	Neuronal acetylcholine receptor protein, alpha-7 chain	CHRNA7
Artemisiae Scopariae Herba	YinChen	MOL000098	Inhibitor of nuclear factor kappa-B kinase subunit alpha	CHUK
Artemisiae Scopariae Herba	YinChen	MOL000098	Claudin-4	CLDN4
Artemisiae Scopariae Herba	YinChen	MOL000098	Collagen alpha-1(I) chain	COL1A1
Artemisiae Scopariae Herba	YinChen	MOL000098	Collagen alpha-1(III) chain	COL3A1
Artemisiae Scopariae Herba	YinChen	MOL000098	C-reactive protein	CRP
Artemisiae Scopariae Herba	YinChen	MOL000098	Cathepsin D	CTSD
Artemisiae Scopariae Herba	YinChen	MOL000098	C-X-C motif chemokine 10	CXCL10
Artemisiae Scopariae Herba	YinChen	MOL000098	C-X-C motif chemokine 11	CXCL11
Artemisiae Scopariae Herba	YinChen	MOL000098	C-X-C motif chemokine 2	CXCL2
Artemisiae Scopariae Herba	YinChen	MOL000098	Interleukin-8	CXCL8
Artemisiae Scopariae Herba	YinChen	MOL000098	Cytochrome P450 1A1	CYP1A1
Artemisiae Scopariae Herba	YinChen	MOL000098	Cytochrome P450 1A2	CYP1A2
Artemisiae Scopariae Herba	YinChen	MOL000098	Cytochrome P450 1B1	CYP1B1
Artemisiae Scopariae Herba	YinChen	MOL000098	Cytochrome P450 3A4	CYP3A4
Artemisiae Scopariae Herba	YinChen	MOL000098	DDB1- and CUL4-associated factor 5	DCAF5
Artemisiae Scopariae Herba	YinChen	MOL000098	Type I iodothyronine deiodinase	DIO1
Artemisiae Scopariae Herba	YinChen	MOL008047	Dipeptidyl peptidase IV	DPP4
Artemisiae Scopariae Herba	YinChen	MOL008046	Dipeptidyl peptidase IV	DPP4
Artemisiae Scopariae Herba	YinChen	MOL008045	Dipeptidyl peptidase IV	DPP4
Artemisiae Scopariae Herba	YinChen	MOL008043	Dipeptidyl peptidase IV	DPP4
Artemisiae Scopariae Herba	YinChen	MOL008041	Dipeptidyl peptidase IV	DPP4
Artemisiae Scopariae Herba	YinChen	MOL008040	Dipeptidyl peptidase IV	DPP4
Artemisiae Scopariae Herba	YinChen	MOL008039	Dipeptidyl peptidase IV	DPP4
Artemisiae Scopariae Herba	YinChen	MOL007274	Dipeptidyl peptidase IV	DPP4
Artemisiae Scopariae Herba	YinChen	MOL005573	Dipeptidyl peptidase IV	DPP4
Artemisiae Scopariae Herba	YinChen	MOL004609	Dipeptidyl peptidase IV	DPP4
Artemisiae Scopariae Herba	YinChen	MOL000358	Dipeptidyl peptidase IV	DPP4
Artemisiae Scopariae Herba	YinChen	MOL000354	Dipeptidyl peptidase IV	DPP4
Artemisiae Scopariae Herba	YinChen	MOL000098	Dipeptidyl peptidase IV	DPP4
Artemisiae Scopariae Herba	YinChen	MOL000358	Dopamine D1 receptor	DRD1
Artemisiae Scopariae Herba	YinChen	MOL000098	Dual oxidase 2	DUOX2
Artemisiae Scopariae Herba	YinChen	MOL000098	Transcription factor E2F1	E2F1
Artemisiae Scopariae Herba	YinChen	MOL000098	Transcription factor E2F2	E2F2
Artemisiae Scopariae Herba	YinChen	MOL000098	Pro-epidermal growth factor	EGF
Artemisiae Scopariae Herba	YinChen	MOL000098	Epidermal growth factor receptor	EGFR
Artemisiae Scopariae Herba	YinChen	MOL000098	Eukaryotic translation initiation factor 6	EIF6
Artemisiae Scopariae Herba	YinChen	MOL000098	ETS domain-containing protein Elk-1	ELK1
Artemisiae Scopariae Herba	YinChen	MOL000098	Receptor tyrosine-protein kinase erbB-2	ERBB2
Artemisiae Scopariae Herba	YinChen	MOL000098	Receptor tyrosine-protein kinase erbB-3	ERBB3
Artemisiae Scopariae Herba	YinChen	MOL008047	Estrogen receptor	ESR1
Artemisiae Scopariae Herba	YinChen	MOL008046	Estrogen receptor	ESR1
Artemisiae Scopariae Herba	YinChen	MOL008045	Estrogen receptor	ESR1
Artemisiae Scopariae Herba	YinChen	MOL008043	Estrogen receptor	ESR1
Artemisiae Scopariae Herba	YinChen	MOL008041	Estrogen receptor	ESR1
Artemisiae Scopariae Herba	YinChen	MOL008040	Estrogen receptor	ESR1
Artemisiae Scopariae Herba	YinChen	MOL008039	Estrogen receptor	ESR1
Artemisiae Scopariae Herba	YinChen	MOL007274	Estrogen receptor	ESR1
Artemisiae Scopariae Herba	YinChen	MOL005573	Estrogen receptor	ESR1
Artemisiae Scopariae Herba	YinChen	MOL004609	Estrogen receptor	ESR1
Artemisiae Scopariae Herba	YinChen	MOL000358	Estrogen receptor	ESR1
Artemisiae Scopariae Herba	YinChen	MOL000354	Estrogen receptor	ESR1
Artemisiae Scopariae Herba	YinChen	MOL000098	Estrogen receptor	ESR1
Artemisiae Scopariae Herba	YinChen	MOL008047	Estrogen receptor beta	ESR2
Artemisiae Scopariae Herba	YinChen	MOL008046	Estrogen receptor beta	ESR2
Artemisiae Scopariae Herba	YinChen	MOL008045	Estrogen receptor beta	ESR2
Artemisiae Scopariae Herba	YinChen	MOL008043	Estrogen receptor beta	ESR2
Artemisiae Scopariae Herba	YinChen	MOL008041	Estrogen receptor beta	ESR2
Artemisiae Scopariae Herba	YinChen	MOL008040	Estrogen receptor beta	ESR2
Artemisiae Scopariae Herba	YinChen	MOL008039	Estrogen receptor beta	ESR2
Artemisiae Scopariae Herba	YinChen	MOL007274	Estrogen receptor beta	ESR2
Artemisiae Scopariae Herba	YinChen	MOL005573	Estrogen receptor beta	ESR2
Artemisiae Scopariae Herba	YinChen	MOL004609	Estrogen receptor beta	ESR2
Artemisiae Scopariae Herba	YinChen	MOL000358	Estrogen receptor beta	ESR2
Artemisiae Scopariae Herba	YinChen	MOL000354	Estrogen receptor beta	ESR2
Artemisiae Scopariae Herba	YinChen	MOL000098	Estrogen receptor beta	ESR2
Artemisiae Scopariae Herba	YinChen	MOL008047	Thrombin	F2
Artemisiae Scopariae Herba	YinChen	MOL008045	Thrombin	F2
Artemisiae Scopariae Herba	YinChen	MOL008040	Thrombin	F2
Artemisiae Scopariae Herba	YinChen	MOL008039	Thrombin	F2
Artemisiae Scopariae Herba	YinChen	MOL004609	Thrombin	F2
Artemisiae Scopariae Herba	YinChen	MOL000358	Thrombin	F2
Artemisiae Scopariae Herba	YinChen	MOL000354	Thrombin	F2
Artemisiae Scopariae Herba	YinChen	MOL000098	Thrombin	F2
Artemisiae Scopariae Herba	YinChen	MOL000098	Tissue factor	F3
Artemisiae Scopariae Herba	YinChen	MOL008039	Coagulation factor VII	F7
Artemisiae Scopariae Herba	YinChen	MOL004609	Coagulation factor VII	F7
Artemisiae Scopariae Herba	YinChen	MOL000354	Coagulation factor VII	F7
Artemisiae Scopariae Herba	YinChen	MOL000098	Coagulation factor VII	F7
Artemisiae Scopariae Herba	YinChen	MOL008039	Coagulation factor Xa	F8
Artemisiae Scopariae Herba	YinChen	MOL004609	Coagulation factor Xa	F8
Artemisiae Scopariae Herba	YinChen	MOL000098	Coagulation factor Xa	F8
Artemisiae Scopariae Herba	YinChen	MOL000098	Proto-oncogene c-Fos	FOS
Artemisiae Scopariae Herba	YinChen	MOL000358	Gamma-aminobutyric acid receptor subunit alpha-1	GABRA1
Artemisiae Scopariae Herba	YinChen	MOL000354	Gamma-aminobutyric acid receptor subunit alpha-1	GABRA1
Artemisiae Scopariae Herba	YinChen	MOL000098	Gamma-aminobutyric acid receptor subunit alpha-1	GABRA1
Artemisiae Scopariae Herba	YinChen	MOL000358	Gamma-aminobutyric-acid receptor alpha-2 subunit	GABRA2
Artemisiae Scopariae Herba	YinChen	MOL000358	Gamma-aminobutyric-acid receptor alpha-3 subunit	GABRA3
Artemisiae Scopariae Herba	YinChen	MOL000358	Gamma-aminobutyric-acid receptor alpha-5 subunit	GABRA5
Artemisiae Scopariae Herba	YinChen	MOL000098	Gap junction alpha-1 protein	GJA1
Artemisiae Scopariae Herba	YinChen	MOL000354	Glutamate receptor 2	GRIA2
Artemisiae Scopariae Herba	YinChen	MOL008047	Glycogen synthase kinase-3 beta	GSK3B
Artemisiae Scopariae Herba	YinChen	MOL008046	Glycogen synthase kinase-3 beta	GSK3B
Artemisiae Scopariae Herba	YinChen	MOL008045	Glycogen synthase kinase-3 beta	GSK3B
Artemisiae Scopariae Herba	YinChen	MOL008043	Glycogen synthase kinase-3 beta	GSK3B
Artemisiae Scopariae Herba	YinChen	MOL008041	Glycogen synthase kinase-3 beta	GSK3B
Artemisiae Scopariae Herba	YinChen	MOL008040	Glycogen synthase kinase-3 beta	GSK3B
Artemisiae Scopariae Herba	YinChen	MOL008039	Glycogen synthase kinase-3 beta	GSK3B
Artemisiae Scopariae Herba	YinChen	MOL007274	Glycogen synthase kinase-3 beta	GSK3B
Artemisiae Scopariae Herba	YinChen	MOL005573	Glycogen synthase kinase-3 beta	GSK3B
Artemisiae Scopariae Herba	YinChen	MOL004609	Glycogen synthase kinase-3 beta	GSK3B
Artemisiae Scopariae Herba	YinChen	MOL000358	Glycogen synthase kinase-3 beta	GSK3B
Artemisiae Scopariae Herba	YinChen	MOL000354	Glycogen synthase kinase-3 beta	GSK3B
Artemisiae Scopariae Herba	YinChen	MOL000098	Glycogen synthase kinase-3 beta	GSK3B
Artemisiae Scopariae Herba	YinChen	MOL000098	Glutathione S-transferase Mu 1	GSTM1
Artemisiae Scopariae Herba	YinChen	MOL000098	Glutathione S-transferase Mu 2	GSTM2
Artemisiae Scopariae Herba	YinChen	MOL000098	Glutathione S-transferase P	GSTP1
Artemisiae Scopariae Herba	YinChen	MOL000098	Hyaluronan synthase 2	HAS2
Artemisiae Scopariae Herba	YinChen	MOL000098	Hypoxia-inducible factor 1-alpha	HIF1A
Artemisiae Scopariae Herba	YinChen	MOL000098	Hexokinase-2	HK2
Artemisiae Scopariae Herba	YinChen	MOL000098	Heme oxygenase 1	HMOX1
Artemisiae Scopariae Herba	YinChen	MOL000098	Heat shock factor protein 1	HSF1
Artemisiae Scopariae Herba	YinChen	MOL008046	Heat shock protein HSP 90	HSP90AB1
Artemisiae Scopariae Herba	YinChen	MOL008045	Heat shock protein HSP 90	HSP90AB1
Artemisiae Scopariae Herba	YinChen	MOL008043	Heat shock protein HSP 90	HSP90AB1
Artemisiae Scopariae Herba	YinChen	MOL008041	Heat shock protein HSP 90	HSP90AB1
Artemisiae Scopariae Herba	YinChen	MOL008040	Heat shock protein HSP 90	HSP90AB1
Artemisiae Scopariae Herba	YinChen	MOL008039	Heat shock protein HSP 90	HSP90AB1
Artemisiae Scopariae Herba	YinChen	MOL007274	Heat shock protein HSP 90	HSP90AB1
Artemisiae Scopariae Herba	YinChen	MOL005573	Heat shock protein HSP 90	HSP90AB1
Artemisiae Scopariae Herba	YinChen	MOL004609	Heat shock protein HSP 90	HSP90AB1
Artemisiae Scopariae Herba	YinChen	MOL000358	Heat shock protein HSP 90	HSP90AB1
Artemisiae Scopariae Herba	YinChen	MOL000354	Heat shock protein HSP 90	HSP90AB1
Artemisiae Scopariae Herba	YinChen	MOL000098	Heat shock protein HSP 90	HSP90AB1
Artemisiae Scopariae Herba	YinChen	MOL000098	78 kDa glucose-regulated protein	HSPA5
Artemisiae Scopariae Herba	YinChen	MOL000098	Heat shock protein beta-1	HSPB1
Artemisiae Scopariae Herba	YinChen	MOL000358	5-hydroxytryptamine 2A receptor	HTR2A
Artemisiae Scopariae Herba	YinChen	MOL000098	Intercellular adhesion molecule 1	ICAM1
Artemisiae Scopariae Herba	YinChen	MOL000098	Interferon gamma	IFNG
Artemisiae Scopariae Herba	YinChen	MOL000098	Insulin-like growth factor II	IGF2
Artemisiae Scopariae Herba	YinChen	MOL000098	Insulin-like growth factor-binding protein 3	IGFBP3
Artemisiae Scopariae Herba	YinChen	MOL004609	Ig gamma-1 chain C region	IGHG1
Artemisiae Scopariae Herba	YinChen	MOL000098	Interleukin-10	IL10
Artemisiae Scopariae Herba	YinChen	MOL000098	Interleukin-1 alpha	IL1A
Artemisiae Scopariae Herba	YinChen	MOL000098	Interleukin-1 beta	IL1B
Artemisiae Scopariae Herba	YinChen	MOL000098	Interleukin-2	IL2
Artemisiae Scopariae Herba	YinChen	MOL000098	Interleukin-6	IL6
Artemisiae Scopariae Herba	YinChen	MOL000098	Insulin receptor	INSR
Artemisiae Scopariae Herba	YinChen	MOL000098	Interferon regulatory factor 1	IRF1
Artemisiae Scopariae Herba	YinChen	MOL000358	Transcription factor AP-1	JUN
Artemisiae Scopariae Herba	YinChen	MOL000098	Transcription factor AP-1	JUN
Artemisiae Scopariae Herba	YinChen	MOL000358	Potassium voltage-gated channel subfamily H member 2	KCNH2
Artemisiae Scopariae Herba	YinChen	MOL000098	Potassium voltage-gated channel subfamily H member 2	KCNH2
Artemisiae Scopariae Herba	YinChen	MOL000354	Amine oxidase [flavin-containing] B	MAOB
Artemisiae Scopariae Herba	YinChen	MOL000098	Amine oxidase [flavin-containing] B	MAOB
Artemisiae Scopariae Herba	YinChen	MOL000358	Microtubule-associated protein 2	MAP2
Artemisiae Scopariae Herba	YinChen	MOL000098	Mitogen-activated protein kinase 1	MAPK1
Artemisiae Scopariae Herba	YinChen	MOL008046	Mitogen-activated protein kinase 14	MAPK14
Artemisiae Scopariae Herba	YinChen	MOL008045	Mitogen-activated protein kinase 14	MAPK14
Artemisiae Scopariae Herba	YinChen	MOL008043	Mitogen-activated protein kinase 14	MAPK14
Artemisiae Scopariae Herba	YinChen	MOL008041	Mitogen-activated protein kinase 14	MAPK14
Artemisiae Scopariae Herba	YinChen	MOL008040	Mitogen-activated protein kinase 14	MAPK14
Artemisiae Scopariae Herba	YinChen	MOL008039	Mitogen-activated protein kinase 14	MAPK14
Artemisiae Scopariae Herba	YinChen	MOL007274	Mitogen-activated protein kinase 14	MAPK14
Artemisiae Scopariae Herba	YinChen	MOL005573	Mitogen-activated protein kinase 14	MAPK14
Artemisiae Scopariae Herba	YinChen	MOL004609	Mitogen-activated protein kinase 14	MAPK14
Artemisiae Scopariae Herba	YinChen	MOL000358	Mitogen-activated protein kinase 14	MAPK14
Artemisiae Scopariae Herba	YinChen	MOL000354	Mitogen-activated protein kinase 14	MAPK14
Artemisiae Scopariae Herba	YinChen	MOL000098	Mitogen-activated protein kinase 14	MAPK14
Artemisiae Scopariae Herba	YinChen	MOL000098	Maltase-glucoamylase, intestinal	MGAM
Artemisiae Scopariae Herba	YinChen	MOL000098	Interstitial collagenase	MMP1
Artemisiae Scopariae Herba	YinChen	MOL000098	72 kDa type IV collagenase	MMP2
Artemisiae Scopariae Herba	YinChen	MOL000098	Stromelysin-1	MMP3
Artemisiae Scopariae Herba	YinChen	MOL008043	Matrix metalloproteinase-9	MMP9
Artemisiae Scopariae Herba	YinChen	MOL000098	Matrix metalloproteinase-9	MMP9
Artemisiae Scopariae Herba	YinChen	MOL000098	Myeloperoxidase	MPO
Artemisiae Scopariae Herba	YinChen	MOL000098	Myc proto-oncogene protein	MYC
Artemisiae Scopariae Herba	YinChen	MOL000354	Neutrophil cytosol factor 1	NCF1
Artemisiae Scopariae Herba	YinChen	MOL000098	Neutrophil cytosol factor 1	NCF1
Artemisiae Scopariae Herba	YinChen	MOL007274	Nuclear receptor coactivator 1	NCOA1
Artemisiae Scopariae Herba	YinChen	MOL005573	Nuclear receptor coactivator 1	NCOA1
Artemisiae Scopariae Herba	YinChen	MOL004609	Nuclear receptor coactivator 1	NCOA1
Artemisiae Scopariae Herba	YinChen	MOL000354	Nuclear receptor coactivator 1	NCOA1
Artemisiae Scopariae Herba	YinChen	MOL008039	Nuclear receptor coactivator 2	NCOA2
Artemisiae Scopariae Herba	YinChen	MOL007274	Nuclear receptor coactivator 2	NCOA2
Artemisiae Scopariae Herba	YinChen	MOL005573	Nuclear receptor coactivator 2	NCOA2
Artemisiae Scopariae Herba	YinChen	MOL004609	Nuclear receptor coactivator 2	NCOA2
Artemisiae Scopariae Herba	YinChen	MOL000358	Nuclear receptor coactivator 2	NCOA2
Artemisiae Scopariae Herba	YinChen	MOL000354	Nuclear receptor coactivator 2	NCOA2
Artemisiae Scopariae Herba	YinChen	MOL000098	Nuclear receptor coactivator 2	NCOA2
Artemisiae Scopariae Herba	YinChen	MOL000098	Nuclear factor erythroid 2-related factor 2	NFE2L2
Artemisiae Scopariae Herba	YinChen	MOL000098	NF-kappa-B inhibitor alpha	NFKBIA
Artemisiae Scopariae Herba	YinChen	MOL000098	Homeobox protein Nkx-3.1	NKX3-1
Artemisiae Scopariae Herba	YinChen	MOL008047	Nitric oxide synthase, inducible	NOS2
Artemisiae Scopariae Herba	YinChen	MOL008046	Nitric oxide synthase, inducible	NOS2
Artemisiae Scopariae Herba	YinChen	MOL008045	Nitric oxide synthase, inducible	NOS2
Artemisiae Scopariae Herba	YinChen	MOL008043	Nitric oxide synthase, inducible	NOS2
Artemisiae Scopariae Herba	YinChen	MOL008041	Nitric oxide synthase, inducible	NOS2
Artemisiae Scopariae Herba	YinChen	MOL008040	Nitric oxide synthase, inducible	NOS2
Artemisiae Scopariae Herba	YinChen	MOL008039	Nitric oxide synthase, inducible	NOS2
Artemisiae Scopariae Herba	YinChen	MOL007274	Nitric oxide synthase, inducible	NOS2
Artemisiae Scopariae Herba	YinChen	MOL005573	Nitric oxide synthase, inducible	NOS2
Artemisiae Scopariae Herba	YinChen	MOL004609	Nitric oxide synthase, inducible	NOS2
Artemisiae Scopariae Herba	YinChen	MOL000358	Nitric oxide synthase, inducible	NOS2
Artemisiae Scopariae Herba	YinChen	MOL000354	Nitric oxide synthase, inducible	NOS2
Artemisiae Scopariae Herba	YinChen	MOL000098	Nitric oxide synthase, inducible	NOS2
Artemisiae Scopariae Herba	YinChen	MOL008047	Nitric-oxide synthase, endothelial	NOS3
Artemisiae Scopariae Herba	YinChen	MOL000354	Nitric-oxide synthase, endothelial	NOS3
Artemisiae Scopariae Herba	YinChen	MOL000098	Nitric oxide synthase, endothelial	NOS3
Artemisiae Scopariae Herba	YinChen	MOL000098	Nitric-oxide synthase, endothelial	NOS3
Artemisiae Scopariae Herba	YinChen	MOL000098	Puromycin-sensitive aminopeptidase	NPEPPS
Artemisiae Scopariae Herba	YinChen	MOL000098	NAD(P)H dehydrogenase [quinone] 1	NQO1
Artemisiae Scopariae Herba	YinChen	MOL008046	Peroxisome proliferator activated receptor gamma	NR1C3
Artemisiae Scopariae Herba	YinChen	MOL008045	Peroxisome proliferator activated receptor gamma	NR1C3
Artemisiae Scopariae Herba	YinChen	MOL008043	Peroxisome proliferator activated receptor gamma	NR1C3
Artemisiae Scopariae Herba	YinChen	MOL008041	Peroxisome proliferator activated receptor gamma	NR1C3
Artemisiae Scopariae Herba	YinChen	MOL008040	Peroxisome proliferator activated receptor gamma	NR1C3
Artemisiae Scopariae Herba	YinChen	MOL008039	Peroxisome proliferator activated receptor gamma	NR1C3
Artemisiae Scopariae Herba	YinChen	MOL007274	Peroxisome proliferator activated receptor gamma	NR1C3
Artemisiae Scopariae Herba	YinChen	MOL005573	Peroxisome proliferator activated receptor gamma	NR1C3
Artemisiae Scopariae Herba	YinChen	MOL004609	Peroxisome proliferator activated receptor gamma	NR1C3
Artemisiae Scopariae Herba	YinChen	MOL000358	Peroxisome proliferator activated receptor gamma	NR1C3
Artemisiae Scopariae Herba	YinChen	MOL000354	Peroxisome proliferator activated receptor gamma	NR1C3
Artemisiae Scopariae Herba	YinChen	MOL000098	Peroxisome proliferator activated receptor gamma	NR1C3
Artemisiae Scopariae Herba	YinChen	MOL000098	Nuclear receptor subfamily 1 group I member 2	NR1I2
Artemisiae Scopariae Herba	YinChen	MOL000098	Nuclear receptor subfamily 1 group I member 3	NR1I3
Artemisiae Scopariae Herba	YinChen	MOL000358	Glucocorticoid receptor	NR3C1
Artemisiae Scopariae Herba	YinChen	MOL000098	Ornithine decarboxylase	ODC1
Artemisiae Scopariae Herba	YinChen	MOL000354	Oxidized low-density lipoprotein receptor 1	OLR1
Artemisiae Scopariae Herba	YinChen	MOL000358	Mu-type opioid receptor	OPRM1
Artemisiae Scopariae Herba	YinChen	MOL000098	Poly [ADP-ribose] polymerase 1	PARP1
Artemisiae Scopariae Herba	YinChen	MOL000098	Procollagen C-endopeptidase enhancer 1	PCOLCE
Artemisiae Scopariae Herba	YinChen	MOL008047	CGMP-inhibited 3',5'-cyclic phosphodiesterase A	PDE3A
Artemisiae Scopariae Herba	YinChen	MOL000358	CGMP-inhibited 3',5'-cyclic phosphodiesterase A	PDE3A
Artemisiae Scopariae Herba	YinChen	MOL000358	Progesterone receptor	PGR
Artemisiae Scopariae Herba	YinChen	MOL008046	Phosphatidylinositol-4,5-bisphosphate 3-kinase catalytic subunit, gamma isoform	PIK3CG
Artemisiae Scopariae Herba	YinChen	MOL008043	Phosphatidylinositol-4,5-bisphosphate 3-kinase catalytic subunit, gamma isoform	PIK3CG
Artemisiae Scopariae Herba	YinChen	MOL000358	Phosphatidylinositol-4,5-bisphosphate 3-kinase catalytic subunit, gamma isoform	PIK3CG
Artemisiae Scopariae Herba	YinChen	MOL000354	Phosphatidylinositol-4,5-bisphosphate 3-kinase catalytic subunit, gamma isoform	PIK3CG
Artemisiae Scopariae Herba	YinChen	MOL000098	Phosphatidylinositol-4,5-bisphosphate 3-kinase catalytic subunit, gamma isoform	PIK3CG
Artemisiae Scopariae Herba	YinChen	MOL008046	Proto-oncogene serine/threonine-protein kinase Pim-1	PIM1
Artemisiae Scopariae Herba	YinChen	MOL008045	Proto-oncogene serine/threonine-protein kinase Pim-1	PIM1
Artemisiae Scopariae Herba	YinChen	MOL008043	Proto-oncogene serine/threonine-protein kinase Pim-1	PIM1
Artemisiae Scopariae Herba	YinChen	MOL008041	Proto-oncogene serine/threonine-protein kinase Pim-1	PIM1
Artemisiae Scopariae Herba	YinChen	MOL008040	Proto-oncogene serine/threonine-protein kinase Pim-1	PIM1
Artemisiae Scopariae Herba	YinChen	MOL008039	Proto-oncogene serine/threonine-protein kinase Pim-1	PIM1
Artemisiae Scopariae Herba	YinChen	MOL007274	Proto-oncogene serine/threonine-protein kinase Pim-1	PIM1
Artemisiae Scopariae Herba	YinChen	MOL005573	Proto-oncogene serine/threonine-protein kinase Pim-1	PIM1
Artemisiae Scopariae Herba	YinChen	MOL004609	Proto-oncogene serine/threonine-protein kinase Pim-1	PIM1
Artemisiae Scopariae Herba	YinChen	MOL000358	Proto-oncogene serine/threonine-protein kinase Pim-1	PIM1
Artemisiae Scopariae Herba	YinChen	MOL000354	Proto-oncogene serine/threonine-protein kinase Pim-1	PIM1
Artemisiae Scopariae Herba	YinChen	MOL000098	Proto-oncogene serine/threonine-protein kinase Pim-1	PIM1
Artemisiae Scopariae Herba	YinChen	MOL000098	Tissue-type plasminogen activator	PLAT
Artemisiae Scopariae Herba	YinChen	MOL000098	Urokinase-type plasminogen activator	PLAU
Artemisiae Scopariae Herba	YinChen	MOL000358	Serum paraoxonase/arylesterase 1	PON1
Artemisiae Scopariae Herba	YinChen	MOL000098	Serum paraoxonase/arylesterase 1	PON1
Artemisiae Scopariae Herba	YinChen	MOL000098	NADPH--cytochrome P450 reductase	POR
Artemisiae Scopariae Herba	YinChen	MOL000098	Peroxisome proliferator-activated receptor alpha	PPARA
Artemisiae Scopariae Herba	YinChen	MOL000354	Peroxisome proliferator activated receptor delta	PPARD
Artemisiae Scopariae Herba	YinChen	MOL000098	Peroxisome proliferator-activated receptor delta	PPARD
Artemisiae Scopariae Herba	YinChen	MOL000098	Peroxisome proliferator-activated receptor gamma	PPARG
Artemisiae Scopariae Herba	YinChen	MOL008046	mRNA of PKA Catalytic Subunit C-alpha	PRKACA
Artemisiae Scopariae Herba	YinChen	MOL008045	mRNA of PKA Catalytic Subunit C-alpha	PRKACA
Artemisiae Scopariae Herba	YinChen	MOL008043	mRNA of PKA Catalytic Subunit C-alpha	PRKACA
Artemisiae Scopariae Herba	YinChen	MOL008040	mRNA of PKA Catalytic Subunit C-alpha	PRKACA
Artemisiae Scopariae Herba	YinChen	MOL007274	mRNA of PKA Catalytic Subunit C-alpha	PRKACA
Artemisiae Scopariae Herba	YinChen	MOL005573	mRNA of PKA Catalytic Subunit C-alpha	PRKACA
Artemisiae Scopariae Herba	YinChen	MOL000358	mRNA of PKA Catalytic Subunit C-alpha	PRKACA
Artemisiae Scopariae Herba	YinChen	MOL000354	mRNA of PKA Catalytic Subunit C-alpha	PRKACA
Artemisiae Scopariae Herba	YinChen	MOL000098	mRNA of PKA Catalytic Subunit C-alpha	PRKACA
Artemisiae Scopariae Herba	YinChen	MOL000358	Protein kinase C alpha type	PRKCA
Artemisiae Scopariae Herba	YinChen	MOL000098	Protein kinase C alpha type	PRKCA
Artemisiae Scopariae Herba	YinChen	MOL000098	Protein kinase C beta type	PRKCB
Artemisiae Scopariae Herba	YinChen	MOL008047	Trypsin-1	PRSS1
Artemisiae Scopariae Herba	YinChen	MOL008046	Trypsin-1	PRSS1
Artemisiae Scopariae Herba	YinChen	MOL008045	Trypsin-1	PRSS1
Artemisiae Scopariae Herba	YinChen	MOL008043	Trypsin-1	PRSS1
Artemisiae Scopariae Herba	YinChen	MOL008041	Trypsin-1	PRSS1
Artemisiae Scopariae Herba	YinChen	MOL008040	Trypsin-1	PRSS1
Artemisiae Scopariae Herba	YinChen	MOL008039	Trypsin-1	PRSS1
Artemisiae Scopariae Herba	YinChen	MOL007274	Trypsin-1	PRSS1
Artemisiae Scopariae Herba	YinChen	MOL005573	Trypsin-1	PRSS1
Artemisiae Scopariae Herba	YinChen	MOL004609	Trypsin-1	PRSS1
Artemisiae Scopariae Herba	YinChen	MOL000358	Trypsin-1	PRSS1
Artemisiae Scopariae Herba	YinChen	MOL000354	Trypsin-1	PRSS1
Artemisiae Scopariae Herba	YinChen	MOL000098	Trypsin-1	PRSS1
Artemisiae Scopariae Herba	YinChen	MOL000098	26S proteasome non-ATPase regulatory subunit 3	PSMD3
Artemisiae Scopariae Herba	YinChen	MOL000098	Phosphatidylinositol-3,4,5-trisphosphate 3-phosphatase and dual-specificity protein phosphatase PTEN	PTEN
Artemisiae Scopariae Herba	YinChen	MOL000098	Prostaglandin E2 receptor EP3 subtype	PTGER3
Artemisiae Scopariae Herba	YinChen	MOL008047	Prostaglandin G/H synthase 1	PTGS1
Artemisiae Scopariae Herba	YinChen	MOL008046	Prostaglandin G/H synthase 1	PTGS1
Artemisiae Scopariae Herba	YinChen	MOL008043	Prostaglandin G/H synthase 1	PTGS1
Artemisiae Scopariae Herba	YinChen	MOL008040	Prostaglandin G/H synthase 1	PTGS1
Artemisiae Scopariae Herba	YinChen	MOL007274	Prostaglandin G/H synthase 1	PTGS1
Artemisiae Scopariae Herba	YinChen	MOL005573	Prostaglandin G/H synthase 1	PTGS1
Artemisiae Scopariae Herba	YinChen	MOL000358	Prostaglandin G/H synthase 1	PTGS1
Artemisiae Scopariae Herba	YinChen	MOL000354	Prostaglandin G/H synthase 1	PTGS1
Artemisiae Scopariae Herba	YinChen	MOL000098	Prostaglandin G/H synthase 1	PTGS1
Artemisiae Scopariae Herba	YinChen	MOL008047	Prostaglandin G/H synthase 2	PTGS2
Artemisiae Scopariae Herba	YinChen	MOL008046	Prostaglandin G/H synthase 2	PTGS2
Artemisiae Scopariae Herba	YinChen	MOL008045	Prostaglandin G/H synthase 2	PTGS2
Artemisiae Scopariae Herba	YinChen	MOL008043	Prostaglandin G/H synthase 2	PTGS2
Artemisiae Scopariae Herba	YinChen	MOL008041	Prostaglandin G/H synthase 2	PTGS2
Artemisiae Scopariae Herba	YinChen	MOL008040	Prostaglandin G/H synthase 2	PTGS2
Artemisiae Scopariae Herba	YinChen	MOL008039	Prostaglandin G/H synthase 2	PTGS2
Artemisiae Scopariae Herba	YinChen	MOL007274	Prostaglandin G/H synthase 2	PTGS2
Artemisiae Scopariae Herba	YinChen	MOL005573	Prostaglandin G/H synthase 2	PTGS2
Artemisiae Scopariae Herba	YinChen	MOL004609	Prostaglandin G/H synthase 2	PTGS2
Artemisiae Scopariae Herba	YinChen	MOL000358	Prostaglandin G/H synthase 2	PTGS2
Artemisiae Scopariae Herba	YinChen	MOL000354	Prostaglandin G/H synthase 2	PTGS2
Artemisiae Scopariae Herba	YinChen	MOL000098	Prostaglandin G/H synthase 2	PTGS2
Artemisiae Scopariae Herba	YinChen	MOL008046	mRNA of Protein-tyrosine phosphatase, non-receptor type 1	PTPN1
Artemisiae Scopariae Herba	YinChen	MOL008045	mRNA of Protein-tyrosine phosphatase, non-receptor type 1	PTPN1
Artemisiae Scopariae Herba	YinChen	MOL008043	mRNA of Protein-tyrosine phosphatase, non-receptor type 1	PTPN1
Artemisiae Scopariae Herba	YinChen	MOL008041	mRNA of Protein-tyrosine phosphatase, non-receptor type 1	PTPN1
Artemisiae Scopariae Herba	YinChen	MOL008040	mRNA of Protein-tyrosine phosphatase, non-receptor type 1	PTPN1
Artemisiae Scopariae Herba	YinChen	MOL008039	mRNA of Protein-tyrosine phosphatase, non-receptor type 1	PTPN1
Artemisiae Scopariae Herba	YinChen	MOL007274	mRNA of Protein-tyrosine phosphatase, non-receptor type 1	PTPN1
Artemisiae Scopariae Herba	YinChen	MOL005573	mRNA of Protein-tyrosine phosphatase, non-receptor type 1	PTPN1
Artemisiae Scopariae Herba	YinChen	MOL004609	mRNA of Protein-tyrosine phosphatase, non-receptor type 1	PTPN1
Artemisiae Scopariae Herba	YinChen	MOL000358	mRNA of Protein-tyrosine phosphatase, non-receptor type 1	PTPN1
Artemisiae Scopariae Herba	YinChen	MOL000354	mRNA of Protein-tyrosine phosphatase, non-receptor type 1	PTPN1
Artemisiae Scopariae Herba	YinChen	MOL000098	mRNA of Protein-tyrosine phosphatase, non-receptor type 1	PTPN1
Artemisiae Scopariae Herba	YinChen	MOL008043	Glycogen phosphorylase, muscle form	PYGM
Artemisiae Scopariae Herba	YinChen	MOL000354	Glycogen phosphorylase, muscle form	PYGM
Artemisiae Scopariae Herba	YinChen	MOL000098	RAF proto-oncogene serine/threonine-protein kinase	RAF1
Artemisiae Scopariae Herba	YinChen	MOL000098	Ras GTPase-activating protein 1	RASA1
Artemisiae Scopariae Herba	YinChen	MOL000098	Ras association domain-containing protein 1	RASSF1
Artemisiae Scopariae Herba	YinChen	MOL000098	Retinoblastoma-associated protein	RB1
Artemisiae Scopariae Herba	YinChen	MOL000354	Transcription factor p65	RELA
Artemisiae Scopariae Herba	YinChen	MOL000098	Transcription factor p65	RELA
Artemisiae Scopariae Herba	YinChen	MOL000098	Protein CBFA2T1	RUNX1T1
Artemisiae Scopariae Herba	YinChen	MOL000098	Runt-related transcription factor 2	RUNX2
Artemisiae Scopariae Herba	YinChen	MOL005573	Retinoic acid receptor RXR-alpha	RXRA
Artemisiae Scopariae Herba	YinChen	MOL000098	Retinoic acid receptor RXR-alpha	RXRA
Artemisiae Scopariae Herba	YinChen	MOL008045	Sodium channel protein type 5 subunit alpha	SCN5A
Artemisiae Scopariae Herba	YinChen	MOL008041	Sodium channel protein type 5 subunit alpha	SCN5A
Artemisiae Scopariae Herba	YinChen	MOL008040	Sodium channel protein type 5 subunit alpha	SCN5A
Artemisiae Scopariae Herba	YinChen	MOL008039	Sodium channel protein type 5 subunit alpha	SCN5A
Artemisiae Scopariae Herba	YinChen	MOL007274	Sodium channel protein type 5 subunit alpha	SCN5A
Artemisiae Scopariae Herba	YinChen	MOL004609	Sodium channel protein type 5 subunit alpha	SCN5A
Artemisiae Scopariae Herba	YinChen	MOL000358	Sodium channel protein type 5 subunit alpha	SCN5A
Artemisiae Scopariae Herba	YinChen	MOL000098	Sodium channel protein type 5 subunit alpha	SCN5A
Artemisiae Scopariae Herba	YinChen	MOL000098	E-selectin	SELE
Artemisiae Scopariae Herba	YinChen	MOL000098	Plasminogen activator inhibitor 1	SERPINE1
Artemisiae Scopariae Herba	YinChen	MOL000098	Solute carrier family 2, facilitated glucose transporter member 4	SLC2A4
Artemisiae Scopariae Herba	YinChen	MOL000358	Sodium-dependent serotonin transporter	SLC6A4
Artemisiae Scopariae Herba	YinChen	MOL000098	Superoxide dismutase [Cu-Zn]	SOD1
Artemisiae Scopariae Herba	YinChen	MOL000098	Osteopontin	SPP1
Artemisiae Scopariae Herba	YinChen	MOL000098	Signal transducer and activator of transcription 1-alpha/beta	STAT1
Artemisiae Scopariae Herba	YinChen	MOL000098	Estrogen sulfotransferase	SULT1E1
Artemisiae Scopariae Herba	YinChen	MOL000358	Transforming growth factor beta-1	TGFB1
Artemisiae Scopariae Herba	YinChen	MOL000098	Transforming growth factor beta-1	TGFB1
Artemisiae Scopariae Herba	YinChen	MOL000098	Thrombomodulin	THBD
Artemisiae Scopariae Herba	YinChen	MOL000098	Tumor necrosis factor	TNF
Artemisiae Scopariae Herba	YinChen	MOL000098	DNA topoisomerase 1	TOP1
Artemisiae Scopariae Herba	YinChen	MOL008041	DNA topoisomerase II	TOP2
Artemisiae Scopariae Herba	YinChen	MOL008039	DNA topoisomerase II	TOP2
Artemisiae Scopariae Herba	YinChen	MOL004609	DNA topoisomerase II	TOP2
Artemisiae Scopariae Herba	YinChen	MOL000098	DNA topoisomerase II	TOP2
Artemisiae Scopariae Herba	YinChen	MOL000098	DNA topoisomerase 2-alpha	TOP2A
Artemisiae Scopariae Herba	YinChen	MOL000098	Cellular tumor antigen p53	TP53
Artemisiae Scopariae Herba	YinChen	MOL000098	Vascular cell adhesion protein 1	VCAM1
Artemisiae Scopariae Herba	YinChen	MOL000098	Vascular endothelial growth factor A	VEGFA
Artemisiae Scopariae Herba	YinChen	MOL000354	Xanthine dehydrogenase/oxidase	XDH
Artemisiae Scopariae Herba	YinChen	MOL000098	Xanthine dehydrogenase/oxidase	XDH
Radix Bupleuri	ChaiHu	MOL000098	ATP-binding cassette sub-family G member 2	ABCG2
Radix Bupleuri	ChaiHu	MOL000098	Acetyl-CoA carboxylase 1	ACACA
Radix Bupleuri	ChaiHu	MOL004598	Acetylcholinesterase	ACHE
Radix Bupleuri	ChaiHu	MOL001645	Acetylcholinesterase	ACHE
Radix Bupleuri	ChaiHu	MOL000449	Acetylcholinesterase	ACHE
Radix Bupleuri	ChaiHu	MOL000422	Acetylcholinesterase	ACHE
Radix Bupleuri	ChaiHu	MOL000354	Acetylcholinesterase	ACHE
Radix Bupleuri	ChaiHu	MOL000098	Acetylcholinesterase	ACHE
Radix Bupleuri	ChaiHu	MOL000098	Prostatic acid phosphatase	ACPP
Radix Bupleuri	ChaiHu	MOL000449	Alcohol dehydrogenase 1C	ADH1C
Radix Bupleuri	ChaiHu	MOL000449	Alpha-1A adrenergic receptor	ADRA1A
Radix Bupleuri	ChaiHu	MOL000449	Alpha-1B adrenergic receptor	ADRA1B
Radix Bupleuri	ChaiHu	MOL000422	Alpha-1B adrenergic receptor	ADRA1B
Radix Bupleuri	ChaiHu	MOL000449	Alpha-2A adrenergic receptor	ADRA2A
Radix Bupleuri	ChaiHu	MOL000449	Beta-1 adrenergic receptor	ADRB1
Radix Bupleuri	ChaiHu	MOL013187	Beta-2 adrenergic receptor	ADRB2
Radix Bupleuri	ChaiHu	MOL000449	Beta-2 adrenergic receptor	ADRB2
Radix Bupleuri	ChaiHu	MOL000098	Beta-2 adrenergic receptor	ADRB2
Radix Bupleuri	ChaiHu	MOL000422	Aryl hydrocarbon receptor	AHR
Radix Bupleuri	ChaiHu	MOL000098	Aryl hydrocarbon receptor	AHR
Radix Bupleuri	ChaiHu	MOL000422	Activator of 90 kDa heat shock protein ATPase homolog 1	AHSA1
Radix Bupleuri	ChaiHu	MOL000098	Activator of 90 kDa heat shock protein ATPase homolog 1	AHSA1
Radix Bupleuri	ChaiHu	MOL000449	Aldose reductase	AKR1B1
Radix Bupleuri	ChaiHu	MOL000354	Aldose reductase	AKR1B1
Radix Bupleuri	ChaiHu	MOL000098	Aldose reductase	AKR1B1
Radix Bupleuri	ChaiHu	MOL000422	Aldo-keto reductase family 1 member C3	AKR1C3
Radix Bupleuri	ChaiHu	MOL000422	RAC-alpha serine/threonine-protein kinase	AKT1
Radix Bupleuri	ChaiHu	MOL000098	RAC-alpha serine/threonine-protein kinase	AKT1
Radix Bupleuri	ChaiHu	MOL000422	Arachidonate 5-lipoxygenase	ALOX5
Radix Bupleuri	ChaiHu	MOL000098	Arachidonate 5-lipoxygenase	ALOX5
Radix Bupleuri	ChaiHu	MOL013187	Androgen receptor	AR
Radix Bupleuri	ChaiHu	MOL004718	Androgen receptor	AR
Radix Bupleuri	ChaiHu	MOL004702	Androgen receptor	AR
Radix Bupleuri	ChaiHu	MOL004609	Androgen receptor	AR
Radix Bupleuri	ChaiHu	MOL004598	Androgen receptor	AR
Radix Bupleuri	ChaiHu	MOL000449	Androgen receptor	AR
Radix Bupleuri	ChaiHu	MOL000422	Androgen receptor	AR
Radix Bupleuri	ChaiHu	MOL000354	Androgen receptor	AR
Radix Bupleuri	ChaiHu	MOL000098	Androgen receptor	AR
Radix Bupleuri	ChaiHu	MOL000422	Apoptosis regulator BAX	BAX
Radix Bupleuri	ChaiHu	MOL000098	Apoptosis regulator BAX	BAX
Radix Bupleuri	ChaiHu	MOL000422	Apoptosis regulator Bcl-2	BCL2
Radix Bupleuri	ChaiHu	MOL000098	Apoptosis regulator Bcl-2	BCL2
Radix Bupleuri	ChaiHu	MOL000098	Bcl-2-like protein 1	BCL2L1
Radix Bupleuri	ChaiHu	MOL000098	Baculoviral IAP repeat-containing protein 5	BIRC5
Radix Bupleuri	ChaiHu	MOL004609	Carbonic anhydrase II	CA2
Radix Bupleuri	ChaiHu	MOL004598	Carbonic anhydrase II	CA2
Radix Bupleuri	ChaiHu	MOL000449	Carbonic anhydrase II	CA2
Radix Bupleuri	ChaiHu	MOL000422	Carbonic anhydrase II	CA2
Radix Bupleuri	ChaiHu	MOL000354	Carbonic anhydrase II	CA2
Radix Bupleuri	ChaiHu	MOL000098	Carbonic anhydrase II	CA2
Radix Bupleuri	ChaiHu	MOL004609	Calmodulin	CALM1
Radix Bupleuri	ChaiHu	MOL004598	Calmodulin	CALM1
Radix Bupleuri	ChaiHu	MOL000422	Calmodulin	CALM1
Radix Bupleuri	ChaiHu	MOL000354	Calmodulin	CALM1
Radix Bupleuri	ChaiHu	MOL000422	Caspase-3	CASP3
Radix Bupleuri	ChaiHu	MOL000098	Caspase-3	CASP3
Radix Bupleuri	ChaiHu	MOL000098	Caspase-8	CASP8
Radix Bupleuri	ChaiHu	MOL000098	Caspase-9	CASP9
Radix Bupleuri	ChaiHu	MOL000098	Caveolin-1	CAV1
Radix Bupleuri	ChaiHu	MOL000098	C-C motif chemokine 2	CCL2
Radix Bupleuri	ChaiHu	MOL013187	Cyclin-A2	CCNA2
Radix Bupleuri	ChaiHu	MOL004609	Cyclin-A2	CCNA2
Radix Bupleuri	ChaiHu	MOL000422	Cyclin-A2	CCNA2
Radix Bupleuri	ChaiHu	MOL000354	Cyclin-A2	CCNA2
Radix Bupleuri	ChaiHu	MOL000098	Cyclin-A2	CCNA2
Radix Bupleuri	ChaiHu	MOL000098	G2/mitotic-specific cyclin-B1	CCNB1
Radix Bupleuri	ChaiHu	MOL000098	G1/S-specific cyclin-D1	CCND1
Radix Bupleuri	ChaiHu	MOL000098	CD40 ligand	CD40LG
Radix Bupleuri	ChaiHu	MOL000422	Cell division control protein 2 homolog	CDK1
Radix Bupleuri	ChaiHu	MOL000098	Cell division control protein 2 homolog	CDK1
Radix Bupleuri	ChaiHu	MOL013187	Cell division protein kinase 2	CDK2
Radix Bupleuri	ChaiHu	MOL004609	Cell division protein kinase 2	CDK2
Radix Bupleuri	ChaiHu	MOL000449	Cell division protein kinase 2	CDK2
Radix Bupleuri	ChaiHu	MOL000422	Cell division protein kinase 2	CDK2
Radix Bupleuri	ChaiHu	MOL000354	Cell division protein kinase 2	CDK2
Radix Bupleuri	ChaiHu	MOL000098	Cell division protein kinase 2	CDK2
Radix Bupleuri	ChaiHu	MOL000098	Cyclin-dependent kinase inhibitor 1	CDKN1A
Radix Bupleuri	ChaiHu	MOL013187	Serine/threonine-protein kinase Chk1	CHEK1
Radix Bupleuri	ChaiHu	MOL004609	Serine/threonine-protein kinase Chk1	CHEK1
Radix Bupleuri	ChaiHu	MOL000422	Serine/threonine-protein kinase Chk1	CHEK1
Radix Bupleuri	ChaiHu	MOL000354	Serine/threonine-protein kinase Chk1	CHEK1
Radix Bupleuri	ChaiHu	MOL000098	Serine/threonine-protein kinase Chk1	CHEK1
Radix Bupleuri	ChaiHu	MOL000098	Serine/threonine-protein kinase Chk2	CHEK2
Radix Bupleuri	ChaiHu	MOL000449	Muscarinic acetylcholine receptor M1	CHRM1
Radix Bupleuri	ChaiHu	MOL000422	Muscarinic acetylcholine receptor M1	CHRM1
Radix Bupleuri	ChaiHu	MOL000449	Muscarinic acetylcholine receptor M2	CHRM2
Radix Bupleuri	ChaiHu	MOL000422	Muscarinic acetylcholine receptor M2	CHRM2
Radix Bupleuri	ChaiHu	MOL000449	Muscarinic acetylcholine receptor M3	CHRM3
Radix Bupleuri	ChaiHu	MOL000449	Neuronal acetylcholine receptor protein, alpha-7 chain	CHRNA7
Radix Bupleuri	ChaiHu	MOL000098	Inhibitor of nuclear factor kappa-B kinase subunit alpha	CHUK
Radix Bupleuri	ChaiHu	MOL000098	Claudin-4	CLDN4
Radix Bupleuri	ChaiHu	MOL000098	Collagen alpha-1(I) chain	COL1A1
Radix Bupleuri	ChaiHu	MOL000098	Collagen alpha-1(III) chain	COL3A1
Radix Bupleuri	ChaiHu	MOL000098	C-reactive protein	CRP
Radix Bupleuri	ChaiHu	MOL000449	Chymotrypsinogen B	CTRB1
Radix Bupleuri	ChaiHu	MOL000098	Cathepsin D	CTSD
Radix Bupleuri	ChaiHu	MOL000098	C-X-C motif chemokine 10	CXCL10
Radix Bupleuri	ChaiHu	MOL000098	C-X-C motif chemokine 11	CXCL11
Radix Bupleuri	ChaiHu	MOL000098	C-X-C motif chemokine 2	CXCL2
Radix Bupleuri	ChaiHu	MOL000098	Interleukin-8	CXCL8
Radix Bupleuri	ChaiHu	MOL000422	Cytochrome P450 1A1	CYP1A1
Radix Bupleuri	ChaiHu	MOL000098	Cytochrome P450 1A1	CYP1A1
Radix Bupleuri	ChaiHu	MOL000422	Cytochrome P450 1A2	CYP1A2
Radix Bupleuri	ChaiHu	MOL000098	Cytochrome P450 1A2	CYP1A2
Radix Bupleuri	ChaiHu	MOL000422	Cytochrome P450 1B1	CYP1B1
Radix Bupleuri	ChaiHu	MOL000098	Cytochrome P450 1B1	CYP1B1
Radix Bupleuri	ChaiHu	MOL000422	Cytochrome P450 3A4	CYP3A4
Radix Bupleuri	ChaiHu	MOL000098	Cytochrome P450 3A4	CYP3A4
Radix Bupleuri	ChaiHu	MOL000098	DDB1- and CUL4-associated factor 5	DCAF5
Radix Bupleuri	ChaiHu	MOL000422	Type I iodothyronine deiodinase	DIO1
Radix Bupleuri	ChaiHu	MOL000098	Type I iodothyronine deiodinase	DIO1
Radix Bupleuri	ChaiHu	MOL013187	Dipeptidyl peptidase IV	DPP4
Radix Bupleuri	ChaiHu	MOL004609	Dipeptidyl peptidase IV	DPP4
Radix Bupleuri	ChaiHu	MOL000449	Dipeptidyl peptidase IV	DPP4
Radix Bupleuri	ChaiHu	MOL000422	Dipeptidyl peptidase IV	DPP4
Radix Bupleuri	ChaiHu	MOL000354	Dipeptidyl peptidase IV	DPP4
Radix Bupleuri	ChaiHu	MOL000098	Dipeptidyl peptidase IV	DPP4
Radix Bupleuri	ChaiHu	MOL000098	Dual oxidase 2	DUOX2
Radix Bupleuri	ChaiHu	MOL000098	Transcription factor E2F1	E2F1
Radix Bupleuri	ChaiHu	MOL000098	Transcription factor E2F2	E2F2
Radix Bupleuri	ChaiHu	MOL000098	Pro-epidermal growth factor	EGF
Radix Bupleuri	ChaiHu	MOL000098	Epidermal growth factor receptor	EGFR
Radix Bupleuri	ChaiHu	MOL000098	Eukaryotic translation initiation factor 6	EIF6
Radix Bupleuri	ChaiHu	MOL000098	ETS domain-containing protein Elk-1	ELK1
Radix Bupleuri	ChaiHu	MOL000098	Receptor tyrosine-protein kinase erbB-2	ERBB2
Radix Bupleuri	ChaiHu	MOL000098	Receptor tyrosine-protein kinase erbB-3	ERBB3
Radix Bupleuri	ChaiHu	MOL013187	Estrogen receptor	ESR1
Radix Bupleuri	ChaiHu	MOL004718	Estrogen receptor	ESR1
Radix Bupleuri	ChaiHu	MOL004609	Estrogen receptor	ESR1
Radix Bupleuri	ChaiHu	MOL004598	Estrogen receptor	ESR1
Radix Bupleuri	ChaiHu	MOL000449	Estrogen receptor	ESR1
Radix Bupleuri	ChaiHu	MOL000422	Estrogen receptor	ESR1
Radix Bupleuri	ChaiHu	MOL000354	Estrogen receptor	ESR1
Radix Bupleuri	ChaiHu	MOL000098	Estrogen receptor	ESR1
Radix Bupleuri	ChaiHu	MOL013187	Estrogen receptor beta	ESR2
Radix Bupleuri	ChaiHu	MOL004609	Estrogen receptor beta	ESR2
Radix Bupleuri	ChaiHu	MOL004598	Estrogen receptor beta	ESR2
Radix Bupleuri	ChaiHu	MOL000422	Estrogen receptor beta	ESR2
Radix Bupleuri	ChaiHu	MOL000354	Estrogen receptor beta	ESR2
Radix Bupleuri	ChaiHu	MOL000098	Estrogen receptor beta	ESR2
Radix Bupleuri	ChaiHu	MOL013187	Thrombin	F2
Radix Bupleuri	ChaiHu	MOL004609	Thrombin	F2
Radix Bupleuri	ChaiHu	MOL004598	Thrombin	F2
Radix Bupleuri	ChaiHu	MOL001645	Thrombin	F2
Radix Bupleuri	ChaiHu	MOL000449	Thrombin	F2
Radix Bupleuri	ChaiHu	MOL000422	Thrombin	F2
Radix Bupleuri	ChaiHu	MOL000354	Thrombin	F2
Radix Bupleuri	ChaiHu	MOL000098	Thrombin	F2
Radix Bupleuri	ChaiHu	MOL000098	Tissue factor	F3
Radix Bupleuri	ChaiHu	MOL004609	Coagulation factor VII	F7
Radix Bupleuri	ChaiHu	MOL004598	Coagulation factor VII	F7
Radix Bupleuri	ChaiHu	MOL000422	Coagulation factor VII	F7
Radix Bupleuri	ChaiHu	MOL000354	Coagulation factor VII	F7
Radix Bupleuri	ChaiHu	MOL000098	Coagulation factor VII	F7
Radix Bupleuri	ChaiHu	MOL013187	Coagulation factor Xa	F8
Radix Bupleuri	ChaiHu	MOL004609	Coagulation factor Xa	F8
Radix Bupleuri	ChaiHu	MOL004598	Coagulation factor Xa	F8
Radix Bupleuri	ChaiHu	MOL000098	Coagulation factor Xa	F8
Radix Bupleuri	ChaiHu	MOL000098	Proto-oncogene c-Fos	FOS
Radix Bupleuri	ChaiHu	MOL000449	Gamma-aminobutyric acid receptor subunit alpha-1	GABRA1
Radix Bupleuri	ChaiHu	MOL000422	Gamma-aminobutyric acid receptor subunit alpha-1	GABRA1
Radix Bupleuri	ChaiHu	MOL000354	Gamma-aminobutyric acid receptor subunit alpha-1	GABRA1
Radix Bupleuri	ChaiHu	MOL000098	Gamma-aminobutyric acid receptor subunit alpha-1	GABRA1
Radix Bupleuri	ChaiHu	MOL000422	Gamma-aminobutyric-acid receptor alpha-2 subunit	GABRA2
Radix Bupleuri	ChaiHu	MOL000449	Gamma-aminobutyric-acid receptor alpha-3 subunit	GABRA3
Radix Bupleuri	ChaiHu	MOL000098	Gap junction alpha-1 protein	GJA1
Radix Bupleuri	ChaiHu	MOL000354	Glutamate receptor 2	GRIA2
Radix Bupleuri	ChaiHu	MOL013187	Glycogen synthase kinase-3 beta	GSK3B
Radix Bupleuri	ChaiHu	MOL004609	Glycogen synthase kinase-3 beta	GSK3B
Radix Bupleuri	ChaiHu	MOL000422	Glycogen synthase kinase-3 beta	GSK3B
Radix Bupleuri	ChaiHu	MOL000354	Glycogen synthase kinase-3 beta	GSK3B
Radix Bupleuri	ChaiHu	MOL000098	Glycogen synthase kinase-3 beta	GSK3B
Radix Bupleuri	ChaiHu	MOL000422	Glutathione S-transferase Mu 1	GSTM1
Radix Bupleuri	ChaiHu	MOL000098	Glutathione S-transferase Mu 1	GSTM1
Radix Bupleuri	ChaiHu	MOL000422	Glutathione S-transferase Mu 2	GSTM2
Radix Bupleuri	ChaiHu	MOL000098	Glutathione S-transferase Mu 2	GSTM2
Radix Bupleuri	ChaiHu	MOL000422	Glutathione S-transferase P	GSTP1
Radix Bupleuri	ChaiHu	MOL000098	Glutathione S-transferase P	GSTP1
Radix Bupleuri	ChaiHu	MOL000422	Hyaluronan synthase 2	HAS2
Radix Bupleuri	ChaiHu	MOL000098	Hyaluronan synthase 2	HAS2
Radix Bupleuri	ChaiHu	MOL000098	Hypoxia-inducible factor 1-alpha	HIF1A
Radix Bupleuri	ChaiHu	MOL000098	Hexokinase-2	HK2
Radix Bupleuri	ChaiHu	MOL000422	Heme oxygenase 1	HMOX1
Radix Bupleuri	ChaiHu	MOL000098	Heme oxygenase 1	HMOX1
Radix Bupleuri	ChaiHu	MOL000098	Heat shock factor protein 1	HSF1
Radix Bupleuri	ChaiHu	MOL013187	Heat shock protein HSP 90	HSP90AB1
Radix Bupleuri	ChaiHu	MOL004609	Heat shock protein HSP 90	HSP90AB1
Radix Bupleuri	ChaiHu	MOL000422	Heat shock protein HSP 90	HSP90AB1
Radix Bupleuri	ChaiHu	MOL000354	Heat shock protein HSP 90	HSP90AB1
Radix Bupleuri	ChaiHu	MOL000098	Heat shock protein HSP 90	HSP90AB1
Radix Bupleuri	ChaiHu	MOL000098	78 kDa glucose-regulated protein	HSPA5
Radix Bupleuri	ChaiHu	MOL000098	Heat shock protein beta-1	HSPB1
Radix Bupleuri	ChaiHu	MOL000449	5-hydroxytryptamine 2A receptor	HTR2A
Radix Bupleuri	ChaiHu	MOL000422	Intercellular adhesion molecule 1	ICAM1
Radix Bupleuri	ChaiHu	MOL000098	Intercellular adhesion molecule 1	ICAM1
Radix Bupleuri	ChaiHu	MOL000098	Interferon gamma	IFNG
Radix Bupleuri	ChaiHu	MOL000098	Insulin-like growth factor II	IGF2
Radix Bupleuri	ChaiHu	MOL000098	Insulin-like growth factor-binding protein 3	IGFBP3
Radix Bupleuri	ChaiHu	MOL004609	Ig gamma-1 chain C region	IGHG1
Radix Bupleuri	ChaiHu	MOL000449	Ig gamma-1 chain C region	IGHG1
Radix Bupleuri	ChaiHu	MOL000422	Inhibitor of nuclear factor kappa-B kinase subunit beta	IKBKB
Radix Bupleuri	ChaiHu	MOL000098	Interleukin-10	IL10
Radix Bupleuri	ChaiHu	MOL000098	Interleukin-1 alpha	IL1A
Radix Bupleuri	ChaiHu	MOL000098	Interleukin-1 beta	IL1B
Radix Bupleuri	ChaiHu	MOL000098	Interleukin-2	IL2
Radix Bupleuri	ChaiHu	MOL000098	Interleukin-6	IL6
Radix Bupleuri	ChaiHu	MOL000422	Insulin receptor	INSR
Radix Bupleuri	ChaiHu	MOL000098	Insulin receptor	INSR
Radix Bupleuri	ChaiHu	MOL000098	Interferon regulatory factor 1	IRF1
Radix Bupleuri	ChaiHu	MOL000422	Transcription factor AP-1	JUN
Radix Bupleuri	ChaiHu	MOL000098	Transcription factor AP-1	JUN
Radix Bupleuri	ChaiHu	MOL000098	Potassium voltage-gated channel subfamily H member 2	KCNH2
Radix Bupleuri	ChaiHu	MOL000449	Leukotriene A-4 hydrolase	LTA4H
Radix Bupleuri	ChaiHu	MOL000449	Amine oxidase [flavin-containing] A	MAOA
Radix Bupleuri	ChaiHu	MOL000449	Amine oxidase [flavin-containing] B	MAOB
Radix Bupleuri	ChaiHu	MOL000354	Amine oxidase [flavin-containing] B	MAOB
Radix Bupleuri	ChaiHu	MOL000098	Amine oxidase [flavin-containing] B	MAOB
Radix Bupleuri	ChaiHu	MOL000098	Mitogen-activated protein kinase 1	MAPK1
Radix Bupleuri	ChaiHu	MOL013187	Mitogen-activated protein kinase 14	MAPK14
Radix Bupleuri	ChaiHu	MOL004609	Mitogen-activated protein kinase 14	MAPK14
Radix Bupleuri	ChaiHu	MOL000422	Mitogen-activated protein kinase 14	MAPK14
Radix Bupleuri	ChaiHu	MOL000354	Mitogen-activated protein kinase 14	MAPK14
Radix Bupleuri	ChaiHu	MOL000098	Mitogen-activated protein kinase 14	MAPK14
Radix Bupleuri	ChaiHu	MOL000422	Mitogen-activated protein kinase 8	MAPK8
Radix Bupleuri	ChaiHu	MOL000098	Maltase-glucoamylase, intestinal	MGAM
Radix Bupleuri	ChaiHu	MOL000422	Interstitial collagenase	MMP1
Radix Bupleuri	ChaiHu	MOL000098	Interstitial collagenase	MMP1
Radix Bupleuri	ChaiHu	MOL000098	72 kDa type IV collagenase	MMP2
Radix Bupleuri	ChaiHu	MOL000098	Stromelysin-1	MMP3
Radix Bupleuri	ChaiHu	MOL000098	Matrix metalloproteinase-9	MMP9
Radix Bupleuri	ChaiHu	MOL000098	Myeloperoxidase	MPO
Radix Bupleuri	ChaiHu	MOL000098	Myc proto-oncogene protein	MYC
Radix Bupleuri	ChaiHu	MOL000354	Neutrophil cytosol factor 1	NCF1
Radix Bupleuri	ChaiHu	MOL000098	Neutrophil cytosol factor 1	NCF1
Radix Bupleuri	ChaiHu	MOL004609	Nuclear receptor coactivator 1	NCOA1
Radix Bupleuri	ChaiHu	MOL000449	Nuclear receptor coactivator 1	NCOA1
Radix Bupleuri	ChaiHu	MOL000354	Nuclear receptor coactivator 1	NCOA1
Radix Bupleuri	ChaiHu	MOL004718	Nuclear receptor coactivator 2	NCOA2
Radix Bupleuri	ChaiHu	MOL004609	Nuclear receptor coactivator 2	NCOA2
Radix Bupleuri	ChaiHu	MOL004598	Nuclear receptor coactivator 2	NCOA2
Radix Bupleuri	ChaiHu	MOL001645	Nuclear receptor coactivator 2	NCOA2
Radix Bupleuri	ChaiHu	MOL000449	Nuclear receptor coactivator 2	NCOA2
Radix Bupleuri	ChaiHu	MOL000422	Nuclear receptor coactivator 2	NCOA2
Radix Bupleuri	ChaiHu	MOL000354	Nuclear receptor coactivator 2	NCOA2
Radix Bupleuri	ChaiHu	MOL000098	Nuclear receptor coactivator 2	NCOA2
Radix Bupleuri	ChaiHu	MOL000098	Nuclear factor erythroid 2-related factor 2	NFE2L2
Radix Bupleuri	ChaiHu	MOL000098	NF-kappa-B inhibitor alpha	NFKBIA
Radix Bupleuri	ChaiHu	MOL000098	Homeobox protein Nkx-3.1	NKX3-1
Radix Bupleuri	ChaiHu	MOL013187	Nitric oxide synthase, inducible	NOS2
Radix Bupleuri	ChaiHu	MOL004609	Nitric oxide synthase, inducible	NOS2
Radix Bupleuri	ChaiHu	MOL000449	Nitric oxide synthase, inducible	NOS2
Radix Bupleuri	ChaiHu	MOL000422	Nitric oxide synthase, inducible	NOS2
Radix Bupleuri	ChaiHu	MOL000354	Nitric oxide synthase, inducible	NOS2
Radix Bupleuri	ChaiHu	MOL000098	Nitric oxide synthase, inducible	NOS2
Radix Bupleuri	ChaiHu	MOL001645	Nitric-oxide synthase, endothelial	NOS3
Radix Bupleuri	ChaiHu	MOL000449	Nitric-oxide synthase, endothelial	NOS3
Radix Bupleuri	ChaiHu	MOL000422	Nitric-oxide synthase, endothelial	NOS3
Radix Bupleuri	ChaiHu	MOL000354	Nitric-oxide synthase, endothelial	NOS3
Radix Bupleuri	ChaiHu	MOL000098	Nitric oxide synthase, endothelial	NOS3
Radix Bupleuri	ChaiHu	MOL000098	Nitric-oxide synthase, endothelial	NOS3
Radix Bupleuri	ChaiHu	MOL000098	Puromycin-sensitive aminopeptidase	NPEPPS
Radix Bupleuri	ChaiHu	MOL000098	NAD(P)H dehydrogenase [quinone] 1	NQO1
Radix Bupleuri	ChaiHu	MOL013187	Peroxisome proliferator activated receptor gamma	NR1C3
Radix Bupleuri	ChaiHu	MOL004609	Peroxisome proliferator activated receptor gamma	NR1C3
Radix Bupleuri	ChaiHu	MOL001645	Peroxisome proliferator activated receptor gamma	NR1C3
Radix Bupleuri	ChaiHu	MOL000449	Peroxisome proliferator activated receptor gamma	NR1C3
Radix Bupleuri	ChaiHu	MOL000422	Peroxisome proliferator activated receptor gamma	NR1C3
Radix Bupleuri	ChaiHu	MOL000354	Peroxisome proliferator activated receptor gamma	NR1C3
Radix Bupleuri	ChaiHu	MOL000098	Peroxisome proliferator activated receptor gamma	NR1C3
Radix Bupleuri	ChaiHu	MOL000422	Nuclear receptor subfamily 1 group I member 2	NR1I2
Radix Bupleuri	ChaiHu	MOL000098	Nuclear receptor subfamily 1 group I member 2	NR1I2
Radix Bupleuri	ChaiHu	MOL000422	Nuclear receptor subfamily 1 group I member 3	NR1I3
Radix Bupleuri	ChaiHu	MOL000098	Nuclear receptor subfamily 1 group I member 3	NR1I3
Radix Bupleuri	ChaiHu	MOL004718	Glucocorticoid receptor	NR3C1
Radix Bupleuri	ChaiHu	MOL004702	Glucocorticoid receptor	NR3C1
Radix Bupleuri	ChaiHu	MOL000449	Glucocorticoid receptor	NR3C1
Radix Bupleuri	ChaiHu	MOL004718	Mineralocorticoid receptor	NR3C2
Radix Bupleuri	ChaiHu	MOL000449	Mineralocorticoid receptor	NR3C2
Radix Bupleuri	ChaiHu	MOL000098	Ornithine decarboxylase	ODC1
Radix Bupleuri	ChaiHu	MOL000354	Oxidized low-density lipoprotein receptor 1	OLR1
Radix Bupleuri	ChaiHu	MOL000098	Poly [ADP-ribose] polymerase 1	PARP1
Radix Bupleuri	ChaiHu	MOL000098	Procollagen C-endopeptidase enhancer 1	PCOLCE
Radix Bupleuri	ChaiHu	MOL004718	Progesterone receptor	PGR
Radix Bupleuri	ChaiHu	MOL000449	Progesterone receptor	PGR
Radix Bupleuri	ChaiHu	MOL000422	Progesterone receptor	PGR
Radix Bupleuri	ChaiHu	MOL000422	Phosphatidylinositol-4,5-bisphosphate 3-kinase catalytic subunit, gamma isoform	PIK3CG
Radix Bupleuri	ChaiHu	MOL000354	Phosphatidylinositol-4,5-bisphosphate 3-kinase catalytic subunit, gamma isoform	PIK3CG
Radix Bupleuri	ChaiHu	MOL000098	Phosphatidylinositol-4,5-bisphosphate 3-kinase catalytic subunit, gamma isoform	PIK3CG
Radix Bupleuri	ChaiHu	MOL013187	Proto-oncogene serine/threonine-protein kinase Pim-1	PIM1
Radix Bupleuri	ChaiHu	MOL004609	Proto-oncogene serine/threonine-protein kinase Pim-1	PIM1
Radix Bupleuri	ChaiHu	MOL004598	Proto-oncogene serine/threonine-protein kinase Pim-1	PIM1
Radix Bupleuri	ChaiHu	MOL000422	Proto-oncogene serine/threonine-protein kinase Pim-1	PIM1
Radix Bupleuri	ChaiHu	MOL000354	Proto-oncogene serine/threonine-protein kinase Pim-1	PIM1
Radix Bupleuri	ChaiHu	MOL000098	Proto-oncogene serine/threonine-protein kinase Pim-1	PIM1
Radix Bupleuri	ChaiHu	MOL000098	Tissue-type plasminogen activator	PLAT
Radix Bupleuri	ChaiHu	MOL000449	Urokinase-type plasminogen activator	PLAU
Radix Bupleuri	ChaiHu	MOL000098	Urokinase-type plasminogen activator	PLAU
Radix Bupleuri	ChaiHu	MOL000098	Serum paraoxonase/arylesterase 1	PON1
Radix Bupleuri	ChaiHu	MOL000098	NADPH--cytochrome P450 reductase	POR
Radix Bupleuri	ChaiHu	MOL000098	Peroxisome proliferator-activated receptor alpha	PPARA
Radix Bupleuri	ChaiHu	MOL000354	Peroxisome proliferator activated receptor delta	PPARD
Radix Bupleuri	ChaiHu	MOL000098	Peroxisome proliferator-activated receptor delta	PPARD
Radix Bupleuri	ChaiHu	MOL000422	Peroxisome proliferator-activated receptor gamma	PPARG
Radix Bupleuri	ChaiHu	MOL000098	Peroxisome proliferator-activated receptor gamma	PPARG
Radix Bupleuri	ChaiHu	MOL000422	Serine/threonine-protein phosphatase 2B catalytic subunit alpha isoform	PPP3CA
Radix Bupleuri	ChaiHu	MOL000449	mRNA of PKA Catalytic Subunit C-alpha	PRKACA
Radix Bupleuri	ChaiHu	MOL000422	mRNA of PKA Catalytic Subunit C-alpha	PRKACA
Radix Bupleuri	ChaiHu	MOL000354	mRNA of PKA Catalytic Subunit C-alpha	PRKACA
Radix Bupleuri	ChaiHu	MOL000098	mRNA of PKA Catalytic Subunit C-alpha	PRKACA
Radix Bupleuri	ChaiHu	MOL000098	Protein kinase C alpha type	PRKCA
Radix Bupleuri	ChaiHu	MOL000098	Protein kinase C beta type	PRKCB
Radix Bupleuri	ChaiHu	MOL013187	Trypsin-1	PRSS1
Radix Bupleuri	ChaiHu	MOL004609	Trypsin-1	PRSS1
Radix Bupleuri	ChaiHu	MOL004598	Trypsin-1	PRSS1
Radix Bupleuri	ChaiHu	MOL000449	Trypsin-1	PRSS1
Radix Bupleuri	ChaiHu	MOL000422	Trypsin-1	PRSS1
Radix Bupleuri	ChaiHu	MOL000354	Trypsin-1	PRSS1
Radix Bupleuri	ChaiHu	MOL000098	Trypsin-1	PRSS1
Radix Bupleuri	ChaiHu	MOL000422	26S proteasome non-ATPase regulatory subunit 3	PSMD3
Radix Bupleuri	ChaiHu	MOL000098	26S proteasome non-ATPase regulatory subunit 3	PSMD3
Radix Bupleuri	ChaiHu	MOL000098	Phosphatidylinositol-3,4,5-trisphosphate 3-phosphatase and dual-specificity protein phosphatase PTEN	PTEN
Radix Bupleuri	ChaiHu	MOL000098	Prostaglandin E2 receptor EP3 subtype	PTGER3
Radix Bupleuri	ChaiHu	MOL013187	Prostaglandin G/H synthase 1	PTGS1
Radix Bupleuri	ChaiHu	MOL001645	Prostaglandin G/H synthase 1	PTGS1
Radix Bupleuri	ChaiHu	MOL000449	Prostaglandin G/H synthase 1	PTGS1
Radix Bupleuri	ChaiHu	MOL000422	Prostaglandin G/H synthase 1	PTGS1
Radix Bupleuri	ChaiHu	MOL000354	Prostaglandin G/H synthase 1	PTGS1
Radix Bupleuri	ChaiHu	MOL000098	Prostaglandin G/H synthase 1	PTGS1
Radix Bupleuri	ChaiHu	MOL013187	Prostaglandin G/H synthase 2	PTGS2
Radix Bupleuri	ChaiHu	MOL004609	Prostaglandin G/H synthase 2	PTGS2
Radix Bupleuri	ChaiHu	MOL004598	Prostaglandin G/H synthase 2	PTGS2
Radix Bupleuri	ChaiHu	MOL001645	Prostaglandin G/H synthase 2	PTGS2
Radix Bupleuri	ChaiHu	MOL000449	Prostaglandin G/H synthase 2	PTGS2
Radix Bupleuri	ChaiHu	MOL000422	Prostaglandin G/H synthase 2	PTGS2
Radix Bupleuri	ChaiHu	MOL000354	Prostaglandin G/H synthase 2	PTGS2
Radix Bupleuri	ChaiHu	MOL000098	Prostaglandin G/H synthase 2	PTGS2
Radix Bupleuri	ChaiHu	MOL004609	mRNA of Protein-tyrosine phosphatase, non-receptor type 1	PTPN1
Radix Bupleuri	ChaiHu	MOL000422	mRNA of Protein-tyrosine phosphatase, non-receptor type 1	PTPN1
Radix Bupleuri	ChaiHu	MOL000354	mRNA of Protein-tyrosine phosphatase, non-receptor type 1	PTPN1
Radix Bupleuri	ChaiHu	MOL000098	mRNA of Protein-tyrosine phosphatase, non-receptor type 1	PTPN1
Radix Bupleuri	ChaiHu	MOL000354	Glycogen phosphorylase, muscle form	PYGM
Radix Bupleuri	ChaiHu	MOL000098	RAF proto-oncogene serine/threonine-protein kinase	RAF1
Radix Bupleuri	ChaiHu	MOL000098	Ras GTPase-activating protein 1	RASA1
Radix Bupleuri	ChaiHu	MOL000098	Ras association domain-containing protein 1	RASSF1
Radix Bupleuri	ChaiHu	MOL000098	Retinoblastoma-associated protein	RB1
Radix Bupleuri	ChaiHu	MOL000422	Transcription factor p65	RELA
Radix Bupleuri	ChaiHu	MOL000354	Transcription factor p65	RELA
Radix Bupleuri	ChaiHu	MOL000098	Transcription factor p65	RELA
Radix Bupleuri	ChaiHu	MOL000098	Protein CBFA2T1	RUNX1T1
Radix Bupleuri	ChaiHu	MOL000098	Runt-related transcription factor 2	RUNX2
Radix Bupleuri	ChaiHu	MOL001645	Retinoic acid receptor RXR-alpha	RXRA
Radix Bupleuri	ChaiHu	MOL000449	Retinoic acid receptor RXR-alpha	RXRA
Radix Bupleuri	ChaiHu	MOL000098	Retinoic acid receptor RXR-alpha	RXRA
Radix Bupleuri	ChaiHu	MOL004609	Sodium channel protein type 5 subunit alpha	SCN5A
Radix Bupleuri	ChaiHu	MOL000449	Sodium channel protein type 5 subunit alpha	SCN5A
Radix Bupleuri	ChaiHu	MOL000098	Sodium channel protein type 5 subunit alpha	SCN5A
Radix Bupleuri	ChaiHu	MOL000422	E-selectin	SELE
Radix Bupleuri	ChaiHu	MOL000098	E-selectin	SELE
Radix Bupleuri	ChaiHu	MOL000098	Plasminogen activator inhibitor 1	SERPINE1
Radix Bupleuri	ChaiHu	MOL000422	Solute carrier family 2, facilitated glucose transporter member 4	SLC2A4
Radix Bupleuri	ChaiHu	MOL000098	Solute carrier family 2, facilitated glucose transporter member 4	SLC2A4
Radix Bupleuri	ChaiHu	MOL000449	Sodium-dependent noradrenaline transporter	SLC6A2
Radix Bupleuri	ChaiHu	MOL000422	Sodium-dependent noradrenaline transporter	SLC6A2
Radix Bupleuri	ChaiHu	MOL000449	Sodium-dependent dopamine transporter	SLC6A3
Radix Bupleuri	ChaiHu	MOL000422	Antileukoproteinase	SLPI
Radix Bupleuri	ChaiHu	MOL000098	Superoxide dismutase [Cu-Zn]	SOD1
Radix Bupleuri	ChaiHu	MOL000098	Osteopontin	SPP1
Radix Bupleuri	ChaiHu	MOL000422	Signal transducer and activator of transcription 1-alpha/beta	STAT1
Radix Bupleuri	ChaiHu	MOL000098	Signal transducer and activator of transcription 1-alpha/beta	STAT1
Radix Bupleuri	ChaiHu	MOL000098	Estrogen sulfotransferase	SULT1E1
Radix Bupleuri	ChaiHu	MOL000098	Transforming growth factor beta-1	TGFB1
Radix Bupleuri	ChaiHu	MOL000098	Thrombomodulin	THBD
Radix Bupleuri	ChaiHu	MOL000422	Tumor necrosis factor	TNF
Radix Bupleuri	ChaiHu	MOL000098	Tumor necrosis factor	TNF
Radix Bupleuri	ChaiHu	MOL000098	DNA topoisomerase 1	TOP1
Radix Bupleuri	ChaiHu	MOL004609	DNA topoisomerase II	TOP2
Radix Bupleuri	ChaiHu	MOL004598	DNA topoisomerase II	TOP2
Radix Bupleuri	ChaiHu	MOL000422	DNA topoisomerase II	TOP2
Radix Bupleuri	ChaiHu	MOL000098	DNA topoisomerase II	TOP2
Radix Bupleuri	ChaiHu	MOL000098	DNA topoisomerase 2-alpha	TOP2A
Radix Bupleuri	ChaiHu	MOL000098	Cellular tumor antigen p53	TP53
Radix Bupleuri	ChaiHu	MOL000422	Vascular cell adhesion protein 1	VCAM1
Radix Bupleuri	ChaiHu	MOL000098	Vascular cell adhesion protein 1	VCAM1
Radix Bupleuri	ChaiHu	MOL000098	Vascular endothelial growth factor A	VEGFA
Radix Bupleuri	ChaiHu	MOL000422	Xanthine dehydrogenase/oxidase	XDH
Radix Bupleuri	ChaiHu	MOL000354	Xanthine dehydrogenase/oxidase	XDH
Radix Bupleuri	ChaiHu	MOL000098	Xanthine dehydrogenase/oxidase	XDH
Fortunes Bossfern Rhizome	GuangZhong	MOL001040	Acetylcholinesterase	ACHE
Fortunes Bossfern Rhizome	GuangZhong	MOL000422	Acetylcholinesterase	ACHE
Fortunes Bossfern Rhizome	GuangZhong	MOL002605	Alpha-1B adrenergic receptor	ADRA1B
Fortunes Bossfern Rhizome	GuangZhong	MOL000422	Alpha-1B adrenergic receptor	ADRA1B
Fortunes Bossfern Rhizome	GuangZhong	MOL000422	Aryl hydrocarbon receptor	AHR
Fortunes Bossfern Rhizome	GuangZhong	MOL000422	Activator of 90 kDa heat shock protein ATPase homolog 1	AHSA1
Fortunes Bossfern Rhizome	GuangZhong	MOL000422	Aldo-keto reductase family 1 member C3	AKR1C3
Fortunes Bossfern Rhizome	GuangZhong	MOL000422	RAC-alpha serine/threonine-protein kinase	AKT1
Fortunes Bossfern Rhizome	GuangZhong	MOL000422	Arachidonate 5-lipoxygenase	ALOX5
Fortunes Bossfern Rhizome	GuangZhong	MOL001040	Androgen receptor	AR
Fortunes Bossfern Rhizome	GuangZhong	MOL000422	Androgen receptor	AR
Fortunes Bossfern Rhizome	GuangZhong	MOL000422	Apoptosis regulator BAX	BAX
Fortunes Bossfern Rhizome	GuangZhong	MOL000422	Apoptosis regulator Bcl-2	BCL2
Fortunes Bossfern Rhizome	GuangZhong	MOL001040	Carbonic anhydrase II	CA2
Fortunes Bossfern Rhizome	GuangZhong	MOL000422	Carbonic anhydrase II	CA2
Fortunes Bossfern Rhizome	GuangZhong	MOL000422	Calmodulin	CALM1
Fortunes Bossfern Rhizome	GuangZhong	MOL000422	Caspase-3	CASP3
Fortunes Bossfern Rhizome	GuangZhong	MOL001040	Cyclin-A2	CCNA2
Fortunes Bossfern Rhizome	GuangZhong	MOL000422	Cyclin-A2	CCNA2
Fortunes Bossfern Rhizome	GuangZhong	MOL000422	Cell division control protein 2 homolog	CDK1
Fortunes Bossfern Rhizome	GuangZhong	MOL001040	Cell division protein kinase 2	CDK2
Fortunes Bossfern Rhizome	GuangZhong	MOL000422	Cell division protein kinase 2	CDK2
Fortunes Bossfern Rhizome	GuangZhong	MOL000422	Serine/threonine-protein kinase Chk1	CHEK1
Fortunes Bossfern Rhizome	GuangZhong	MOL002605	Muscarinic acetylcholine receptor M1	CHRM1
Fortunes Bossfern Rhizome	GuangZhong	MOL000422	Muscarinic acetylcholine receptor M1	CHRM1
Fortunes Bossfern Rhizome	GuangZhong	MOL000422	Muscarinic acetylcholine receptor M2	CHRM2
Fortunes Bossfern Rhizome	GuangZhong	MOL002605	Muscarinic acetylcholine receptor M3	CHRM3
Fortunes Bossfern Rhizome	GuangZhong	MOL002605	Muscarinic acetylcholine receptor M5	CHRM5
Fortunes Bossfern Rhizome	GuangZhong	MOL000422	Cytochrome P450 1A1	CYP1A1
Fortunes Bossfern Rhizome	GuangZhong	MOL000422	Cytochrome P450 1A2	CYP1A2
Fortunes Bossfern Rhizome	GuangZhong	MOL000422	Cytochrome P450 1B1	CYP1B1
Fortunes Bossfern Rhizome	GuangZhong	MOL000422	Cytochrome P450 3A4	CYP3A4
Fortunes Bossfern Rhizome	GuangZhong	MOL000422	Type I iodothyronine deiodinase	DIO1
Fortunes Bossfern Rhizome	GuangZhong	MOL001040	Dipeptidyl peptidase IV	DPP4
Fortunes Bossfern Rhizome	GuangZhong	MOL000422	Dipeptidyl peptidase IV	DPP4
Fortunes Bossfern Rhizome	GuangZhong	MOL002605	D(2) dopamine receptor	DRD2
Fortunes Bossfern Rhizome	GuangZhong	MOL002605	Estrogen receptor	ESR1
Fortunes Bossfern Rhizome	GuangZhong	MOL001040	Estrogen receptor	ESR1
Fortunes Bossfern Rhizome	GuangZhong	MOL000422	Estrogen receptor	ESR1
Fortunes Bossfern Rhizome	GuangZhong	MOL001040	Estrogen receptor beta	ESR2
Fortunes Bossfern Rhizome	GuangZhong	MOL000422	Estrogen receptor beta	ESR2
Fortunes Bossfern Rhizome	GuangZhong	MOL000422	Thrombin	F2
Fortunes Bossfern Rhizome	GuangZhong	MOL000422	Coagulation factor VII	F7
Fortunes Bossfern Rhizome	GuangZhong	MOL000422	Gamma-aminobutyric acid receptor subunit alpha-1	GABRA1
Fortunes Bossfern Rhizome	GuangZhong	MOL000422	Gamma-aminobutyric-acid receptor alpha-2 subunit	GABRA2
Fortunes Bossfern Rhizome	GuangZhong	MOL001040	Glycogen synthase kinase-3 beta	GSK3B
Fortunes Bossfern Rhizome	GuangZhong	MOL000422	Glycogen synthase kinase-3 beta	GSK3B
Fortunes Bossfern Rhizome	GuangZhong	MOL000422	Glutathione S-transferase Mu 1	GSTM1
Fortunes Bossfern Rhizome	GuangZhong	MOL000422	Glutathione S-transferase Mu 2	GSTM2
Fortunes Bossfern Rhizome	GuangZhong	MOL000422	Glutathione S-transferase P	GSTP1
Fortunes Bossfern Rhizome	GuangZhong	MOL000422	Hyaluronan synthase 2	HAS2
Fortunes Bossfern Rhizome	GuangZhong	MOL000422	Heme oxygenase 1	HMOX1
Fortunes Bossfern Rhizome	GuangZhong	MOL001040	Heat shock protein HSP 90	HSP90AB1
Fortunes Bossfern Rhizome	GuangZhong	MOL000422	Heat shock protein HSP 90	HSP90AB1
Fortunes Bossfern Rhizome	GuangZhong	MOL002605	5-hydroxytryptamine 2A receptor	HTR2A
Fortunes Bossfern Rhizome	GuangZhong	MOL002605	5-hydroxytryptamine 2C receptor	HTR2C
Fortunes Bossfern Rhizome	GuangZhong	MOL000422	Intercellular adhesion molecule 1	ICAM1
Fortunes Bossfern Rhizome	GuangZhong	MOL000422	Inhibitor of nuclear factor kappa-B kinase subunit beta	IKBKB
Fortunes Bossfern Rhizome	GuangZhong	MOL000422	Insulin receptor	INSR
Fortunes Bossfern Rhizome	GuangZhong	MOL000422	Transcription factor AP-1	JUN
Fortunes Bossfern Rhizome	GuangZhong	MOL001040	Mitogen-activated protein kinase 14	MAPK14
Fortunes Bossfern Rhizome	GuangZhong	MOL000422	Mitogen-activated protein kinase 14	MAPK14
Fortunes Bossfern Rhizome	GuangZhong	MOL000422	Mitogen-activated protein kinase 8	MAPK8
Fortunes Bossfern Rhizome	GuangZhong	MOL000422	Interstitial collagenase	MMP1
Fortunes Bossfern Rhizome	GuangZhong	MOL000422	Nuclear receptor coactivator 2	NCOA2
Fortunes Bossfern Rhizome	GuangZhong	MOL001040	Nitric oxide synthase, inducible	NOS2
Fortunes Bossfern Rhizome	GuangZhong	MOL000422	Nitric oxide synthase, inducible	NOS2
Fortunes Bossfern Rhizome	GuangZhong	MOL000422	Nitric-oxide synthase, endothelial	NOS3
Fortunes Bossfern Rhizome	GuangZhong	MOL001040	Peroxisome proliferator activated receptor gamma	NR1C3
Fortunes Bossfern Rhizome	GuangZhong	MOL000422	Peroxisome proliferator activated receptor gamma	NR1C3
Fortunes Bossfern Rhizome	GuangZhong	MOL000422	Nuclear receptor subfamily 1 group I member 2	NR1I2
Fortunes Bossfern Rhizome	GuangZhong	MOL000422	Nuclear receptor subfamily 1 group I member 3	NR1I3
Fortunes Bossfern Rhizome	GuangZhong	MOL001040	Glucocorticoid receptor	NR3C1
Fortunes Bossfern Rhizome	GuangZhong	MOL001040	Mineralocorticoid receptor	NR3C2
Fortunes Bossfern Rhizome	GuangZhong	MOL002605	Delta-type opioid receptor	OPRD1
Fortunes Bossfern Rhizome	GuangZhong	MOL002605	Mu-type opioid receptor	OPRM1
Fortunes Bossfern Rhizome	GuangZhong	MOL001040	Progesterone receptor	PGR
Fortunes Bossfern Rhizome	GuangZhong	MOL000422	Progesterone receptor	PGR
Fortunes Bossfern Rhizome	GuangZhong	MOL000422	Phosphatidylinositol-4,5-bisphosphate 3-kinase catalytic subunit, gamma isoform	PIK3CG
Fortunes Bossfern Rhizome	GuangZhong	MOL000422	Proto-oncogene serine/threonine-protein kinase Pim-1	PIM1
Fortunes Bossfern Rhizome	GuangZhong	MOL000422	Peroxisome proliferator-activated receptor gamma	PPARG
Fortunes Bossfern Rhizome	GuangZhong	MOL000422	Serine/threonine-protein phosphatase 2B catalytic subunit alpha isoform	PPP3CA
Fortunes Bossfern Rhizome	GuangZhong	MOL001040	mRNA of PKA Catalytic Subunit C-alpha	PRKACA
Fortunes Bossfern Rhizome	GuangZhong	MOL000422	mRNA of PKA Catalytic Subunit C-alpha	PRKACA
Fortunes Bossfern Rhizome	GuangZhong	MOL000422	Trypsin-1	PRSS1
Fortunes Bossfern Rhizome	GuangZhong	MOL000422	26S proteasome non-ATPase regulatory subunit 3	PSMD3
Fortunes Bossfern Rhizome	GuangZhong	MOL001040	Prostaglandin G/H synthase 1	PTGS1
Fortunes Bossfern Rhizome	GuangZhong	MOL000422	Prostaglandin G/H synthase 1	PTGS1
Fortunes Bossfern Rhizome	GuangZhong	MOL001040	Prostaglandin G/H synthase 2	PTGS2
Fortunes Bossfern Rhizome	GuangZhong	MOL000422	Prostaglandin G/H synthase 2	PTGS2
Fortunes Bossfern Rhizome	GuangZhong	MOL001040	mRNA of Protein-tyrosine phosphatase, non-receptor type 1	PTPN1
Fortunes Bossfern Rhizome	GuangZhong	MOL000422	mRNA of Protein-tyrosine phosphatase, non-receptor type 1	PTPN1
Fortunes Bossfern Rhizome	GuangZhong	MOL000422	Transcription factor p65	RELA
Fortunes Bossfern Rhizome	GuangZhong	MOL002605	Sodium channel protein type 5 subunit alpha	SCN5A
Fortunes Bossfern Rhizome	GuangZhong	MOL000422	E-selectin	SELE
Fortunes Bossfern Rhizome	GuangZhong	MOL000422	Solute carrier family 2, facilitated glucose transporter member 4	SLC2A4
Fortunes Bossfern Rhizome	GuangZhong	MOL000422	Sodium-dependent noradrenaline transporter	SLC6A2
Fortunes Bossfern Rhizome	GuangZhong	MOL000422	Antileukoproteinase	SLPI
Fortunes Bossfern Rhizome	GuangZhong	MOL000422	Signal transducer and activator of transcription 1-alpha/beta	STAT1
Fortunes Bossfern Rhizome	GuangZhong	MOL000422	Tumor necrosis factor	TNF
Fortunes Bossfern Rhizome	GuangZhong	MOL000422	DNA topoisomerase II	TOP2
Fortunes Bossfern Rhizome	GuangZhong	MOL000422	Vascular cell adhesion protein 1	VCAM1
Fortunes Bossfern Rhizome	GuangZhong	MOL000422	Xanthine dehydrogenase/oxidase	XDH
licorice	GanCao	MOL004328	4-aminobutyrate aminotransferase, mitochondrial	ABAT
licorice	GanCao	MOL004328	Multidrug resistance-associated protein 1	ABCC1
licorice	GanCao	MOL000098	ATP-binding cassette sub-family G member 2	ABCG2
licorice	GanCao	MOL000098	Acetyl-CoA carboxylase 1	ACACA
licorice	GanCao	MOL005008	Acetylcholinesterase	ACHE
licorice	GanCao	MOL005007	Acetylcholinesterase	ACHE
licorice	GanCao	MOL005003	Acetylcholinesterase	ACHE
licorice	GanCao	MOL004996	Acetylcholinesterase	ACHE
licorice	GanCao	MOL004991	Acetylcholinesterase	ACHE
licorice	GanCao	MOL004985	Acetylcholinesterase	ACHE
licorice	GanCao	MOL004912	Acetylcholinesterase	ACHE
licorice	GanCao	MOL004891	Acetylcholinesterase	ACHE
licorice	GanCao	MOL004885	Acetylcholinesterase	ACHE
licorice	GanCao	MOL004884	Acetylcholinesterase	ACHE
licorice	GanCao	MOL004856	Acetylcholinesterase	ACHE
licorice	GanCao	MOL004827	Acetylcholinesterase	ACHE
licorice	GanCao	MOL004824	Acetylcholinesterase	ACHE
licorice	GanCao	MOL004815	Acetylcholinesterase	ACHE
licorice	GanCao	MOL004811	Acetylcholinesterase	ACHE
licorice	GanCao	MOL004808	Acetylcholinesterase	ACHE
licorice	GanCao	MOL003896	Acetylcholinesterase	ACHE
licorice	GanCao	MOL000422	Acetylcholinesterase	ACHE
licorice	GanCao	MOL000392	Acetylcholinesterase	ACHE
licorice	GanCao	MOL000354	Acetylcholinesterase	ACHE
licorice	GanCao	MOL000098	Acetylcholinesterase	ACHE
licorice	GanCao	MOL000098	Prostatic acid phosphatase	ACPP
licorice	GanCao	MOL004328	Adiponectin	ADIPOQ
licorice	GanCao	MOL002565	Alpha-1A adrenergic receptor	ADRA1A
licorice	GanCao	MOL000500	Alpha-1A adrenergic receptor	ADRA1A
licorice	GanCao	MOL000392	Alpha-1A adrenergic receptor	ADRA1A
licorice	GanCao	MOL005003	Alpha-1B adrenergic receptor	ADRA1B
licorice	GanCao	MOL004991	Alpha-1B adrenergic receptor	ADRA1B
licorice	GanCao	MOL004959	Alpha-1B adrenergic receptor	ADRA1B
licorice	GanCao	MOL004945	Alpha-1B adrenergic receptor	ADRA1B
licorice	GanCao	MOL004891	Alpha-1B adrenergic receptor	ADRA1B
licorice	GanCao	MOL004857	Alpha-1B adrenergic receptor	ADRA1B
licorice	GanCao	MOL004835	Alpha-1B adrenergic receptor	ADRA1B
licorice	GanCao	MOL004829	Alpha-1B adrenergic receptor	ADRA1B
licorice	GanCao	MOL004815	Alpha-1B adrenergic receptor	ADRA1B
licorice	GanCao	MOL003896	Alpha-1B adrenergic receptor	ADRA1B
licorice	GanCao	MOL002565	Alpha-1B adrenergic receptor	ADRA1B
licorice	GanCao	MOL001484	Alpha-1B adrenergic receptor	ADRA1B
licorice	GanCao	MOL000500	Alpha-1B adrenergic receptor	ADRA1B
licorice	GanCao	MOL000497	Alpha-1B adrenergic receptor	ADRA1B
licorice	GanCao	MOL000422	Alpha-1B adrenergic receptor	ADRA1B
licorice	GanCao	MOL004991	Alpha-1D adrenergic receptor	ADRA1D
licorice	GanCao	MOL004959	Alpha-1D adrenergic receptor	ADRA1D
licorice	GanCao	MOL004891	Alpha-1D adrenergic receptor	ADRA1D
licorice	GanCao	MOL003896	Alpha-1D adrenergic receptor	ADRA1D
licorice	GanCao	MOL002565	Alpha-1D adrenergic receptor	ADRA1D
licorice	GanCao	MOL001484	Alpha-1D adrenergic receptor	ADRA1D
licorice	GanCao	MOL003896	Beta-1 adrenergic receptor	ADRB1
licorice	GanCao	MOL005003	Beta-2 adrenergic receptor	ADRB2
licorice	GanCao	MOL004991	Beta-2 adrenergic receptor	ADRB2
licorice	GanCao	MOL004959	Beta-2 adrenergic receptor	ADRB2
licorice	GanCao	MOL004957	Beta-2 adrenergic receptor	ADRB2
licorice	GanCao	MOL004945	Beta-2 adrenergic receptor	ADRB2
licorice	GanCao	MOL004941	Beta-2 adrenergic receptor	ADRB2
licorice	GanCao	MOL004911	Beta-2 adrenergic receptor	ADRB2
licorice	GanCao	MOL004891	Beta-2 adrenergic receptor	ADRB2
licorice	GanCao	MOL004866	Beta-2 adrenergic receptor	ADRB2
licorice	GanCao	MOL004857	Beta-2 adrenergic receptor	ADRB2
licorice	GanCao	MOL004841	Beta-2 adrenergic receptor	ADRB2
licorice	GanCao	MOL004835	Beta-2 adrenergic receptor	ADRB2
licorice	GanCao	MOL003896	Beta-2 adrenergic receptor	ADRB2
licorice	GanCao	MOL002565	Beta-2 adrenergic receptor	ADRB2
licorice	GanCao	MOL001792	Beta-2 adrenergic receptor	ADRB2
licorice	GanCao	MOL001484	Beta-2 adrenergic receptor	ADRB2
licorice	GanCao	MOL000500	Beta-2 adrenergic receptor	ADRB2
licorice	GanCao	MOL000497	Beta-2 adrenergic receptor	ADRB2
licorice	GanCao	MOL000417	Beta-2 adrenergic receptor	ADRB2
licorice	GanCao	MOL000392	Beta-2 adrenergic receptor	ADRB2
licorice	GanCao	MOL000098	Beta-2 adrenergic receptor	ADRB2
licorice	GanCao	MOL000422	Aryl hydrocarbon receptor	AHR
licorice	GanCao	MOL000098	Aryl hydrocarbon receptor	AHR
licorice	GanCao	MOL000422	Activator of 90 kDa heat shock protein ATPase homolog 1	AHSA1
licorice	GanCao	MOL000098	Activator of 90 kDa heat shock protein ATPase homolog 1	AHSA1
licorice	GanCao	MOL000354	Aldose reductase	AKR1B1
licorice	GanCao	MOL000098	Aldose reductase	AKR1B1
licorice	GanCao	MOL004328	Aldo-keto reductase family 1 member C1	AKR1C1
licorice	GanCao	MOL000422	Aldo-keto reductase family 1 member C3	AKR1C3
licorice	GanCao	MOL004328	RAC-alpha serine/threonine-protein kinase	AKT1
licorice	GanCao	MOL000422	RAC-alpha serine/threonine-protein kinase	AKT1
licorice	GanCao	MOL000098	RAC-alpha serine/threonine-protein kinase	AKT1
licorice	GanCao	MOL000422	Arachidonate 5-lipoxygenase	ALOX5
licorice	GanCao	MOL000098	Arachidonate 5-lipoxygenase	ALOX5
licorice	GanCao	MOL004328	Apolipoprotein B-100	APOB
licorice	GanCao	MOL005018	Androgen receptor	AR
licorice	GanCao	MOL005017	Androgen receptor	AR
licorice	GanCao	MOL005016	Androgen receptor	AR
licorice	GanCao	MOL005013	Androgen receptor	AR
licorice	GanCao	MOL005012	Androgen receptor	AR
licorice	GanCao	MOL005008	Androgen receptor	AR
licorice	GanCao	MOL005007	Androgen receptor	AR
licorice	GanCao	MOL005003	Androgen receptor	AR
licorice	GanCao	MOL005001	Androgen receptor	AR
licorice	GanCao	MOL005000	Androgen receptor	AR
licorice	GanCao	MOL004993	Androgen receptor	AR
licorice	GanCao	MOL004991	Androgen receptor	AR
licorice	GanCao	MOL004989	Androgen receptor	AR
licorice	GanCao	MOL004988	Androgen receptor	AR
licorice	GanCao	MOL004961	Androgen receptor	AR
licorice	GanCao	MOL004959	Androgen receptor	AR
licorice	GanCao	MOL004957	Androgen receptor	AR
licorice	GanCao	MOL004949	Androgen receptor	AR
licorice	GanCao	MOL004948	Androgen receptor	AR
licorice	GanCao	MOL004945	Androgen receptor	AR
licorice	GanCao	MOL004941	Androgen receptor	AR
licorice	GanCao	MOL004935	Androgen receptor	AR
licorice	GanCao	MOL004915	Androgen receptor	AR
licorice	GanCao	MOL004914	Androgen receptor	AR
licorice	GanCao	MOL004912	Androgen receptor	AR
licorice	GanCao	MOL004911	Androgen receptor	AR
licorice	GanCao	MOL004910	Androgen receptor	AR
licorice	GanCao	MOL004907	Androgen receptor	AR
licorice	GanCao	MOL004898	Androgen receptor	AR
licorice	GanCao	MOL004891	Androgen receptor	AR
licorice	GanCao	MOL004885	Androgen receptor	AR
licorice	GanCao	MOL004884	Androgen receptor	AR
licorice	GanCao	MOL004883	Androgen receptor	AR
licorice	GanCao	MOL004882	Androgen receptor	AR
licorice	GanCao	MOL004866	Androgen receptor	AR
licorice	GanCao	MOL004864	Androgen receptor	AR
licorice	GanCao	MOL004863	Androgen receptor	AR
licorice	GanCao	MOL004857	Androgen receptor	AR
licorice	GanCao	MOL004856	Androgen receptor	AR
licorice	GanCao	MOL004855	Androgen receptor	AR
licorice	GanCao	MOL004848	Androgen receptor	AR
licorice	GanCao	MOL004841	Androgen receptor	AR
licorice	GanCao	MOL004838	Androgen receptor	AR
licorice	GanCao	MOL004835	Androgen receptor	AR
licorice	GanCao	MOL004829	Androgen receptor	AR
licorice	GanCao	MOL004828	Androgen receptor	AR
licorice	GanCao	MOL004827	Androgen receptor	AR
licorice	GanCao	MOL004824	Androgen receptor	AR
licorice	GanCao	MOL004815	Androgen receptor	AR
licorice	GanCao	MOL004814	Androgen receptor	AR
licorice	GanCao	MOL004811	Androgen receptor	AR
licorice	GanCao	MOL004810	Androgen receptor	AR
licorice	GanCao	MOL004808	Androgen receptor	AR
licorice	GanCao	MOL004806	Androgen receptor	AR
licorice	GanCao	MOL004805	Androgen receptor	AR
licorice	GanCao	MOL004328	Androgen receptor	AR
licorice	GanCao	MOL003896	Androgen receptor	AR
licorice	GanCao	MOL003656	Androgen receptor	AR
licorice	GanCao	MOL002565	Androgen receptor	AR
licorice	GanCao	MOL001792	Androgen receptor	AR
licorice	GanCao	MOL001484	Androgen receptor	AR
licorice	GanCao	MOL000500	Androgen receptor	AR
licorice	GanCao	MOL000497	Androgen receptor	AR
licorice	GanCao	MOL000422	Androgen receptor	AR
licorice	GanCao	MOL000417	Androgen receptor	AR
licorice	GanCao	MOL000392	Androgen receptor	AR
licorice	GanCao	MOL000359	Androgen receptor	AR
licorice	GanCao	MOL000354	Androgen receptor	AR
licorice	GanCao	MOL000239	Androgen receptor	AR
licorice	GanCao	MOL000211	Androgen receptor	AR
licorice	GanCao	MOL000098	Androgen receptor	AR
licorice	GanCao	MOL000392	ATP synthase subunit beta, mitochondrial	ATP5B
licorice	GanCao	MOL004328	Bcl2 antagonist of cell death	BAD
licorice	GanCao	MOL000422	Apoptosis regulator BAX	BAX
licorice	GanCao	MOL000098	Apoptosis regulator BAX	BAX
licorice	GanCao	MOL004328	Apoptosis regulator Bcl-2	BCL2
licorice	GanCao	MOL000497	Apoptosis regulator Bcl-2	BCL2
licorice	GanCao	MOL000422	Apoptosis regulator Bcl-2	BCL2
licorice	GanCao	MOL000098	Apoptosis regulator Bcl-2	BCL2
licorice	GanCao	MOL000098	Bcl-2-like protein 1	BCL2L1
licorice	GanCao	MOL000098	Baculoviral IAP repeat-containing protein 5	BIRC5
licorice	GanCao	MOL005018	Carbonic anhydrase II	CA2
licorice	GanCao	MOL005016	Carbonic anhydrase II	CA2
licorice	GanCao	MOL005012	Carbonic anhydrase II	CA2
licorice	GanCao	MOL005008	Carbonic anhydrase II	CA2
licorice	GanCao	MOL005007	Carbonic anhydrase II	CA2
licorice	GanCao	MOL005003	Carbonic anhydrase II	CA2
licorice	GanCao	MOL005001	Carbonic anhydrase II	CA2
licorice	GanCao	MOL005000	Carbonic anhydrase II	CA2
licorice	GanCao	MOL004991	Carbonic anhydrase II	CA2
licorice	GanCao	MOL004989	Carbonic anhydrase II	CA2
licorice	GanCao	MOL004988	Carbonic anhydrase II	CA2
licorice	GanCao	MOL004961	Carbonic anhydrase II	CA2
licorice	GanCao	MOL004957	Carbonic anhydrase II	CA2
licorice	GanCao	MOL004949	Carbonic anhydrase II	CA2
licorice	GanCao	MOL004945	Carbonic anhydrase II	CA2
licorice	GanCao	MOL004941	Carbonic anhydrase II	CA2
licorice	GanCao	MOL004912	Carbonic anhydrase II	CA2
licorice	GanCao	MOL004911	Carbonic anhydrase II	CA2
licorice	GanCao	MOL004907	Carbonic anhydrase II	CA2
licorice	GanCao	MOL004891	Carbonic anhydrase II	CA2
licorice	GanCao	MOL004885	Carbonic anhydrase II	CA2
licorice	GanCao	MOL004884	Carbonic anhydrase II	CA2
licorice	GanCao	MOL004866	Carbonic anhydrase II	CA2
licorice	GanCao	MOL004864	Carbonic anhydrase II	CA2
licorice	GanCao	MOL004857	Carbonic anhydrase II	CA2
licorice	GanCao	MOL004856	Carbonic anhydrase II	CA2
licorice	GanCao	MOL004855	Carbonic anhydrase II	CA2
licorice	GanCao	MOL004841	Carbonic anhydrase II	CA2
licorice	GanCao	MOL004835	Carbonic anhydrase II	CA2
licorice	GanCao	MOL004829	Carbonic anhydrase II	CA2
licorice	GanCao	MOL004828	Carbonic anhydrase II	CA2
licorice	GanCao	MOL004827	Carbonic anhydrase II	CA2
licorice	GanCao	MOL004824	Carbonic anhydrase II	CA2
licorice	GanCao	MOL004815	Carbonic anhydrase II	CA2
licorice	GanCao	MOL004811	Carbonic anhydrase II	CA2
licorice	GanCao	MOL004810	Carbonic anhydrase II	CA2
licorice	GanCao	MOL004808	Carbonic anhydrase II	CA2
licorice	GanCao	MOL004805	Carbonic anhydrase II	CA2
licorice	GanCao	MOL004328	Carbonic anhydrase II	CA2
licorice	GanCao	MOL003896	Carbonic anhydrase II	CA2
licorice	GanCao	MOL003656	Carbonic anhydrase II	CA2
licorice	GanCao	MOL002565	Carbonic anhydrase II	CA2
licorice	GanCao	MOL001792	Carbonic anhydrase II	CA2
licorice	GanCao	MOL001484	Carbonic anhydrase II	CA2
licorice	GanCao	MOL000500	Carbonic anhydrase II	CA2
licorice	GanCao	MOL000497	Carbonic anhydrase II	CA2
licorice	GanCao	MOL000422	Carbonic anhydrase II	CA2
licorice	GanCao	MOL000417	Carbonic anhydrase II	CA2
licorice	GanCao	MOL000392	Carbonic anhydrase II	CA2
licorice	GanCao	MOL000354	Carbonic anhydrase II	CA2
licorice	GanCao	MOL000239	Carbonic anhydrase II	CA2
licorice	GanCao	MOL000098	Carbonic anhydrase II	CA2
licorice	GanCao	MOL005018	Calmodulin	CALM1
licorice	GanCao	MOL005016	Calmodulin	CALM1
licorice	GanCao	MOL005012	Calmodulin	CALM1
licorice	GanCao	MOL005008	Calmodulin	CALM1
licorice	GanCao	MOL005007	Calmodulin	CALM1
licorice	GanCao	MOL005003	Calmodulin	CALM1
licorice	GanCao	MOL005001	Calmodulin	CALM1
licorice	GanCao	MOL005000	Calmodulin	CALM1
licorice	GanCao	MOL004993	Calmodulin	CALM1
licorice	GanCao	MOL004991	Calmodulin	CALM1
licorice	GanCao	MOL004989	Calmodulin	CALM1
licorice	GanCao	MOL004988	Calmodulin	CALM1
licorice	GanCao	MOL004961	Calmodulin	CALM1
licorice	GanCao	MOL004959	Calmodulin	CALM1
licorice	GanCao	MOL004957	Calmodulin	CALM1
licorice	GanCao	MOL004949	Calmodulin	CALM1
licorice	GanCao	MOL004945	Calmodulin	CALM1
licorice	GanCao	MOL004941	Calmodulin	CALM1
licorice	GanCao	MOL004935	Calmodulin	CALM1
licorice	GanCao	MOL004915	Calmodulin	CALM1
licorice	GanCao	MOL004912	Calmodulin	CALM1
licorice	GanCao	MOL004911	Calmodulin	CALM1
licorice	GanCao	MOL004910	Calmodulin	CALM1
licorice	GanCao	MOL004898	Calmodulin	CALM1
licorice	GanCao	MOL004891	Calmodulin	CALM1
licorice	GanCao	MOL004885	Calmodulin	CALM1
licorice	GanCao	MOL004884	Calmodulin	CALM1
licorice	GanCao	MOL004883	Calmodulin	CALM1
licorice	GanCao	MOL004866	Calmodulin	CALM1
licorice	GanCao	MOL004864	Calmodulin	CALM1
licorice	GanCao	MOL004863	Calmodulin	CALM1
licorice	GanCao	MOL004857	Calmodulin	CALM1
licorice	GanCao	MOL004856	Calmodulin	CALM1
licorice	GanCao	MOL004855	Calmodulin	CALM1
licorice	GanCao	MOL004848	Calmodulin	CALM1
licorice	GanCao	MOL004841	Calmodulin	CALM1
licorice	GanCao	MOL004835	Calmodulin	CALM1
licorice	GanCao	MOL004829	Calmodulin	CALM1
licorice	GanCao	MOL004828	Calmodulin	CALM1
licorice	GanCao	MOL004827	Calmodulin	CALM1
licorice	GanCao	MOL004824	Calmodulin	CALM1
licorice	GanCao	MOL004815	Calmodulin	CALM1
licorice	GanCao	MOL004811	Calmodulin	CALM1
licorice	GanCao	MOL004810	Calmodulin	CALM1
licorice	GanCao	MOL004808	Calmodulin	CALM1
licorice	GanCao	MOL004806	Calmodulin	CALM1
licorice	GanCao	MOL004805	Calmodulin	CALM1
licorice	GanCao	MOL003896	Calmodulin	CALM1
licorice	GanCao	MOL003656	Calmodulin	CALM1
licorice	GanCao	MOL002565	Calmodulin	CALM1
licorice	GanCao	MOL001484	Calmodulin	CALM1
licorice	GanCao	MOL000500	Calmodulin	CALM1
licorice	GanCao	MOL000497	Calmodulin	CALM1
licorice	GanCao	MOL000422	Calmodulin	CALM1
licorice	GanCao	MOL000417	Calmodulin	CALM1
licorice	GanCao	MOL000392	Calmodulin	CALM1
licorice	GanCao	MOL000354	Calmodulin	CALM1
licorice	GanCao	MOL000239	Calmodulin	CALM1
licorice	GanCao	MOL004328	Caspase-3	CASP3
licorice	GanCao	MOL000422	Caspase-3	CASP3
licorice	GanCao	MOL000098	Caspase-3	CASP3
licorice	GanCao	MOL000098	Caspase-8	CASP8
licorice	GanCao	MOL000098	Caspase-9	CASP9
licorice	GanCao	MOL004328	Catalase	CAT
licorice	GanCao	MOL000098	Caveolin-1	CAV1
licorice	GanCao	MOL000098	C-C motif chemokine 2	CCL2
licorice	GanCao	MOL005017	Cyclin-A2	CCNA2
licorice	GanCao	MOL005016	Cyclin-A2	CCNA2
licorice	GanCao	MOL005012	Cyclin-A2	CCNA2
licorice	GanCao	MOL005008	Cyclin-A2	CCNA2
licorice	GanCao	MOL005007	Cyclin-A2	CCNA2
licorice	GanCao	MOL005003	Cyclin-A2	CCNA2
licorice	GanCao	MOL005001	Cyclin-A2	CCNA2
licorice	GanCao	MOL005000	Cyclin-A2	CCNA2
licorice	GanCao	MOL004991	Cyclin-A2	CCNA2
licorice	GanCao	MOL004989	Cyclin-A2	CCNA2
licorice	GanCao	MOL004961	Cyclin-A2	CCNA2
licorice	GanCao	MOL004959	Cyclin-A2	CCNA2
licorice	GanCao	MOL004957	Cyclin-A2	CCNA2
licorice	GanCao	MOL004949	Cyclin-A2	CCNA2
licorice	GanCao	MOL004945	Cyclin-A2	CCNA2
licorice	GanCao	MOL004941	Cyclin-A2	CCNA2
licorice	GanCao	MOL004935	Cyclin-A2	CCNA2
licorice	GanCao	MOL004915	Cyclin-A2	CCNA2
licorice	GanCao	MOL004914	Cyclin-A2	CCNA2
licorice	GanCao	MOL004913	Cyclin-A2	CCNA2
licorice	GanCao	MOL004912	Cyclin-A2	CCNA2
licorice	GanCao	MOL004910	Cyclin-A2	CCNA2
licorice	GanCao	MOL004907	Cyclin-A2	CCNA2
licorice	GanCao	MOL004898	Cyclin-A2	CCNA2
licorice	GanCao	MOL004891	Cyclin-A2	CCNA2
licorice	GanCao	MOL004885	Cyclin-A2	CCNA2
licorice	GanCao	MOL004884	Cyclin-A2	CCNA2
licorice	GanCao	MOL004883	Cyclin-A2	CCNA2
licorice	GanCao	MOL004882	Cyclin-A2	CCNA2
licorice	GanCao	MOL004866	Cyclin-A2	CCNA2
licorice	GanCao	MOL004864	Cyclin-A2	CCNA2
licorice	GanCao	MOL004863	Cyclin-A2	CCNA2
licorice	GanCao	MOL004857	Cyclin-A2	CCNA2
licorice	GanCao	MOL004856	Cyclin-A2	CCNA2
licorice	GanCao	MOL004848	Cyclin-A2	CCNA2
licorice	GanCao	MOL004841	Cyclin-A2	CCNA2
licorice	GanCao	MOL004838	Cyclin-A2	CCNA2
licorice	GanCao	MOL004835	Cyclin-A2	CCNA2
licorice	GanCao	MOL004828	Cyclin-A2	CCNA2
licorice	GanCao	MOL004827	Cyclin-A2	CCNA2
licorice	GanCao	MOL004824	Cyclin-A2	CCNA2
licorice	GanCao	MOL004815	Cyclin-A2	CCNA2
licorice	GanCao	MOL004814	Cyclin-A2	CCNA2
licorice	GanCao	MOL004811	Cyclin-A2	CCNA2
licorice	GanCao	MOL004810	Cyclin-A2	CCNA2
licorice	GanCao	MOL004808	Cyclin-A2	CCNA2
licorice	GanCao	MOL004328	Cyclin-A2	CCNA2
licorice	GanCao	MOL003896	Cyclin-A2	CCNA2
licorice	GanCao	MOL003656	Cyclin-A2	CCNA2
licorice	GanCao	MOL002565	Cyclin-A2	CCNA2
licorice	GanCao	MOL002311	Cyclin-A2	CCNA2
licorice	GanCao	MOL001792	Cyclin-A2	CCNA2
licorice	GanCao	MOL001484	Cyclin-A2	CCNA2
licorice	GanCao	MOL000500	Cyclin-A2	CCNA2
licorice	GanCao	MOL000497	Cyclin-A2	CCNA2
licorice	GanCao	MOL000422	Cyclin-A2	CCNA2
licorice	GanCao	MOL000417	Cyclin-A2	CCNA2
licorice	GanCao	MOL000392	Cyclin-A2	CCNA2
licorice	GanCao	MOL000354	Cyclin-A2	CCNA2
licorice	GanCao	MOL000239	Cyclin-A2	CCNA2
licorice	GanCao	MOL000098	Cyclin-A2	CCNA2
licorice	GanCao	MOL000098	G2/mitotic-specific cyclin-B1	CCNB1
licorice	GanCao	MOL000497	G1/S-specific cyclin-D1	CCND1
licorice	GanCao	MOL000098	G1/S-specific cyclin-D1	CCND1
licorice	GanCao	MOL000098	CD40 ligand	CD40LG
licorice	GanCao	MOL000422	Cell division control protein 2 homolog	CDK1
licorice	GanCao	MOL000098	Cell division control protein 2 homolog	CDK1
licorice	GanCao	MOL005017	Cell division protein kinase 2	CDK2
licorice	GanCao	MOL005016	Cell division protein kinase 2	CDK2
licorice	GanCao	MOL005012	Cell division protein kinase 2	CDK2
licorice	GanCao	MOL005008	Cell division protein kinase 2	CDK2
licorice	GanCao	MOL005007	Cell division protein kinase 2	CDK2
licorice	GanCao	MOL005003	Cell division protein kinase 2	CDK2
licorice	GanCao	MOL004993	Cell division protein kinase 2	CDK2
licorice	GanCao	MOL004991	Cell division protein kinase 2	CDK2
licorice	GanCao	MOL004989	Cell division protein kinase 2	CDK2
licorice	GanCao	MOL004961	Cell division protein kinase 2	CDK2
licorice	GanCao	MOL004959	Cell division protein kinase 2	CDK2
licorice	GanCao	MOL004957	Cell division protein kinase 2	CDK2
licorice	GanCao	MOL004949	Cell division protein kinase 2	CDK2
licorice	GanCao	MOL004945	Cell division protein kinase 2	CDK2
licorice	GanCao	MOL004941	Cell division protein kinase 2	CDK2
licorice	GanCao	MOL004935	Cell division protein kinase 2	CDK2
licorice	GanCao	MOL004915	Cell division protein kinase 2	CDK2
licorice	GanCao	MOL004914	Cell division protein kinase 2	CDK2
licorice	GanCao	MOL004913	Cell division protein kinase 2	CDK2
licorice	GanCao	MOL004912	Cell division protein kinase 2	CDK2
licorice	GanCao	MOL004911	Cell division protein kinase 2	CDK2
licorice	GanCao	MOL004910	Cell division protein kinase 2	CDK2
licorice	GanCao	MOL004907	Cell division protein kinase 2	CDK2
licorice	GanCao	MOL004898	Cell division protein kinase 2	CDK2
licorice	GanCao	MOL004891	Cell division protein kinase 2	CDK2
licorice	GanCao	MOL004885	Cell division protein kinase 2	CDK2
licorice	GanCao	MOL004884	Cell division protein kinase 2	CDK2
licorice	GanCao	MOL004883	Cell division protein kinase 2	CDK2
licorice	GanCao	MOL004882	Cell division protein kinase 2	CDK2
licorice	GanCao	MOL004866	Cell division protein kinase 2	CDK2
licorice	GanCao	MOL004864	Cell division protein kinase 2	CDK2
licorice	GanCao	MOL004863	Cell division protein kinase 2	CDK2
licorice	GanCao	MOL004848	Cell division protein kinase 2	CDK2
licorice	GanCao	MOL004841	Cell division protein kinase 2	CDK2
licorice	GanCao	MOL004838	Cell division protein kinase 2	CDK2
licorice	GanCao	MOL004835	Cell division protein kinase 2	CDK2
licorice	GanCao	MOL004829	Cell division protein kinase 2	CDK2
licorice	GanCao	MOL004828	Cell division protein kinase 2	CDK2
licorice	GanCao	MOL004827	Cell division protein kinase 2	CDK2
licorice	GanCao	MOL004824	Cell division protein kinase 2	CDK2
licorice	GanCao	MOL004815	Cell division protein kinase 2	CDK2
licorice	GanCao	MOL004814	Cell division protein kinase 2	CDK2
licorice	GanCao	MOL004811	Cell division protein kinase 2	CDK2
licorice	GanCao	MOL004810	Cell division protein kinase 2	CDK2
licorice	GanCao	MOL004808	Cell division protein kinase 2	CDK2
licorice	GanCao	MOL004328	Cell division protein kinase 2	CDK2
licorice	GanCao	MOL003896	Cell division protein kinase 2	CDK2
licorice	GanCao	MOL003656	Cell division protein kinase 2	CDK2
licorice	GanCao	MOL002565	Cell division protein kinase 2	CDK2
licorice	GanCao	MOL001792	Cell division protein kinase 2	CDK2
licorice	GanCao	MOL001484	Cell division protein kinase 2	CDK2
licorice	GanCao	MOL000500	Cell division protein kinase 2	CDK2
licorice	GanCao	MOL000497	Cell division protein kinase 2	CDK2
licorice	GanCao	MOL000422	Cell division protein kinase 2	CDK2
licorice	GanCao	MOL000417	Cell division protein kinase 2	CDK2
licorice	GanCao	MOL000392	Cell division protein kinase 2	CDK2
licorice	GanCao	MOL000354	Cell division protein kinase 2	CDK2
licorice	GanCao	MOL000239	Cell division protein kinase 2	CDK2
licorice	GanCao	MOL000098	Cell division protein kinase 2	CDK2
licorice	GanCao	MOL000497	Cell division protein kinase 4	CDK4
licorice	GanCao	MOL000098	Cyclin-dependent kinase inhibitor 1	CDKN1A
licorice	GanCao	MOL004328	Liver carboxylesterase 1	CES1
licorice	GanCao	MOL005017	Serine/threonine-protein kinase Chk1	CHEK1
licorice	GanCao	MOL005016	Serine/threonine-protein kinase Chk1	CHEK1
licorice	GanCao	MOL005012	Serine/threonine-protein kinase Chk1	CHEK1
licorice	GanCao	MOL005007	Serine/threonine-protein kinase Chk1	CHEK1
licorice	GanCao	MOL005003	Serine/threonine-protein kinase Chk1	CHEK1
licorice	GanCao	MOL005000	Serine/threonine-protein kinase Chk1	CHEK1
licorice	GanCao	MOL004993	Serine/threonine-protein kinase Chk1	CHEK1
licorice	GanCao	MOL004991	Serine/threonine-protein kinase Chk1	CHEK1
licorice	GanCao	MOL004989	Serine/threonine-protein kinase Chk1	CHEK1
licorice	GanCao	MOL004959	Serine/threonine-protein kinase Chk1	CHEK1
licorice	GanCao	MOL004957	Serine/threonine-protein kinase Chk1	CHEK1
licorice	GanCao	MOL004945	Serine/threonine-protein kinase Chk1	CHEK1
licorice	GanCao	MOL004941	Serine/threonine-protein kinase Chk1	CHEK1
licorice	GanCao	MOL004915	Serine/threonine-protein kinase Chk1	CHEK1
licorice	GanCao	MOL004914	Serine/threonine-protein kinase Chk1	CHEK1
licorice	GanCao	MOL004913	Serine/threonine-protein kinase Chk1	CHEK1
licorice	GanCao	MOL004912	Serine/threonine-protein kinase Chk1	CHEK1
licorice	GanCao	MOL004911	Serine/threonine-protein kinase Chk1	CHEK1
licorice	GanCao	MOL004910	Serine/threonine-protein kinase Chk1	CHEK1
licorice	GanCao	MOL004907	Serine/threonine-protein kinase Chk1	CHEK1
licorice	GanCao	MOL004891	Serine/threonine-protein kinase Chk1	CHEK1
licorice	GanCao	MOL004885	Serine/threonine-protein kinase Chk1	CHEK1
licorice	GanCao	MOL004884	Serine/threonine-protein kinase Chk1	CHEK1
licorice	GanCao	MOL004883	Serine/threonine-protein kinase Chk1	CHEK1
licorice	GanCao	MOL004882	Serine/threonine-protein kinase Chk1	CHEK1
licorice	GanCao	MOL004866	Serine/threonine-protein kinase Chk1	CHEK1
licorice	GanCao	MOL004864	Serine/threonine-protein kinase Chk1	CHEK1
licorice	GanCao	MOL004863	Serine/threonine-protein kinase Chk1	CHEK1
licorice	GanCao	MOL004857	Serine/threonine-protein kinase Chk1	CHEK1
licorice	GanCao	MOL004856	Serine/threonine-protein kinase Chk1	CHEK1
licorice	GanCao	MOL004855	Serine/threonine-protein kinase Chk1	CHEK1
licorice	GanCao	MOL004841	Serine/threonine-protein kinase Chk1	CHEK1
licorice	GanCao	MOL004838	Serine/threonine-protein kinase Chk1	CHEK1
licorice	GanCao	MOL004835	Serine/threonine-protein kinase Chk1	CHEK1
licorice	GanCao	MOL004829	Serine/threonine-protein kinase Chk1	CHEK1
licorice	GanCao	MOL004828	Serine/threonine-protein kinase Chk1	CHEK1
licorice	GanCao	MOL004827	Serine/threonine-protein kinase Chk1	CHEK1
licorice	GanCao	MOL004824	Serine/threonine-protein kinase Chk1	CHEK1
licorice	GanCao	MOL004815	Serine/threonine-protein kinase Chk1	CHEK1
licorice	GanCao	MOL004814	Serine/threonine-protein kinase Chk1	CHEK1
licorice	GanCao	MOL004811	Serine/threonine-protein kinase Chk1	CHEK1
licorice	GanCao	MOL004810	Serine/threonine-protein kinase Chk1	CHEK1
licorice	GanCao	MOL004808	Serine/threonine-protein kinase Chk1	CHEK1
licorice	GanCao	MOL004805	Serine/threonine-protein kinase Chk1	CHEK1
licorice	GanCao	MOL003896	Serine/threonine-protein kinase Chk1	CHEK1
licorice	GanCao	MOL003656	Serine/threonine-protein kinase Chk1	CHEK1
licorice	GanCao	MOL002565	Serine/threonine-protein kinase Chk1	CHEK1
licorice	GanCao	MOL002311	Serine/threonine-protein kinase Chk1	CHEK1
licorice	GanCao	MOL001484	Serine/threonine-protein kinase Chk1	CHEK1
licorice	GanCao	MOL000500	Serine/threonine-protein kinase Chk1	CHEK1
licorice	GanCao	MOL000497	Serine/threonine-protein kinase Chk1	CHEK1
licorice	GanCao	MOL000422	Serine/threonine-protein kinase Chk1	CHEK1
licorice	GanCao	MOL000417	Serine/threonine-protein kinase Chk1	CHEK1
licorice	GanCao	MOL000392	Serine/threonine-protein kinase Chk1	CHEK1
licorice	GanCao	MOL000354	Serine/threonine-protein kinase Chk1	CHEK1
licorice	GanCao	MOL000239	Serine/threonine-protein kinase Chk1	CHEK1
licorice	GanCao	MOL000098	Serine/threonine-protein kinase Chk1	CHEK1
licorice	GanCao	MOL000098	Serine/threonine-protein kinase Chk2	CHEK2
licorice	GanCao	MOL005003	Muscarinic acetylcholine receptor M1	CHRM1
licorice	GanCao	MOL004957	Muscarinic acetylcholine receptor M1	CHRM1
licorice	GanCao	MOL004891	Muscarinic acetylcholine receptor M1	CHRM1
licorice	GanCao	MOL004835	Muscarinic acetylcholine receptor M1	CHRM1
licorice	GanCao	MOL003896	Muscarinic acetylcholine receptor M1	CHRM1
licorice	GanCao	MOL002565	Muscarinic acetylcholine receptor M1	CHRM1
licorice	GanCao	MOL001484	Muscarinic acetylcholine receptor M1	CHRM1
licorice	GanCao	MOL000500	Muscarinic acetylcholine receptor M1	CHRM1
licorice	GanCao	MOL000497	Muscarinic acetylcholine receptor M1	CHRM1
licorice	GanCao	MOL000422	Muscarinic acetylcholine receptor M1	CHRM1
licorice	GanCao	MOL000392	Muscarinic acetylcholine receptor M1	CHRM1
licorice	GanCao	MOL002565	Muscarinic acetylcholine receptor M2	CHRM2
licorice	GanCao	MOL000422	Muscarinic acetylcholine receptor M2	CHRM2
licorice	GanCao	MOL005003	Muscarinic acetylcholine receptor M3	CHRM3
licorice	GanCao	MOL004891	Muscarinic acetylcholine receptor M3	CHRM3
licorice	GanCao	MOL003896	Muscarinic acetylcholine receptor M3	CHRM3
licorice	GanCao	MOL002565	Muscarinic acetylcholine receptor M3	CHRM3
licorice	GanCao	MOL001484	Muscarinic acetylcholine receptor M3	CHRM3
licorice	GanCao	MOL002565	Muscarinic acetylcholine receptor M4	CHRM4
licorice	GanCao	MOL000500	Muscarinic acetylcholine receptor M4	CHRM4
licorice	GanCao	MOL005003	Muscarinic acetylcholine receptor M5	CHRM5
licorice	GanCao	MOL003896	Muscarinic acetylcholine receptor M5	CHRM5
licorice	GanCao	MOL002565	Muscarinic acetylcholine receptor M5	CHRM5
licorice	GanCao	MOL004891	Neuronal acetylcholine receptor protein, alpha-7 chain	CHRNA7
licorice	GanCao	MOL003896	Neuronal acetylcholine receptor protein, alpha-7 chain	CHRNA7
licorice	GanCao	MOL002565	Neuronal acetylcholine receptor protein, alpha-7 chain	CHRNA7
licorice	GanCao	MOL000098	Inhibitor of nuclear factor kappa-B kinase subunit alpha	CHUK
licorice	GanCao	MOL000098	Claudin-4	CLDN4
licorice	GanCao	MOL000098	Collagen alpha-1(I) chain	COL1A1
licorice	GanCao	MOL000098	Collagen alpha-1(III) chain	COL3A1
licorice	GanCao	MOL000098	C-reactive protein	CRP
licorice	GanCao	MOL000098	Cathepsin D	CTSD
licorice	GanCao	MOL000098	C-X-C motif chemokine 10	CXCL10
licorice	GanCao	MOL000098	C-X-C motif chemokine 11	CXCL11
licorice	GanCao	MOL000098	C-X-C motif chemokine 2	CXCL2
licorice	GanCao	MOL000098	Interleukin-8	CXCL8
licorice	GanCao	MOL004328	Cytochrome P450 19A1	CYP19A1
licorice	GanCao	MOL000422	Cytochrome P450 1A1	CYP1A1
licorice	GanCao	MOL000098	Cytochrome P450 1A1	CYP1A1
licorice	GanCao	MOL000422	Cytochrome P450 1A2	CYP1A2
licorice	GanCao	MOL000098	Cytochrome P450 1A2	CYP1A2
licorice	GanCao	MOL000422	Cytochrome P450 1B1	CYP1B1
licorice	GanCao	MOL000098	Cytochrome P450 1B1	CYP1B1
licorice	GanCao	MOL000422	Cytochrome P450 3A4	CYP3A4
licorice	GanCao	MOL000098	Cytochrome P450 3A4	CYP3A4
licorice	GanCao	MOL000098	DDB1- and CUL4-associated factor 5	DCAF5
licorice	GanCao	MOL000422	Type I iodothyronine deiodinase	DIO1
licorice	GanCao	MOL000098	Type I iodothyronine deiodinase	DIO1
licorice	GanCao	MOL005016	Dipeptidyl peptidase IV	DPP4
licorice	GanCao	MOL005012	Dipeptidyl peptidase IV	DPP4
licorice	GanCao	MOL005008	Dipeptidyl peptidase IV	DPP4
licorice	GanCao	MOL005007	Dipeptidyl peptidase IV	DPP4
licorice	GanCao	MOL005003	Dipeptidyl peptidase IV	DPP4
licorice	GanCao	MOL005000	Dipeptidyl peptidase IV	DPP4
licorice	GanCao	MOL004993	Dipeptidyl peptidase IV	DPP4
licorice	GanCao	MOL004991	Dipeptidyl peptidase IV	DPP4
licorice	GanCao	MOL004989	Dipeptidyl peptidase IV	DPP4
licorice	GanCao	MOL004961	Dipeptidyl peptidase IV	DPP4
licorice	GanCao	MOL004959	Dipeptidyl peptidase IV	DPP4
licorice	GanCao	MOL004957	Dipeptidyl peptidase IV	DPP4
licorice	GanCao	MOL004948	Dipeptidyl peptidase IV	DPP4
licorice	GanCao	MOL004945	Dipeptidyl peptidase IV	DPP4
licorice	GanCao	MOL004941	Dipeptidyl peptidase IV	DPP4
licorice	GanCao	MOL004935	Dipeptidyl peptidase IV	DPP4
licorice	GanCao	MOL004915	Dipeptidyl peptidase IV	DPP4
licorice	GanCao	MOL004912	Dipeptidyl peptidase IV	DPP4
licorice	GanCao	MOL004911	Dipeptidyl peptidase IV	DPP4
licorice	GanCao	MOL004910	Dipeptidyl peptidase IV	DPP4
licorice	GanCao	MOL004907	Dipeptidyl peptidase IV	DPP4
licorice	GanCao	MOL004898	Dipeptidyl peptidase IV	DPP4
licorice	GanCao	MOL004891	Dipeptidyl peptidase IV	DPP4
licorice	GanCao	MOL004883	Dipeptidyl peptidase IV	DPP4
licorice	GanCao	MOL004866	Dipeptidyl peptidase IV	DPP4
licorice	GanCao	MOL004864	Dipeptidyl peptidase IV	DPP4
licorice	GanCao	MOL004857	Dipeptidyl peptidase IV	DPP4
licorice	GanCao	MOL004856	Dipeptidyl peptidase IV	DPP4
licorice	GanCao	MOL004848	Dipeptidyl peptidase IV	DPP4
licorice	GanCao	MOL004841	Dipeptidyl peptidase IV	DPP4
licorice	GanCao	MOL004835	Dipeptidyl peptidase IV	DPP4
licorice	GanCao	MOL004829	Dipeptidyl peptidase IV	DPP4
licorice	GanCao	MOL004828	Dipeptidyl peptidase IV	DPP4
licorice	GanCao	MOL004824	Dipeptidyl peptidase IV	DPP4
licorice	GanCao	MOL004815	Dipeptidyl peptidase IV	DPP4
licorice	GanCao	MOL004811	Dipeptidyl peptidase IV	DPP4
licorice	GanCao	MOL004810	Dipeptidyl peptidase IV	DPP4
licorice	GanCao	MOL004808	Dipeptidyl peptidase IV	DPP4
licorice	GanCao	MOL004806	Dipeptidyl peptidase IV	DPP4
licorice	GanCao	MOL004805	Dipeptidyl peptidase IV	DPP4
licorice	GanCao	MOL004328	Dipeptidyl peptidase IV	DPP4
licorice	GanCao	MOL003896	Dipeptidyl peptidase IV	DPP4
licorice	GanCao	MOL003656	Dipeptidyl peptidase IV	DPP4
licorice	GanCao	MOL002565	Dipeptidyl peptidase IV	DPP4
licorice	GanCao	MOL001792	Dipeptidyl peptidase IV	DPP4
licorice	GanCao	MOL001484	Dipeptidyl peptidase IV	DPP4
licorice	GanCao	MOL000500	Dipeptidyl peptidase IV	DPP4
licorice	GanCao	MOL000497	Dipeptidyl peptidase IV	DPP4
licorice	GanCao	MOL000422	Dipeptidyl peptidase IV	DPP4
licorice	GanCao	MOL000417	Dipeptidyl peptidase IV	DPP4
licorice	GanCao	MOL000392	Dipeptidyl peptidase IV	DPP4
licorice	GanCao	MOL000354	Dipeptidyl peptidase IV	DPP4
licorice	GanCao	MOL000239	Dipeptidyl peptidase IV	DPP4
licorice	GanCao	MOL000098	Dipeptidyl peptidase IV	DPP4
licorice	GanCao	MOL003896	Dopamine D1 receptor	DRD1
licorice	GanCao	MOL002565	Dopamine D1 receptor	DRD1
licorice	GanCao	MOL000098	Dual oxidase 2	DUOX2
licorice	GanCao	MOL000098	Transcription factor E2F1	E2F1
licorice	GanCao	MOL000098	Transcription factor E2F2	E2F2
licorice	GanCao	MOL000098	Pro-epidermal growth factor	EGF
licorice	GanCao	MOL000098	Epidermal growth factor receptor	EGFR
licorice	GanCao	MOL000497	Eukaryotic translation initiation factor 6	EIF6
licorice	GanCao	MOL000098	Eukaryotic translation initiation factor 6	EIF6
licorice	GanCao	MOL000098	ETS domain-containing protein Elk-1	ELK1
licorice	GanCao	MOL000098	Receptor tyrosine-protein kinase erbB-2	ERBB2
licorice	GanCao	MOL000098	Receptor tyrosine-protein kinase erbB-3	ERBB3
licorice	GanCao	MOL005018	Estrogen receptor	ESR1
licorice	GanCao	MOL005017	Estrogen receptor	ESR1
licorice	GanCao	MOL005016	Estrogen receptor	ESR1
licorice	GanCao	MOL005012	Estrogen receptor	ESR1
licorice	GanCao	MOL005008	Estrogen receptor	ESR1
licorice	GanCao	MOL005007	Estrogen receptor	ESR1
licorice	GanCao	MOL005003	Estrogen receptor	ESR1
licorice	GanCao	MOL005001	Estrogen receptor	ESR1
licorice	GanCao	MOL005000	Estrogen receptor	ESR1
licorice	GanCao	MOL004993	Estrogen receptor	ESR1
licorice	GanCao	MOL004991	Estrogen receptor	ESR1
licorice	GanCao	MOL004989	Estrogen receptor	ESR1
licorice	GanCao	MOL004988	Estrogen receptor	ESR1
licorice	GanCao	MOL004961	Estrogen receptor	ESR1
licorice	GanCao	MOL004959	Estrogen receptor	ESR1
licorice	GanCao	MOL004957	Estrogen receptor	ESR1
licorice	GanCao	MOL004949	Estrogen receptor	ESR1
licorice	GanCao	MOL004948	Estrogen receptor	ESR1
licorice	GanCao	MOL004945	Estrogen receptor	ESR1
licorice	GanCao	MOL004941	Estrogen receptor	ESR1
licorice	GanCao	MOL004935	Estrogen receptor	ESR1
licorice	GanCao	MOL004915	Estrogen receptor	ESR1
licorice	GanCao	MOL004914	Estrogen receptor	ESR1
licorice	GanCao	MOL004913	Estrogen receptor	ESR1
licorice	GanCao	MOL004912	Estrogen receptor	ESR1
licorice	GanCao	MOL004911	Estrogen receptor	ESR1
licorice	GanCao	MOL004910	Estrogen receptor	ESR1
licorice	GanCao	MOL004907	Estrogen receptor	ESR1
licorice	GanCao	MOL004898	Estrogen receptor	ESR1
licorice	GanCao	MOL004891	Estrogen receptor	ESR1
licorice	GanCao	MOL004885	Estrogen receptor	ESR1
licorice	GanCao	MOL004884	Estrogen receptor	ESR1
licorice	GanCao	MOL004883	Estrogen receptor	ESR1
licorice	GanCao	MOL004882	Estrogen receptor	ESR1
licorice	GanCao	MOL004866	Estrogen receptor	ESR1
licorice	GanCao	MOL004864	Estrogen receptor	ESR1
licorice	GanCao	MOL004863	Estrogen receptor	ESR1
licorice	GanCao	MOL004857	Estrogen receptor	ESR1
licorice	GanCao	MOL004856	Estrogen receptor	ESR1
licorice	GanCao	MOL004855	Estrogen receptor	ESR1
licorice	GanCao	MOL004848	Estrogen receptor	ESR1
licorice	GanCao	MOL004841	Estrogen receptor	ESR1
licorice	GanCao	MOL004838	Estrogen receptor	ESR1
licorice	GanCao	MOL004835	Estrogen receptor	ESR1
licorice	GanCao	MOL004829	Estrogen receptor	ESR1
licorice	GanCao	MOL004828	Estrogen receptor	ESR1
licorice	GanCao	MOL004827	Estrogen receptor	ESR1
licorice	GanCao	MOL004824	Estrogen receptor	ESR1
licorice	GanCao	MOL004815	Estrogen receptor	ESR1
licorice	GanCao	MOL004814	Estrogen receptor	ESR1
licorice	GanCao	MOL004811	Estrogen receptor	ESR1
licorice	GanCao	MOL004810	Estrogen receptor	ESR1
licorice	GanCao	MOL004808	Estrogen receptor	ESR1
licorice	GanCao	MOL004806	Estrogen receptor	ESR1
licorice	GanCao	MOL004805	Estrogen receptor	ESR1
licorice	GanCao	MOL004328	Estrogen receptor	ESR1
licorice	GanCao	MOL003896	Estrogen receptor	ESR1
licorice	GanCao	MOL003656	Estrogen receptor	ESR1
licorice	GanCao	MOL002565	Estrogen receptor	ESR1
licorice	GanCao	MOL002311	Estrogen receptor	ESR1
licorice	GanCao	MOL001792	Estrogen receptor	ESR1
licorice	GanCao	MOL001484	Estrogen receptor	ESR1
licorice	GanCao	MOL000500	Estrogen receptor	ESR1
licorice	GanCao	MOL000497	Estrogen receptor	ESR1
licorice	GanCao	MOL000422	Estrogen receptor	ESR1
licorice	GanCao	MOL000417	Estrogen receptor	ESR1
licorice	GanCao	MOL000392	Estrogen receptor	ESR1
licorice	GanCao	MOL000359	Estrogen receptor	ESR1
licorice	GanCao	MOL000354	Estrogen receptor	ESR1
licorice	GanCao	MOL000239	Estrogen receptor	ESR1
licorice	GanCao	MOL000211	Estrogen receptor	ESR1
licorice	GanCao	MOL000098	Estrogen receptor	ESR1
licorice	GanCao	MOL005018	Estrogen receptor beta	ESR2
licorice	GanCao	MOL005017	Estrogen receptor beta	ESR2
licorice	GanCao	MOL005016	Estrogen receptor beta	ESR2
licorice	GanCao	MOL005012	Estrogen receptor beta	ESR2
licorice	GanCao	MOL005008	Estrogen receptor beta	ESR2
licorice	GanCao	MOL005007	Estrogen receptor beta	ESR2
licorice	GanCao	MOL005003	Estrogen receptor beta	ESR2
licorice	GanCao	MOL005000	Estrogen receptor beta	ESR2
licorice	GanCao	MOL004993	Estrogen receptor beta	ESR2
licorice	GanCao	MOL004991	Estrogen receptor beta	ESR2
licorice	GanCao	MOL004989	Estrogen receptor beta	ESR2
licorice	GanCao	MOL004988	Estrogen receptor beta	ESR2
licorice	GanCao	MOL004961	Estrogen receptor beta	ESR2
licorice	GanCao	MOL004959	Estrogen receptor beta	ESR2
licorice	GanCao	MOL004957	Estrogen receptor beta	ESR2
licorice	GanCao	MOL004949	Estrogen receptor beta	ESR2
licorice	GanCao	MOL004945	Estrogen receptor beta	ESR2
licorice	GanCao	MOL004941	Estrogen receptor beta	ESR2
licorice	GanCao	MOL004935	Estrogen receptor beta	ESR2
licorice	GanCao	MOL004915	Estrogen receptor beta	ESR2
licorice	GanCao	MOL004914	Estrogen receptor beta	ESR2
licorice	GanCao	MOL004913	Estrogen receptor beta	ESR2
licorice	GanCao	MOL004912	Estrogen receptor beta	ESR2
licorice	GanCao	MOL004911	Estrogen receptor beta	ESR2
licorice	GanCao	MOL004910	Estrogen receptor beta	ESR2
licorice	GanCao	MOL004907	Estrogen receptor beta	ESR2
licorice	GanCao	MOL004898	Estrogen receptor beta	ESR2
licorice	GanCao	MOL004891	Estrogen receptor beta	ESR2
licorice	GanCao	MOL004885	Estrogen receptor beta	ESR2
licorice	GanCao	MOL004884	Estrogen receptor beta	ESR2
licorice	GanCao	MOL004882	Estrogen receptor beta	ESR2
licorice	GanCao	MOL004864	Estrogen receptor beta	ESR2
licorice	GanCao	MOL004857	Estrogen receptor beta	ESR2
licorice	GanCao	MOL004856	Estrogen receptor beta	ESR2
licorice	GanCao	MOL004848	Estrogen receptor beta	ESR2
licorice	GanCao	MOL004841	Estrogen receptor beta	ESR2
licorice	GanCao	MOL004838	Estrogen receptor beta	ESR2
licorice	GanCao	MOL004835	Estrogen receptor beta	ESR2
licorice	GanCao	MOL004829	Estrogen receptor beta	ESR2
licorice	GanCao	MOL004828	Estrogen receptor beta	ESR2
licorice	GanCao	MOL004824	Estrogen receptor beta	ESR2
licorice	GanCao	MOL004815	Estrogen receptor beta	ESR2
licorice	GanCao	MOL004814	Estrogen receptor beta	ESR2
licorice	GanCao	MOL004811	Estrogen receptor beta	ESR2
licorice	GanCao	MOL004810	Estrogen receptor beta	ESR2
licorice	GanCao	MOL004808	Estrogen receptor beta	ESR2
licorice	GanCao	MOL004806	Estrogen receptor beta	ESR2
licorice	GanCao	MOL004805	Estrogen receptor beta	ESR2
licorice	GanCao	MOL004328	Estrogen receptor beta	ESR2
licorice	GanCao	MOL003896	Estrogen receptor beta	ESR2
licorice	GanCao	MOL003656	Estrogen receptor beta	ESR2
licorice	GanCao	MOL002565	Estrogen receptor beta	ESR2
licorice	GanCao	MOL001792	Estrogen receptor beta	ESR2
licorice	GanCao	MOL001484	Estrogen receptor beta	ESR2
licorice	GanCao	MOL000500	Estrogen receptor beta	ESR2
licorice	GanCao	MOL000497	Estrogen receptor beta	ESR2
licorice	GanCao	MOL000422	Estrogen receptor beta	ESR2
licorice	GanCao	MOL000417	Estrogen receptor beta	ESR2
licorice	GanCao	MOL000392	Estrogen receptor beta	ESR2
licorice	GanCao	MOL000354	Estrogen receptor beta	ESR2
licorice	GanCao	MOL000239	Estrogen receptor beta	ESR2
licorice	GanCao	MOL000098	Estrogen receptor beta	ESR2
licorice	GanCao	MOL005018	Thrombin	F2
licorice	GanCao	MOL005017	Thrombin	F2
licorice	GanCao	MOL005012	Thrombin	F2
licorice	GanCao	MOL005007	Thrombin	F2
[truncated: 1,978 more rows]

## Sheet: Table S8
Supplementary Table S8: Four topological feature values of targets in target-compositive compounds network
Nodes	Degree	Closeness	Betweenness	Eccentricity
MOL013187	19	0.393788	34.4976	3
MOL008047	17	0.392216	85.1886	3
MOL008046	21	0.394578	55.6298	4
MOL008045	20	0.394578	33.5038	3
MOL008043	24	0.39697	266.319	4
MOL008041	18	0.392216	27.2892	4
MOL008040	22	0.396169	39.8166	3
MOL008039	23	0.39697	62.5188	3
MOL007274	23	0.396169	67.1853	4
MOL005573	23	0.396169	70.1942	4
MOL005399	3	0.375717	3.71682	5
MOL005384	31	0.403491	548.579	3
MOL005376	2	0.369361	3.37596	5
MOL005360	1	0.371456	0	5
MOL005356	23	0.39697	109.041	3
MOL005348	5	0.380814	41.7667	4
MOL005321	27	0.400204	150.674	3
RXRG	1	0.272917	0	6
MOL005320	10	0.375	792.099	5
MOL005318	5	0.376437	1.43061	4
MOL005317	2	0.369361	10.8441	5
MOL005308	8	0.356624	29.2942	5
MOL005018	12	0.386811	16.567	4
MOL005017	17	0.390656	56.732	4
MOL005016	22	0.395372	43.1379	4
MOL005013	2	0.369361	3.37596	5
MOL005012	20	0.394578	35.7717	3
MOL005008	19	0.393	42.8328	4
MOL005007	31	0.403491	562.358	3
MOL005003	32	0.404321	751.706	3
MOL005001	14	0.387574	48.1561	4
MOL005000	22	0.396169	55.153	3
MOL004996	5	0.368668	2.606	5
MOL004993	21	0.395372	68.0647	3
MOL004991	30	0.402664	203.585	3
MOL004989	22	0.396169	49.1781	3
MOL004988	9	0.383789	9.69014	4
MOL004985	5	0.368668	2.606	5
MOL004961	20	0.393788	31.6124	4
MOL004959	31	0.403491	296.541	3
MOL004957	29	0.40102	320.343	4
MOL004949	18	0.391434	29.6318	4
MOL004948	9	0.383789	5.55435	4
MOL004945	25	0.39858	88.9951	3
MOL004941	27	0.39939	215.564	4
MOL004935	19	0.393788	68.6199	3
MOL004915	20	0.394578	35.5985	3
MOL004914	12	0.386051	9.28167	4
MOL004913	11	0.382296	6.15395	4
MOL004912	23	0.39697	55.9676	3
MOL004911	24	0.397773	64.3473	3
MOL004910	24	0.397773	77.3089	3
MOL004907	20	0.393788	30.1049	4
MOL004898	18	0.393	26.6275	3
RXRB	2	0.292411	0.16515	4
MOL004891	36	0.407676	1141.33	3
MOL004885	24	0.396169	91.0584	4
MOL004884	19	0.392216	38.9249	4
MOL004883	20	0.394578	81.2645	3
MOL004882	11	0.385294	6.82161	4
MOL004866	21	0.395372	51.4626	3
MOL004864	22	0.395372	60.687	4
MOL004863	18	0.391434	29.7048	4
MOL004857	24	0.397773	125.486	3
MOL004856	22	0.396169	55.5084	3
MOL004855	17	0.390656	75.0001	4
MOL004848	21	0.395372	120.177	3
MOL004841	23	0.39697	63.4532	3
MOL004838	16	0.389109	22.8072	4
MOL004835	30	0.402664	490.708	3
MOL004829	29	0.40184	209.762	3
MOL004828	29	0.40184	226.746	3
MOL004827	21	0.393788	54.3597	4
MOL004824	23	0.39697	104.295	3
MOL004815	24	0.397773	74.4899	3
MOL004814	15	0.386811	17.0068	4
MOL004811	26	0.39939	94.3883	3
MOL004810	23	0.39697	52.7567	3
MOL004808	24	0.397773	113.169	3
MOL004806	16	0.391434	37.8949	3
MOL004805	18	0.393	42.0616	3
MOL004718	6	0.381553	48.9176	4
MOL004702	2	0.369361	3.37596	5
MOL004609	26	0.39939	147.795	3
MOL004609	26	0.39939	147.795	3
MOL004598	14	0.38834	30.7373	4
MOL004492	1	0.329146	0	5
UGT1A1	1	0.294162	0	5
SREBF1	1	0.294162	0	5
SOAT2	1	0.294162	0	5
SOAT1	1	0.294162	0	5
PLB1	1	0.294162	0	5
MTTP	1	0.294162	0	5
MAPK3	1	0.294162	0	5
LDLR	1	0.294162	0	5
HMGCR	1	0.294162	0	5
GSR	1	0.294162	0	5
GOT1	1	0.294162	0	5
CYP19A1	1	0.294162	0	5
CES1	1	0.294162	0	5
CAT	1	0.294162	0	5
BAD	1	0.294162	0	5
APOB	1	0.294162	0	5
AKR1C1	1	0.294162	0	5
ADIPOQ	1	0.294162	0	5
ABCC1	1	0.294162	0	5
ABAT	1	0.294162	0	5
MOL004328	47	0.416314	15943	4
MOL003896	45	0.415433	1568.7	3
MOL003656	23	0.39697	54.8458	3
MOL003648	31	0.40102	444.293	4
MOL002879	8	0.382296	16.8332	4
HTR2C	1	0.27521	0	6
DRD2	1	0.27521	0	6
MOL002605	11	0.379344	1638.28	5
MAPK10	1	0.291543	0	5
MOL002565	41	0.411088	1974.86	4
MOL002311	12	0.383789	32.8855	4
MOL002297	5	0.381553	9.09472	4
MOL002281	19	0.393	27.5057	4
MOL002268	22	0.396169	81.2707	3
MOL002235	26	0.39939	161.783	3
MOL001919	5	0.377159	37.2277	5
MOL001918	2	0.350893	0.491783	5
MOL001792	23	0.396169	157.317	4
MOL001645	8	0.373574	7.85368	5
MOL001484	31	0.402664	421.844	4
MOL001040	20	0.393788	283.771	4
OPRD1	4	0.299087	10.0344	4
CHRM5	5	0.303241	14.559	4
CACNA1S	1	0.292846	0	4
MOL000787	43	0.413684	2201.88	3
MOL000500	32	0.403491	475.367	4
STAT3	1	0.289823	0	4
FOSL2	1	0.289823	0	4
CDK4	1	0.289823	0	4
MOL000497	36	0.407676	2917.28	3
PRKCE	1	0.291543	0	5
PRKCD	1	0.291543	0	5
PCNA	1	0.291543	0	5
FASN	2	0.304651	12.684	5
MOL000471	41	0.411088	3695.7	4
MOL000449	43	0.413684	2837.61	3
MAOA	2	0.293284	0.0465116	4
LTA4H	4	0.30138	2.50372	4
CTRB1	2	0.293284	0.0465116	4
ADRA2A	2	0.293284	0.0465116	4
MOL000449	43	0.413684	2837.61	3
MOL000442	16	0.389109	18.635	4
MOL000422	72	0.440583	2633.22	3
MOL000422	72	0.440583	2633.22	3
MOL000422	72	0.440583	2633.22	3
MOL000422	72	0.440583	2633.22	3
MOL000422	72	0.440583	2633.22	3
SLPI	6	0.308477	0.416667	4
PPP3CA	6	0.308477	0.416667	4
MAPK8	6	0.308477	0.416667	4
IKBKB	6	0.308477	0.416667	4
AKR1C3	6	0.308477	0.416667	4
MOL000422鐧借妽	72	0.440583	2633.22	3
MOL000417	24	0.39697	72.5882	4
MOL000417	24	0.39697	72.5882	4
MOL000392	40	0.411088	2788.31	3
SLC6A3	12	0.318994	66.9335	4
Sirt1	2	0.291976	0.05	4
PKIA	9	0.310427	18.8626	4
NADH6	2	0.291976	0.05	4
IL4	2	0.291976	0.05	4
HSD3B2	2	0.291976	0.05	4
HSD3B1	2	0.291976	0.05	4
ATP5B	2	0.291976	0.05	4
MOL000392	40	0.411088	2788.31	3
MET	1	0.280714	0	4
KDR	16	0.30418	31.55	4
KCNMA1	3	0.291543	1.16575	4
MOL000387	14	0.389881	970.465	3
MOL000380	34	0.405992	524.474	3
HTR3A	6	0.300459	3.66873	4
ADRB1	4	0.302308	3.53151	4
ADRA2C	1	0.289396	0	4
ADRA1D	11	0.306075	14.3313	4
MOL000371	35	0.406832	1434.48	3
MOL000359	6	0.381553	48.9176	4
NR3C2	9	0.299087	51.8492	4
MOL000359鐧借妽	6	0.381553	48.9176	4
MOL000358	55	0.424406	2185.94	3
MOL000358	55	0.424406	2185.94	3
MOL000358	55	0.424406	2185.94	3
SLC6A4	16	0.318994	72.8884	4
OPRM1	11	0.3144	57.1964	4
MAP2	4	0.299543	0.218182	4
HTR2A	10	0.316935	64.6077	4
DRD1	7	0.310427	8.27944	4
CHRNA7	13	0.315409	36.5682	4
CHRNA2	4	0.299543	0.218182	4
CHRM4	8	0.308477	9.59086	4
ADRA1A	11	0.316935	42.6107	4
MOL000358鐧借妽	55	0.424406	2185.94	3
MOL000354	37	0.408524	870.141	3
MOL000354	37	0.408524	870.141	3
MOL000354	37	0.408524	870.141	3
PYGM	5	0.292411	1.15885	4
OLR1	4	0.291543	0.324324	4
NCOA1	21	0.318476	68.6777	4
MOL000354鏌磋儭	37	0.408524	870.141	3
SLC6A2	10	0.325331	72.7909	4
PDE3A	26	0.328047	140.668	4
LYZ	1	0.288123	0	4
IGHG1	13	0.318994	51.8707	4
GRIA2	5	0.3	6.28375	4
GABRA6	1	0.288123	0	4
GABRA5	5	0.30418	6.18394	4
GABRA3	7	0.310427	17.7368	4
GABRA2	11	0.325871	45.2263	4
CHRM3	19	0.324793	196.469	4
CHRM2	14	0.335897	97.3501	4
CHRM1	30	0.359232	589.719	4
ADRA1B	32	0.356624	494.679	4
ADH1C	3	0.296828	3.26674	4
ADH1B	1	0.288123	0	4
MOL000296	32	0.404321	3163.24	3
MOL000239	21	0.394578	34.2676	4
CALM1	84	0.386811	1069.54	4
MOL000239	21	0.394578	34.2676	4
MOL000211	4	0.376437	11.6067	5
MOL000211	4	0.376437	11.6067	5
NR3C1	19	0.316425	345.438	4
MOL000211鐧借妽	4	0.376437	11.6067	5
MOL000098	161	0.548883	17000.6	3
MOL000098	161	0.548883	17000.6	3
MOL000098	161	0.548883	17000.6	3
XDH	14	0.374286	105.81	4
VEGFA	4	0.356624	0.0736196	4
VCAM1	10	0.368668	45.5824	4
TP53	5	0.361213	27.2106	4
TOP2A	4	0.356624	0.0736196	4
TOP2	38	0.403491	599.673	4
TOP1	4	0.356624	0.0736196	4
TNF	11	0.373574	83.7339	4
THBD	4	0.356624	0.0736196	4
TGFB1	8	0.372159	74.2641	4
SULT1E1	4	0.356624	0.0736196	4
STAT1	10	0.368668	45.5824	4
SPP1	4	0.356624	0.0736196	4
SOD1	5	0.371456	170.521	4
SLC2A4	10	0.368668	45.5824	4
SERPINE1	4	0.356624	0.0736196	4
SELE	10	0.368668	45.5824	4
SCN5A	63	0.445578	1978.76	4
RXRA	39	0.420771	847.656	4
RUNX2	4	0.356624	0.0736196	4
RUNX1T1	4	0.356624	0.0736196	4
RELA	16	0.394578	411.986	4
RB1	5	0.361878	29.6936	4
RASSF1	4	0.356624	0.0736196	4
RASA1	4	0.356624	0.0736196	4
RAF1	4	0.356624	0.0736196	4
PTPN1	104	0.528226	3632.76	4
PTGS2	118	0.563037	5253.41	4
PTGS1	77	0.503846	3232.5	4
PTGER3	4	0.356624	0.0736196	4
PTEN	4	0.356624	0.0736196	4
PSMD3	10	0.368668	45.5824	4
PRSS1	102	0.507752	3280.19	4
PRKCB	4	0.356624	0.0736196	4
PRKCA	9	0.377159	108.48	4
PRKACA	56	0.467857	1947.76	4
PPARG	13	0.394578	385.727	4
PPARD	10	0.365242	68.735	4
PPARA	5	0.371456	170.521	4
POR	4	0.356624	0.0736196	4
PON1	8	0.372159	74.2641	4
PLAU	6	0.372159	80.5829	4
PLAT	4	0.356624	0.0736196	4
PIM1	107	0.503846	3100.46	4
PIK3CG	36	0.431868	999.432	4
PCOLCE	4	0.356624	0.0736196	4
PARP1	4	0.356624	0.0736196	4
ODC1	4	0.356624	0.0736196	4
NR1I3	10	0.368668	45.5824	4
NR1I2	10	0.368668	45.5824	4
NR1C3	112	0.551966	5111.86	4
NQO1	4	0.356624	0.0736196	4
NPEPPS	4	0.356624	0.0736196	4
NOS3	39	0.425325	1677.49	4
NOS2	111	0.547354	4399.33	4
NKX3-1	4	0.356624	0.0736196	4
NFKBIA	4	0.356624	0.0736196	4
NFE2L2	4	0.356624	0.0736196	4
NCOA2	72	0.462353	2965.19	4
NCF1	8	0.362546	44.8196	4
MYC	5	0.361213	27.2106	4
MPO	4	0.356624	0.0736196	4
MMP9	5	0.358577	10.9875	4
MMP3	4	0.356624	0.0736196	4
MMP2	4	0.356624	0.0736196	4
MMP1	10	0.368668	45.5824	4
MGAM	4	0.356624	0.0736196	4
MAPK14	97	0.51847	3296.53	4
MAPK1	6	0.377159	211.757	4
MAOB	17	0.393	305.278	4
KCNH2	19	0.38834	270.621	4
JUN	17	0.389881	254.909	4
IRF1	4	0.356624	0.0736196	4
INSR	10	0.368668	45.5824	4
IL6	4	0.356624	0.0736196	4
IL2	4	0.356624	0.0736196	4
IL1B	5	0.361213	27.2106	4
IL1A	4	0.356624	0.0736196	4
IL10	4	0.356624	0.0736196	4
IGFBP3	4	0.356624	0.0736196	4
IGF2	4	0.356624	0.0736196	4
IFNG	4	0.356624	0.0736196	4
ICAM1	10	0.368668	45.5824	4
HSPB1	4	0.356624	0.0736196	4
HSPA5	4	0.356624	0.0736196	4
HSP90AB1	98	0.519841	3464.92	4
HSF1	4	0.356624	0.0736196	4
HMOX1	10	0.368668	45.5824	4
HK2	4	0.356624	0.0736196	4
HIF1A	4	0.356624	0.0736196	4
HAS2	10	0.368668	45.5824	4
GSTP1	11	0.38454	273.591	4
GSTM2	10	0.368668	45.5824	4
GSTM1	10	0.368668	45.5824	4
GSK3B	109	0.536885	3944.17	4
GJA1	4	0.356624	0.0736196	4
GABRA1	30	0.411088	956.448	4
FOS	4	0.356624	0.0736196	4
F8	52	0.41023	822.516	4
F7	33	0.40102	458.595	4
F3	4	0.356624	0.0736196	4
F2	91	0.490025	4106.11	4
ESR2	106	0.531081	3742.93	4
ERBB3	4	0.356624	0.0736196	4
ERBB2	4	0.356624	0.0736196	4
ELK1	4	0.356624	0.0736196	4
EIF6	6	0.366604	59.53	4
EGFR	4	0.356624	0.0736196	4
EGF	4	0.356624	0.0736196	4
E2F2	4	0.356624	0.0736196	4
E2F1	4	0.356624	0.0736196	4
DUOX2	4	0.356624	0.0736196	4
DPP4	103	0.538356	4896.09	4
DIO1	10	0.368668	45.5824	4
DCAF5	4	0.356624	0.0736196	4
CYP3A4	10	0.368668	45.5824	4
CYP1B1	10	0.368668	45.5824	4
CYP1A2	10	0.368668	45.5824	4
CYP1A1	10	0.368668	45.5824	4
CXCL8	4	0.356624	0.0736196	4
CXCL2	4	0.356624	0.0736196	4
CXCL11	4	0.356624	0.0736196	4
CXCL10	4	0.356624	0.0736196	4
CTSD	4	0.356624	0.0736196	4
CRP	4	0.356624	0.0736196	4
COL3A1	4	0.356624	0.0736196	4
COL1A1	4	0.356624	0.0736196	4
CLDN4	4	0.356624	0.0736196	4
CHUK	4	0.356624	0.0736196	4
CHEK2	4	0.356624	0.0736196	4
CHEK1	95	0.488806	2593.8	4
CDKN1A	5	0.361213	27.2106	4
CDK2	106	0.538356	4090.3	4
CDK1	11	0.373574	83.7339	4
CD40LG	4	0.356624	0.0736196	4
CCND1	5	0.361878	29.6936	4
CCNB1	5	0.361213	27.2106	4
CCNA2	103	0.52681	3552.96	4
CCL2	4	0.356624	0.0736196	4
CAV1	4	0.356624	0.0736196	4
CASP9	8	0.372159	74.2641	4
CASP8	8	0.372159	74.2641	4
CASP3	16	0.403491	466.14	4
CA2	95	0.525401	3738	4
BIRC5	4	0.356624	0.0736196	4
BCL2L1	4	0.356624	0.0736196	4
BCL2	16	0.402664	465.946	4
BAX	15	0.386811	187.181	4
ALOX5	10	0.368668	45.5824	4
AKT1	11	0.38454	273.591	4
AKR1B1	14	0.38454	212.228	4
AHSA1	10	0.368668	45.5824	4
AHR	10	0.368668	45.5824	4
ADRB2	43	0.426247	1111.21	4
ACPP	4	0.356624	0.0736196	4
ACHE	50	0.44457	1654.41	4
ACACA	4	0.356624	0.0736196	4
ABCG2	4	0.356624	0.0736196	4
MOL000098	161	0.548883	17000.6	3
PGR	24	0.339378	538.19	4
ESR1	133	0.59009	10772	4
AR	131	0.583086	11133.3	4
MOL000033	3	0.375717	3.71682	5
