# Supplementary material for: Network pharmacology-based study on the mechanism of Yiganling capsule in hepatitis B treatment
Source: BMC Complement Med Ther. 2020 Feb 5;20:37. doi: 10.1186/s12906-020-2815-y (PMC7076828; doi:10.1186/s12906-020-2815-y)
Supplement: Supplementary file 4 — Additional file 4: Table S9. The therapeutic target data for HB treatment from four resources, including Uniprot, OMIM, DIGSEE, and GADA. [file 12906_2020_2815_MOESM4_ESM.xlsx]

## Sheet: Table S9
Supplementary Table S7 : targets for Hepatitis B
Target	Source		Target	Source		Target	Source		Target	Source		dabase	num		Finally Target
ABCC6	Uniprot		A1ATD	OMIM		GSTP1	GADA		CD74	DIGSEE		Uniprot	241		ABCC6
ACBD3	Uniprot		ABCB11	OMIM		GSTM1	GADA		SMN1	DIGSEE		OMIM	174		ACBD3
ADAR	Uniprot		ABCB4	OMIM		GBP2	GADA		ASGR2	DIGSEE		DIGSEE	124		ADAR
ADI1	Uniprot		ACY3	OMIM		EIF2AK2	GADA		IL2	DIGSEE		GADA	93		ADI1
AGMAT	Uniprot		AGM4	OMIM		EIF2S1	GADA		PTGS2	DIGSEE					AGMAT
AGO4	Uniprot		AGMAT	OMIM		CIITA	GADA		TNF	DIGSEE					AGO4
AIP	Uniprot		AIP	OMIM		CCR2	GADA		IL4	DIGSEE					AIP
AIRE	Uniprot		ALMS	OMIM		CCR5	GADA		HTLVR	DIGSEE					AIRE
AKR1D1	Uniprot		ALPS	OMIM		CXCR4	GADA		KRT19	DIGSEE					AKR1D1
AMBP	Uniprot		APOBEC3G	OMIM		IL8RA	GADA		AFP	DIGSEE					AMBP
ANXA5	Uniprot		APOE	OMIM		CCL2	GADA		GLTSCR2	DIGSEE					ANXA5
AP1G2	Uniprot		APS1	OMIM		CD40	GADA		HLA-E	DIGSEE					AP1G2
APC	Uniprot		AR	OMIM		ADAR	GADA		IGHM	DIGSEE					APC
APOA2	Uniprot		ARID2	OMIM		TNF	GADA		FAS	DIGSEE					APOA2
APOBEC3B	Uniprot		ATP7B	OMIM		STAT1	GADA		CD14	DIGSEE					APOBEC3B
APOBEC3C	Uniprot		BECN1	OMIM		PSMB8	GADA		NELFCD	DIGSEE					APOBEC3C
APOBEC3F	Uniprot		BIRC5	OMIM		OAS3	GADA		C4A	DIGSEE					APOBEC3F
APOBEC3G	Uniprot		BLNK	OMIM		OAS1	GADA		CD4	DIGSEE					APOBEC3G
ASNSD1	Uniprot		C1ORF43	OMIM		OAS2	GADA		IL10	DIGSEE					ASNSD1
ATG12	Uniprot		C1QD	OMIM		MX1	GADA		IFNG	DIGSEE					ATG12
ATG5	Uniprot		C4AD	OMIM		LTA	GADA		IL6	DIGSEE					ATG5
AXIN1	Uniprot		C4BD	OMIM		JAK1	GADA		CD40LG	DIGSEE					AXIN1
BST2	Uniprot		C5	OMIM		IL4R	GADA		ICAM1	DIGSEE					BST2
BTBD1	Uniprot		CBAS1	OMIM		IL4	GADA		COX5A	DIGSEE					BTBD1
C18orf21	Uniprot		CBAS2	OMIM		IL2	GADA		CUL5	DIGSEE					C18orf21
C1orf43	Uniprot		CCDC85B	OMIM		IL18	GADA		IFNA1	DIGSEE					C1orf43
C1QBP	Uniprot		CCL5	OMIM		IL12B	GADA		KRT122P	DIGSEE					C1QBP
C4orf3	Uniprot		CCNA2	OMIM		IL10	GADA		AIM2	DIGSEE					C4orf3
C5	Uniprot		CCR5	OMIM		IFNG	GADA		CEBPB	DIGSEE					C5
C6orf62	Uniprot		CD81	OMIM		HLA-DQB1	GADA		SLC17A5	DIGSEE					C6orf62
CCDC85B	Uniprot		CFB	OMIM		HLA-B	GADA		RARB	DIGSEE					CCDC85B
CCDC86	Uniprot		CHUK	OMIM		ELF2	GADA		HMGB1	DIGSEE					CCDC86
CCNA2	Uniprot		CLDN1	OMIM		HLA-C	GADA		PPARA	DIGSEE					CCNA2
CD209	Uniprot		CLEC4M	OMIM		HLA-DRB1	GADA		PDCD1	DIGSEE					CD209
CD81	Uniprot		CMTDIB	OMIM		IL6	GADA		TRNAI1	DIGSEE					CD81
CD93	Uniprot		CNEP1R1	OMIM		PSMB9	GADA		VEGFA	DIGSEE					CD93
CDK1	Uniprot		CPD	OMIM		MBL1P1	GADA		MRC1	DIGSEE					CDK1
CDK5RAP3	Uniprot		CPEB3	OMIM		HLA-DPB1	GADA		IL18	DIGSEE					CDK5RAP3
CDKN3	Uniprot		CPN2	OMIM		HLA-A	GADA		CP	DIGSEE					CDKN3
CEBPA	Uniprot		CREB3	OMIM		CCL5	GADA		GFAP	DIGSEE					CEBPA
CEP44	Uniprot		CREB3L1	OMIM		HLA-DQA1	GADA		IL2RA	DIGSEE					CEP44
CHCHD2	Uniprot		CTLA4	OMIM		IFNA2	GADA		PELI1	DIGSEE					CHCHD2
CHUK	Uniprot		CTX	OMIM		IFNGR1	GADA		AGTR1	DIGSEE					CHUK
CLDN1	Uniprot		CVID11	OMIM		IFNGR2	GADA		GPT	DIGSEE					CLDN1
CLDN11	Uniprot		CXCL10	OMIM		IRF1	GADA		CD8A	DIGSEE					CLDN11
CLDN12	Uniprot		CXCR3	OMIM		TAP1	GADA		IL15RA	DIGSEE					CLDN12
CLDN17	Uniprot		CYP7A1	OMIM		TAP2	GADA		CD55	DIGSEE					CLDN17
CLDN4	Uniprot		CYP7B1	OMIM		TBX21	GADA		CIITA	DIGSEE					CLDN4
CLDN6	Uniprot		DDB1	OMIM		TGFB1	GADA		FOXP3	DIGSEE					CLDN6
CLDN7	Uniprot		DDX58	OMIM		VDR	GADA		TLR4	DIGSEE					CLDN7
CLEC4M	Uniprot		DDX60L	OMIM		IGF2	GADA		SLBP	DIGSEE					CLEC4M
CMTR1	Uniprot		DEPDC5	OMIM		SPP1	GADA		HGF	DIGSEE					CMTR1
COPRS	Uniprot		DGAT1	OMIM		AGTR1	GADA		CD86	DIGSEE					COPRS
CPD	Uniprot		DHS1	OMIM		IL1RN	GADA		PSMD1	DIGSEE					CPD
CPEB3	Uniprot		EGFR	OMIM		IL1B	GADA		HLA-A	DIGSEE					CPEB3
CPPED1	Uniprot		EIF2B3	OMIM		TP53	GADA		CD80	DIGSEE					CPPED1
CPQ	Uniprot		EIF3J	OMIM		ABCB1	GADA		HBE1	DIGSEE					CPQ
CREB1	Uniprot		EPHA2	OMIM		AGT	GADA		IFI27	DIGSEE					CREB1
CREB3	Uniprot		EXOC3L2	OMIM		CD14	GADA		SEPSECS	DIGSEE					CREB3
CTLA4	Uniprot		FAS	OMIM		CDH1	GADA		NOS3	DIGSEE					CTLA4
DDB1	Uniprot		GIDID	OMIM		CTLA4	GADA		PPP2R3A	DIGSEE					DDB1
DDX3X	Uniprot		GRB2	OMIM		PTGS2	GADA		BAX	DIGSEE					DDX3X
DDX58	Uniprot		GS2	OMIM		THBS2	GADA		HLA-DQB1	DIGSEE					DDX58
DDX60	Uniprot		HAE1	OMIM		THBS4	GADA		CX3CL1	DIGSEE					DDX60
DEPDC1B	Uniprot		HAVCR1	OMIM		IFNAR1	GADA		IL5	DIGSEE					DEPDC1B
DLEU1	Uniprot		HAVCR2	OMIM		ESR1	GADA		ADRA2B	DIGSEE					DLEU1
DNAPTP3	Uniprot		HBXAP	OMIM		PTPRC	GADA		HCC	DIGSEE					DNAPTP3
DNAPTP5	Uniprot		HFE1	OMIM		XRCC1	GADA		CD99	DIGSEE					DNAPTP5
E4F1	Uniprot		HLA-C	OMIM		HLA	GADA		GOT1	DIGSEE					E4F1
EGFR	Uniprot		HLA-DPA1	OMIM		GNAQ	GADA		TG	DIGSEE					EGFR
EIF2AK2	Uniprot		HLA-DPB1	OMIM		GOLGB1	GADA		IL1A	DIGSEE					EIF2AK2
EIF2B3	Uniprot		HLA-DQB1	OMIM		JAM3	GADA		SOCS3	DIGSEE					EIF2B3
EPHA2	Uniprot		HLA-DRA	OMIM		IL2RB	GADA		HNF1A	DIGSEE					EPHA2
EXOC3L2	Uniprot		HLA-DRB1	OMIM		IL37	GADA		PYCARD	DIGSEE					EXOC3L2
FAM174A	Uniprot		HNF1A	OMIM		IL22RA1	GADA		IFNA2	DIGSEE					FAM174A
FAS	Uniprot		HNRNPA1	OMIM		CAST	GADA		FCN2	DIGSEE					FAS
FASLG	Uniprot		HNRNPK	OMIM		LPAR1	GADA		CD81	DIGSEE					FASLG
FBRSL1	Uniprot		IFI44	OMIM		IL6ST	GADA		IL1B	DIGSEE					FBRSL1
FBXL2	Uniprot		IFNAR2	OMIM		IL2RA	GADA		IFIH1	DIGSEE					FBXL2
FKBP8	Uniprot		IFNB1	OMIM		IL6	GADA		SSB	DIGSEE					FKBP8
FLNB	Uniprot		IFNG	OMIM		MET	GADA		TSHB	DIGSEE					FLNB
FTCD	Uniprot		IFNGR1	OMIM		MAFB	GADA		GSTA2	DIGSEE					FTCD
FUNDC2	Uniprot		IFNL3	OMIM		KIT	GADA		CDKN1A	DIGSEE					FUNDC2
FYN	Uniprot		IFNL4	OMIM		LACC1	GADA		DBH	DIGSEE					FYN
GFER	Uniprot		IFNLR1	OMIM		HMGB1	GADA		HSP90B1	DIGSEE					GFER
GOLM1	Uniprot		IKBKB	OMIM		ANKRD55	GADA		CORD1	DIGSEE					GOLM1
GOLPH3	Uniprot		IL10	OMIM		FLT4	GADA		PSMB5	DIGSEE					GOLPH3
GPS2	Uniprot		IL10RB	OMIM		FLT1	GADA		OAS1	DIGSEE					GPS2
GRAMD2B	Uniprot		IMD19	OMIM		KDR	GADA		LAMP1	DIGSEE					GRAMD2B
GRB2	Uniprot		IMD31C	OMIM		TNFAIP6	GADA		GABARAPL2	DIGSEE					GRB2
GYPA	Uniprot		INTS10	OMIM		RASGRP4	GADA		IFNB1	DIGSEE					GYPA
HAVCR1	Uniprot		IPEX	OMIM		TRPV4	GADA		SARS	DIGSEE					HAVCR1
HAVCR2	Uniprot		IRF3	OMIM		TYK2	GADA		CHI3L1	DIGSEE					HAVCR2
HBXBP30	Uniprot		ITPA	OMIM					IGHE	DIGSEE					HBXBP30
HCK	Uniprot		KCTD9	OMIM					CD79A	DIGSEE					HCK
HCTP4	Uniprot		KIR2DL3	OMIM					TPO	DIGSEE					HCTP4
HDDC2	Uniprot		KLRK1	OMIM					UCHL1	DIGSEE					HDDC2
HFE	Uniprot		KRT18	OMIM					SLC10A1	DIGSEE					HFE
HIBADH	Uniprot		KRT8	OMIM					BCHE	DIGSEE					HIBADH
HIST1H1E	Uniprot		LAMTOR5	OMIM					IFI16	DIGSEE					HIST1H1E
HLA-DRA	Uniprot		LDHA	OMIM					ALB	DIGSEE					HLA-DRA
HLA-DRB1	Uniprot		LDLR	OMIM					TLR9	DIGSEE					HLA-DRB1
HM13	Uniprot		LGALS3	OMIM					FN1	DIGSEE					HM13
HNRNPA1	Uniprot		MAVS	OMIM					AKR7A3	DIGSEE					HNRNPA1
HNRNPD	Uniprot		MB	OMIM					OSTC	DIGSEE					HNRNPD
HNRNPK	Uniprot		MBL2	OMIM					GPR183	DIGSEE					HNRNPK
HPX	Uniprot		MBLD	OMIM					SELL	DIGSEE					HPX
HSPD1	Uniprot		MCM8	OMIM					CYP17A1	DIGSEE					HSPD1
IFI44	Uniprot		MET	OMIM					NOV	DIGSEE					IFI44
IFI44L	Uniprot		MICA	OMIM					MMP1	DIGSEE					IFI44L
IFIH1	Uniprot		MIR122A	OMIM					IL13	DIGSEE					IFIH1
IFIT1	Uniprot		MIR196A1	OMIM					AQP4	DIGSEE					IFIT1
IFITM1	Uniprot		MIR26A1	OMIM					SLC6A3	DIGSEE					IFITM1
IFNAR2	Uniprot		MIR26B	OMIM					SOD1	DIGSEE					IFNAR2
IFNL2	Uniprot		MIR296	OMIM					RIT2	DIGSEE					IFNL2
IFNL3	Uniprot		MIR431	OMIM					TP53RK	DIGSEE					IFNL3
IFNL4	Uniprot		MIR448	OMIM					XIST	DIGSEE					IFNL4
IGF2BP1	Uniprot		MRPL3	OMIM					COCH	DIGSEE					IGF2BP1
IGSF8	Uniprot		MSRA	OMIM					IFNA8	DIGSEE					IGSF8
IKBKB	Uniprot		NCR3	OMIM					SLC26A5	DIGSEE					IKBKB
IKBKE	Uniprot		NFKB1	OMIM					HLA-DRB1	DIGSEE					IKBKE
IKBKG	Uniprot		NFKBIA	OMIM					C3	DIGSEE					IKBKG
IL10RB	Uniprot		NPC1L1	OMIM					FND	DIGSEE					IL10RB
ISG15	Uniprot		NR5A2	OMIM											ISG15
ISG20	Uniprot		OCLN	OMIM											ISG20
KRCC1	Uniprot		PBC1	OMIM											KRCC1
KRT18	Uniprot		PFIC2	OMIM											KRT18
KRT19	Uniprot		PHMDS	OMIM											KRT19
KRT8	Uniprot		PIK3R1	OMIM											KRT8
LAMTOR5	Uniprot		PLG	OMIM											LAMTOR5
LDLR	Uniprot		POLR2A	OMIM											LDLR
LGALS9	Uniprot		PPARGC1A	OMIM											LGALS9
LMBRD1	Uniprot		PPIB	OMIM											LMBRD1
LPGAT1	Uniprot		PSMA7	OMIM											LPGAT1
LRRFIP1	Uniprot		PTK2B	OMIM											LRRFIP1
LTBR	Uniprot		PTPRC	OMIM											LTBR
MAVS	Uniprot		PYROXD2	OMIM											MAVS
MBL2	Uniprot		RARB	OMIM											MBL2
MEMO1	Uniprot		RBCK1	OMIM											MEMO1
MET	Uniprot		RC3H1	OMIM											MET
MIA2	Uniprot		RFX1	OMIM											MIA2
MICB	Uniprot		RFX2	OMIM											MICB
MIEN1	Uniprot		RFX3	OMIM											MIEN1
MOV10	Uniprot		RFX4	OMIM											MOV10
MRC1	Uniprot		RUVBL1	OMIM											MRC1
MTUS1	Uniprot		SALL4	OMIM											MTUS1
MVK	Uniprot		SCARB1	OMIM											MVK
MX1	Uniprot		SEPSECS	OMIM											MX1
MXRA7	Uniprot		SEPT6	OMIM											MXRA7
NELFA	Uniprot		SIGLEC5	OMIM											NELFA
NFKBIA	Uniprot		SMC5	OMIM											NFKBIA
NOLC1	Uniprot		SMC6	OMIM											NOLC1
NOP16	Uniprot		SMPD1	OMIM											NOP16
NPIPB3	Uniprot		SOCS1	OMIM											NPIPB3
NPM1	Uniprot		SPP1	OMIM											NPM1
NR5A2	Uniprot		SSB	OMIM											NR5A2
NS5ATP4A	Uniprot		TBC1D20	OMIM											NS5ATP4A
NUP153	Uniprot		TBX21	OMIM											NUP153
OASL	Uniprot		TLR7	OMIM											OASL
OCLN	Uniprot		TNF	OMIM											OCLN
PATL1	Uniprot		TNFAIP3	OMIM											PATL1
PCLAF	Uniprot		TNFRSF14	OMIM											PCLAF
PCNX4	Uniprot		TNFRSF9	OMIM											PCNX4
PIK3CA	Uniprot		TNFSF10	OMIM											PIK3CA
PIK3R1	Uniprot		TNFSF9	OMIM											PIK3R1
PKN2	Uniprot		TP53	OMIM											PKN2
PLCG1	Uniprot		TPH1	OMIM											PLCG1
PML	Uniprot		TRBC1	OMIM											PML
PNKD	Uniprot		URGCP	OMIM											PNKD
POLR2A	Uniprot		URI1	OMIM											POLR2A
POLR2E	Uniprot		VPS4B	OMIM											POLR2E
PPARA	Uniprot		VWCE	OMIM											PPARA
PPID	Uniprot		XLP1	OMIM											PPID
PRF1	Uniprot		YTHDC2	OMIM											PRF1
PRRC2C	Uniprot														PRRC2C
PS1TP4	Uniprot														PS1TP4
PS1TP6	Uniprot														PS1TP6
PSMA3	Uniprot														PSMA3
PSMA7	Uniprot														PSMA7
PUM3	Uniprot														PUM3
RARB	Uniprot														RARB
RBCK1	Uniprot														RBCK1
REXO1L1P	Uniprot														REXO1L1P
RFX1	Uniprot														RFX1
RFX2	Uniprot														RFX2
RFX3	Uniprot														RFX3
RNF149	Uniprot														RNF149
RSAD2	Uniprot														RSAD2
RSF1	Uniprot														RSF1
RTRAF	Uniprot														RTRAF
RUVBL1	Uniprot														RUVBL1
RXRA	Uniprot														RXRA
RYDEN	Uniprot														RYDEN
SAP30L	Uniprot														SAP30L
SARAF	Uniprot														SARAF
SCARB1	Uniprot														SCARB1
SEPSECS	Uniprot														SEPSECS
SERPINB3	Uniprot														SERPINB3
SGK1	Uniprot														SGK1
SH2B3	Uniprot														SH2B3
SLC10A1	Uniprot														SLC10A1
SLC23A3	Uniprot														SLC23A3
SLC25A15	Uniprot														SLC25A15
SLC35F5	Uniprot														SLC35F5
SMC5	Uniprot														SMC5
SMC6	Uniprot														SMC6
SON	Uniprot														SON
SPART	Uniprot														SPART
SPATS2L	Uniprot														SPATS2L
SPINK13	Uniprot														SPINK13
SRC	Uniprot														SRC
SRCAP	Uniprot														SRCAP
SRPK1	Uniprot														SRPK1
SRPK2	Uniprot														SRPK2
SRXN1	Uniprot														SRXN1
STAT1	Uniprot														STAT1
STAT3	Uniprot														STAT3
SUI1	Uniprot														SUI1
SUPV3L1	Uniprot														SUPV3L1
TBC1D20	Uniprot														TBC1D20
TBC1D23	Uniprot														TBC1D23
TFB2M	Uniprot														TFB2M
TICAM1	Uniprot														TICAM1
TIGAR	Uniprot														TIGAR
TMEM134	Uniprot														TMEM134
TMEM45A	Uniprot														TMEM45A
TNF	Uniprot														TNF
TNFRSF1A	Uniprot														TNFRSF1A
TRIM14	Uniprot														TRIM14
TRIM22	Uniprot														TRIM22
TRIM56	Uniprot														TRIM56
TRMT10C	Uniprot														TRMT10C
UBE3A	Uniprot														UBE3A
URGCP	Uniprot														URGCP
URI1	Uniprot														URI1
USMG5	Uniprot														USMG5
VAPA	Uniprot														VAPA
VAPB	Uniprot														VAPB
VIM	Uniprot														VIM
VWCE	Uniprot														VWCE
YWHAE	Uniprot														YWHAE
															A1ATD
															ABCB11
															ABCB4
															ACY3
															AGM4
															AGMAT
															AIP
															ALMS
															ALPS
															APOBEC3G
															APOE
															APS1
															AR
															ARID2
															ATP7B
															BECN1
															BIRC5
															BLNK
															C1ORF43
															C1QD
															C4AD
															C4BD
															C5
															CBAS1
															CBAS2
															CCDC85B
															CCL5
															CCNA2
															CCR5
															CD81
															CFB
															CHUK
															CLDN1
															CLEC4M
															CMTDIB
															CNEP1R1
															CPD
															CPEB3
															CPN2
															CREB3
															CREB3L1
															CTLA4
															CTX
															CVID11
															CXCL10
															CXCR3
															CYP7A1
															CYP7B1
															DDB1
															DDX58
															DDX60L
															DEPDC5
															DGAT1
															DHS1
															EGFR
															EIF2B3
															EIF3J
															EPHA2
															EXOC3L2
															FAS
															GIDID
															GRB2
															GS2
															HAE1
															HAVCR1
															HAVCR2
															HBXAP
															HFE1
															HLA-C
															HLA-DPA1
															HLA-DPB1
															HLA-DQB1
															HLA-DRA
															HLA-DRB1
															HNF1A
															HNRNPA1
															HNRNPK
															IFI44
															IFNAR2
															IFNB1
															IFNG
															IFNGR1
															IFNL3
															IFNL4
															IFNLR1
															IKBKB
															IL10
															IL10RB
															IMD19
															IMD31C
															INTS10
															IPEX
															IRF3
															ITPA
															KCTD9
															KIR2DL3
															KLRK1
															KRT18
															KRT8
															LAMTOR5
															LDHA
															LDLR
															LGALS3
															MAVS
															MB
															MBL2
															MBLD
															MCM8
															MET
															MICA
															MIR122A
															MIR196A1
															MIR26A1
															MIR26B
															MIR296
															MIR431
															MIR448
															MRPL3
															MSRA
															NCR3
															NFKB1
															NFKBIA
															NPC1L1
															NR5A2
															OCLN
															PBC1
															PFIC2
															PHMDS
															PIK3R1
															PLG
															POLR2A
															PPARGC1A
															PPIB
															PSMA7
															PTK2B
															PTPRC
															PYROXD2
															RARB
															RBCK1
															RC3H1
															RFX1
															RFX2
															RFX3
															RFX4
															RUVBL1
															SALL4
															SCARB1
															SEPSECS
															SEPT6
															SIGLEC5
															SMC5
															SMC6
															SMPD1
															SOCS1
															SPP1
															SSB
															TBC1D20
															TBX21
															TLR7
															TNF
															TNFAIP3
															TNFRSF14
															TNFRSF9
															TNFSF10
															TNFSF9
															TP53
															TPH1
															TRBC1
															URGCP
															URI1
															VPS4B
															VWCE
															XLP1
															YTHDC2
															GSTP1
															GSTM1
															GBP2
															EIF2S1
															CIITA
															CCR2
															CCR5
															CXCR4
															IL8RA
															CCL2
															CD40
															PSMB8
															OAS3
															OAS1
															OAS2
															LTA
															JAK1
															IL4R
															IL4
															IL2
															IL18
															IL12B
															IL10
															IFNG
															HLA-DQB1
															HLA-B
															ELF2
															HLA-C
															IL6
															PSMB9
															MBL1P1
															HLA-DPB1
															HLA-A
															CCL5
															HLA-DQA1
															IFNA2
															IFNGR1
															IFNGR2
															IRF1
															TAP1
															TAP2
															TBX21
															TGFB1
															VDR
															IGF2
															SPP1
															AGTR1
															IL1RN
															IL1B
															TP53
															ABCB1
															AGT
															CD14
															CDH1
															PTGS2
															THBS2
															THBS4
															IFNAR1
															ESR1
															PTPRC
															XRCC1
															HLA
															GNAQ
															GOLGB1
															JAM3
															IL2RB
															IL37
															IL22RA1
															CAST
															LPAR1
															IL6ST
															IL2RA
															MAFB
															KIT
															LACC1
															HMGB1
															ANKRD55
															FLT4
															FLT1
															KDR
															TNFAIP6
															RASGRP4
															TRPV4
															TYK2
															CD74
															SMN1
															ASGR2
															HTLVR
															AFP
															GLTSCR2
															HLA-E
															IGHM
															NELFCD
															C4A
															CD4
															CD40LG
															ICAM1
															COX5A
															CUL5
															IFNA1
															KRT122P
															AIM2
															CEBPB
															SLC17A5
															PDCD1
															TRNAI1
															VEGFA
															CP
															GFAP
															PELI1
															GPT
															CD8A
															IL15RA
															CD55
															FOXP3
															TLR4
															SLBP
															HGF
															CD86
															PSMD1
															CD80
															HBE1
															IFI27
															NOS3
															PPP2R3A
															BAX
															CX3CL1
															IL5
															ADRA2B
															HCC
															CD99
															GOT1
															TG
															IL1A
															SOCS3
															HNF1A
															PYCARD
															FCN2
															SSB
															TSHB
															GSTA2
															CDKN1A
															DBH
															HSP90B1
															CORD1
															PSMB5
															LAMP1
															GABARAPL2
															IFNB1
															SARS
															CHI3L1
															IGHE
															CD79A
															TPO
															UCHL1
															BCHE
															IFI16
															ALB
															TLR9
															FN1
															AKR7A3
															OSTC
															GPR183
															SELL
															CYP17A1
															NOV
															MMP1
															IL13
															AQP4
															SLC6A3
															SOD1
															RIT2
															TP53RK
															XIST
															COCH
															IFNA8
															SLC26A5
															C3
															FND
