# Supplementary material for: Network pharmacology-based study on the mechanism of Yiganling capsule in hepatitis B treatment
Source: BMC Complement Med Ther. 2020 Feb 5;20:37. doi: 10.1186/s12906-020-2815-y (PMC7076828; doi:10.1186/s12906-020-2815-y)
Supplement: Supplementary file 5 — Additional file 5: Table S10. Detailed information on six existing protein-protein interaction databases. [file 12906_2020_2815_MOESM5_ESM.xlsx]

## Sheet: Table S10
Supplementary Table S10 : Detailed information on six existing protein-protein interaction databases.
Source Name	Website	Release number/ Last updated
The Biological General Repository for Interaction Datasets (BioGRID)	http://thebiogrid.org/	Version 3.4.125
Human Protein Reference Database (HPRD)	http://www.hprd.org/	Release 9
Molecular INTeraction Database (MINT)	http://mint.bio.uniroma2.it/	20110801
Database of Interacting Proteins (DIP)	http://dip.doe-mbi.ucla.edu/dip/Main.cgi	20150101
IntAct Molecular Interaction Database(Intact)	https://www.ebi.ac.uk/intact/	Version 4.2.10
Biomolecular-Interaction-Network-Database-tool(BIND)	https://omictools.com/biomolecular-interaction-network-database-tool	20140520
