# Supplementary material for: Network pharmacology-based study on the mechanism of Yiganling capsule in hepatitis B treatment
Source: BMC Complement Med Ther. 2020 Feb 5;20:37. doi: 10.1186/s12906-020-2815-y (PMC7076828; doi:10.1186/s12906-020-2815-y)
Supplement: Supplementary file 6 — Additional file 6: Table S11. Hepatitis B disease protein- protein interaction network disease PPI Network. Table S12. Four topological feature values of Hepatitis B disease PPI network. [file 12906_2020_2815_MOESM6_ESM.xlsx]

## Sheet: Table S11
Supplementary Table S11: Hepatitis B disease PPI Network.
Nodes	Target
CD209	IKBKE
CD209	CLEC4M
E4F1	TP53
CHI3L1	CD55
HLA-DPB1	HLA-E
HLA-DPB1	CD74
ARID2	CD14
ARID2	HNRNPA1
BAX	TP53
BAX	IRF3
BAX	C18orf21
BAX	HSPD1
ITPA	VPS4B
ITPA	HNRNPA1
DDX60L	IFI16
CCDC85B	CDKN1A
CCDC85B	KRT18
IRF1	STAT1
IRF1	NPM1
IRF1	NFKB1
CREB3L1	CREB3
C5	CREB3L1
CIITA	CDK1
CHCHD2	COX5A
CHCHD2	USMG5
CHCHD2	TRMT10C
APOBEC3C	FN1
APOBEC3C	IFI16
APOBEC3C	SRPK2
CCDC86	IFI16
CCDC86	SRPK2
CCDC86	NPM1
IL13	IL4R
IL13	PIK3R1
IL10RB	IL10
IL10RB	IFNL3
IL10RB	IFNL2
IL4R	CD40
IL4R	JAK1
IL4R	IL4
C3	HNRNPA1
C3	FN1
C3	C5
BECN1	HMGB1
BECN1	TNFAIP3
BECN1	BIRC5
BECN1	VIM
BECN1	KRT18
BECN1	EGFR
BECN1	DDB1
TRMT10C	TP53
GOLPH3	PNKD
PYCARD	IFI16
PYCARD	LAMP1
PYCARD	PML
PYCARD	IKBKB
PYCARD	CHUK
PYCARD	BECN1
PYCARD	BAX
AIM2	LAMP1
AIM2	PYCARD
AIM2	EIF2AK2
BLNK	CD79A
BLNK	PLCG1
BLNK	GRB2
AR	ESR1
AR	IFI16
AR	SOCS3
AR	HMGB1
AR	CEBPB
AR	NELFCD
AR	TP53
AR	NFKB1
AR	BLNK
AR	UBE3A
AR	STAT3
AR	SRC
AR	SRCAP
AR	RUVBL1
AR	PPID
AR	PLCG1
AR	PIK3R1
AR	HCK
AR	GRB2
AR	EGFR
AR	CEBPA
AR	CDK1
AGO4	JAK1
AGO4	IGF2BP1
ATG12	MOV10
ATG12	MAVS
ATG12	IFIH1
ATG12	DDX58
ATG12	ATG5
FBXL2	PIK3R1
HCK	STAT3
HCK	SRC
HCK	PLCG1
HCK	PIK3R1
HCK	MET
HCK	HNRNPK
HCK	FASLG
NELFA	NELFCD
NELFA	POLR2A
PATL1	PSMA3
IL1B	IKBKG
APP	THBS4
APP	TGFB1
APP	TAP2
APP	ELF2
APP	OAS2
APP	IFNA8
APP	RIT2
APP	ALB
APP	IFI16
APP	UCHL1
APP	GABARAPL2
APP	CDKN1A
APP	IL1B
APP	SOCS3
APP	VIM
APP	VAPA
APP	UBE3A
APP	TPH1
APP	TNFRSF14
APP	TIGAR
APP	TBC1D20
APP	SRPK2
APP	SRPK1
APP	SRC
APP	SLC17A5
APP	HNRNPA1
APP	URI1
APP	MRPL3
APP	PUM3
APP	PSMA7
APP	PPID
APP	PNKD
APP	PTGS2
APP	PATL1
APP	NPM1
APP	NOS3
APP	NOP16
APP	NOLC1
APP	NELFA
APP	MB
APP	MX1
APP	ADI1
APP	LGALS3
APP	SSB
APP	KIR2DL3
APP	IGHM
APP	IFIH1
APP	RBCK1
APP	CD74
APP	HCK
APP	HAVCR2
APP	GRB2
APP	GFAP
APP	FBXL2
APP	EPHA2
APP	EGFR
APP	C18orf21
APP	HSPD1
APP	ATG12
APP	APOE
APP	ANXA5
APP	AGO4
APP	APOBEC3G
IGF2	PLG
IGF2	NOV
AXIN1	TP53
AXIN1	TNFAIP3
AXIN1	PML
APC	TGFB1
APC	CYP17A1
APC	PSMD1
APC	C4A
APC	CCL5
APC	NUP153
APC	KRT19
APC	AXIN1
AIRE	SRC
AIRE	POLR2A
AIRE	PLCG1
AIRE	PIK3R1
AIRE	GRB2
AIRE	FYN
NELFCD	VIM
NELFCD	UBE3A
COX5A	NELFCD
OCLN	TNFAIP3
CREB3	TAP1
CREB3	GYPA
RIT2	SRPK2
ACBD3	SARS
ACBD3	PKN2
RFX2	RFX4
RFX2	RFX1
HLA-DQA1	IKBKG
HLA-DQA1	CD74
HLA-DQA1	HLA-DQB1
HLA-A	TAP2
HLA-A	TAP1
HLA-A	HLA-DQA1
HLA-A	HLA-B
HLA-A	IFI16
HLA-A	STAT3
HLA-A	HLA-E
HLA-A	EGFR
HLA-A	HLA-DRA
HLA-A	HLA-DPA1
HLA-A	CD8A
HLA-A	HLA-C
URGCP	VIM
RFX3	RFX4
HLA-B	VAPA
HLA-B	PSMA7
HLA-B	PPIB
HLA-B	NPM1
HLA-B	IGF2BP1
HLA-B	AFP
HLA-B	CD81
HLA-B	GOT1
HLA-B	STAT1
HLA-B	SRC
HLA-B	RUVBL1
HLA-B	PSMD1
HLA-B	HLA-E
HLA-B	CXCR4
HLA-B	CD8A
HLA-B	HLA-C
EPHA2	VPS4B
EPHA2	PIK3R1
EPHA2	GRB2
CLDN4	EPHA2
SMC5	SMN1
SMC5	SMC6
CPD	TNF
CP	PLG
FKBP8	PSMB5
FKBP8	PSMD1
FKBP8	VAPA
FKBP8	PSMA7
FKBP8	PSMA3
PTK2B	JAK1
PTK2B	SOCS3
PTK2B	STAT3
PTK2B	SRC
PTK2B	PIK3R1
PTK2B	GRB2
PTK2B	FYN
APOBEC3F	APOBEC3G
DDX60	EGFR
CMTR1	VAPA
HSP90B1	ESR1
HSP90B1	TLR4
HSP90B1	TG
HSP90B1	POLR2E
HSP90B1	PSMA3
HSP90B1	PPIB
HSP90B1	TP53
HSP90B1	IKBKG
HSP90B1	LDLR
HLA-DRB1	HLA-DRA
C1QBP	XRCC1
C1QBP	CDH1
C1QBP	FN1
C1QBP	CUL5
C1QBP	NFKB1
C1QBP	MRPL3
C1QBP	TNFRSF1A
C1QBP	TFB2M
C1QBP	NUP153
C1QBP	NPM1
C1QBP	MAVS
C1QBP	IKBKB
C1QBP	HSPD1
C1QBP	HNRNPD
C1QBP	CHCHD2
C1QBP	CEBPA
HLA-DRA	CD74
HLA-DRA	SCARB1
YWHAE	TGFB1
YWHAE	FN1
YWHAE	TP53
YWHAE	TNFAIP3
YWHAE	HNF1A
YWHAE	VIM
YWHAE	UBE3A
YWHAE	SRC
YWHAE	HNRNPA1
YWHAE	NPM1
YWHAE	NOLC1
YWHAE	KRT18
YWHAE	GRB2
YWHAE	HLA-DRA
YWHAE	C1QBP
YWHAE	HLA-DRB1
PDCD1	SOCS1
CREB1	XRCC1
CREB1	TP53
CREB1	VIM
CREB1	TRIM22
CREB1	SGK1
CREB1	RFX3
CREB1	POLR2A
CREB1	NR5A2
CREB1	GPS2
NOLC1	SRPK2
NOLC1	NOP16
PKN2	VAPB
PKN2	PLCG1
RARB	RXRA
PRRC2C	SRPK2
CCL2	MMP1
CCL2	CCR5
CCL2	CCR2
CDK5RAP3	NPM1
CPPED1	SEPSECS
LPGAT1	VAPA
CEBPA	ESR1
CEBPA	VDR
CEBPA	GFAP
CEBPA	CEBPB
CEBPA	HNF1A
CEBPA	UBE3A
CEBPA	RARB
CEBPA	PKN2
PPARA	PPARGC1A
PPARA	STAT1
PPARA	RXRA
URI1	RUVBL1
URI1	POLR2E
BIRC5	CDK1
LAMP1	TNFAIP3
LAMP1	HNRNPA1
LAMP1	LGALS3
AIP	LAMP1
AIP	BIRC5
AIP	URI1
AIP	PPARA
AIP	IKBKG
AIP	EGFR
LTA	LTBR
LTA	TNFRSF1A
LTA	TNFRSF14
CCL5	TGFB1
CCL5	CXCR3
CCL5	CCR5
CCL5	GRB2
CDH1	SRC
CDH1	POLR2E
CDH1	MET
CDH1	KRT8
CDH1	KRT18
CDH1	FYN
CDH1	EGFR
CDH1	CYP17A1
CDH1	HSPD1
CDH1	CCL5
CDKN3	CEBPA
HIST1H1E	ICAM1
HIST1H1E	IGSF8
HIST1H1E	HNRNPA1
IGHM	SMN1
CD74	LAMTOR5
ADI1	SRPK1
CD93	MBL2
CD40LG	CD40
CD40LG	TP53
PTGS2	PSMD1
CD86	CTLA4
CD80	CTLA4
CD80	CD86
CUL5	HSP90B1
CUL5	SOCS3
CUL5	POLR2A
CUL5	HNRNPA1
CUL5	NPM1
CUL5	NFKB1
CUL5	LDHA
CUL5	IGF2BP1
CUL5	HNRNPK
CUL5	HNRNPD
CUL5	DDX3X
CUL5	DDB1
BTBD1	CUL5
CD14	TLR4
CD14	CD55
CD14	OASL
SMN1	UCHL1
HLA-C	TAP2
HLA-C	IFI16
HLA-C	SARS
HLA-C	CD8A
HLA-C	HLA-E
HLA-C	KIR2DL3
HLA-C	SCARB1
TNFSF9	TNFRSF9
MICA	TNFSF9
MICA	KLRK1
MICA	HLA-C
CD8A	PTPRC
CD8A	HLA-E
CD8A	CDK1
AP1G2	EGFR
CD81	NPM1
CD81	IGSF8
CD81	IFITM1
CD81	HNRNPK
CD81	HNRNPD
CD81	HNRNPA1
CD81	HIST1H1E
CD81	DDX3X
HSPD1	ESR1
HSPD1	FN1
HSPD1	RC3H1
HSPD1	PLG
HSPD1	PSMA3
HSPD1	ISG15
HSPD1	IKBKG
HSPD1	HNRNPA1
HSPD1	GRB2
HLA-DPA1	CD74
HLA-DPA1	TNFSF9
HLA-DPA1	HLA-DPB1
HLA-DPA1	SCARB1
HLA-DPA1	SLC25A15
HLA-DQB1	CD74
IL2RA	STAT3
IL2RA	NFKB1
IL2RA	IL2
CXCR4	JAK1
CXCR4	STAT3
CXCR4	STAT1
CXCR4	SOCS3
CXCR4	SOCS1
CXCR4	PTPRC
CXCR4	CD74
ABCB1	PSMB8
CD4	ABCB1
CD4	CXCR4
CD4	SELL
CD4	IL2RA
CD4	VIM
CD4	HNRNPA1
CD4	PTPRC
CD4	PIK3R1
CD4	NPM1
CD4	HNRNPD
CD4	HLA-DQB1
CD4	HLA-DPA1
CD4	DDX3X
CD4	HSPD1
CD4	CD81
EIF3J	PNKD
EIF3J	GOLM1
ICAM1	IFI16
ICAM1	IL2RA
ICAM1	HNRNPA1
ICAM1	NPM1
ESR1	UBE3A
ESR1	TNFRSF14
ESR1	TAP1
ESR1	STAT3
ESR1	SRPK2
ESR1	SRPK1
ESR1	SRC
ESR1	RXRA
ESR1	RUVBL1
ESR1	POLR2A
ESR1	POLR2E
ESR1	HNRNPA1
ESR1	RFX4
ESR1	PSMD1
ESR1	PSMB9
ESR1	PPARGC1A
ESR1	PPID
ESR1	PPIB
ESR1	PIK3CA
ESR1	PIK3R1
ESR1	TP53
ESR1	PPP2R3A
ESR1	NUP153
ESR1	NPM1
ESR1	NOS3
ESR1	NFKB1
ESR1	KRT8
ESR1	KRT19
ESR1	KRT18
ESR1	IKBKE
ESR1	CHUK
ESR1	RBCK1
ESR1	HNRNPK
ESR1	HNRNPD
ESR1	GRB2
ESR1	FLNB
DDX3X	ESR1
DDX3X	CD40
DDX3X	EIF2S1
DDX3X	FN1
DDX3X	ICAM1
DDX3X	TP53
DDX3X	EIF3J
DDX3X	SRPK2
DDX3X	NPM1
DDX3X	MAVS
DDX3X	IKBKE
DDX3X	IGSF8
DDX3X	IFIH1
DDX3X	HNRNPA1
DDX3X	DDX58
EIF2B3	EIF2S1
EIF2B3	GPR183
EIF2B3	PNKD
EIF2B3	HNRNPA1
EIF2B3	GOLM1
RFX1	RFX3
TLR4	TNFSF9
CDK1	FN1
CDK1	IFI16
CDK1	UCHL1
CDK1	CDKN1A
CDK1	GFAP
CDK1	HMGB1
CDK1	TP53
CDK1	VIM
CDK1	PML
CDK1	NPM1
CDK1	KRT18
CDK1	FYN
CDK1	EIF2AK2
CDK1	EGFR
CDK1	CDKN3
CDKN1A	ESR1
CDKN1A	NOV
CDKN1A	VIM
CDKN1A	STAT3
CDKN1A	PSMA3
CDKN1A	TP53
CDKN1A	NPM1
CDKN1A	IKBKG
CDKN1A	IGF2BP1
CDKN1A	HNRNPK
CDKN1A	DDB1
CDKN1A	CEBPA
CCNA2	CDKN1A
CCNA2	TP53
CCNA2	SSB
CCNA2	SRC
CCNA2	EIF2AK2
CCNA2	CDK1
HLA-E	TAP2
GPS2	TP53
GPS2	NR5A2
TNFRSF14	VIM
PSMB9	TAP2
PSMB9	TAP1
PSMB9	SRC
PSMB9	POLR2A
PSMB9	POLR2E
PSMB9	PSMD1
INTS10	POLR2A
INTS10	POLR2E
FLNB	2018-09-06
FLNB	PLCG1
FLNB	PIK3R1
FLNB	NPM1
FLNB	ISG15
FLNB	GRB2
HGF	MET
HMGB1	PPP2R3A
HMGB1	TLR4
HMGB1	RFX1
HMGB1	PLG
HMGB1	TP53
HMGB1	NFKB1
HMGB1	HNRNPK
HMGB1	HNF1A
HNRNPD	ICAM1
HNRNPD	LDHA
HNRNPD	TNFRSF1A
HNRNPD	IGSF8
HNRNPD	HNRNPK
HNRNPD	HNRNPA1
HNRNPK	ICAM1
HNRNPK	TP53
HNRNPK	RC3H1
HNRNPK	SRPK2
HNRNPK	SRC
HNRNPK	PIK3R1
HNRNPK	ISG15
HNRNPK	IGSF8
HNRNPK	HNRNPA1
KRT18	KRT8
KRT18	IKBKG
KRT8	IKBKG
LGALS3	ABCB1
LGALS3	SOD1
LGALS3	SLC17A5
LGALS3	MICA
LGALS3	VIM
LGALS3	LGALS9
LGALS9	MET
PSMB5	TAP1
PSMB5	PSMB9
PSMB5	PSMB8
PSMB5	VIM
PSMB5	PSMD1
FASLG	TNFRSF1A
FASLG	FAS
GSTP1	HNRNPA1
GSTP1	ISG15
ANXA5	IFNGR2
ANXA5	ISG15
ANXA5	HNRNPA1
TICAM1	TLR4
TICAM1	TNFAIP3
TICAM1	TRIM56
PPIB	RC3H1
PSMD1	CD40
MX1	HNRNPA1
MRPL3	HNRNPA1
IFNL2	IFNLR1
CEBPB	ESR1
CEBPB	HMGB1
CEBPB	STAT3
CEBPB	RARB
CEBPB	TP53
CEBPB	NOLC1
CEBPB	NFKB1
CEBPB	HNRNPK
CEBPB	EGFR
CEBPB	CREB1
APOBEC3G	CEBPB
CXCR3	CXCL10
CD55	FYN
IRF3	SOCS1
IRF3	PPIB
IRF3	TICAM1
IRF3	POLR2A
IRF3	MAVS
PIK3CA	CD40
PIK3CA	TNFRSF1A
PIK3CA	TICAM1
PIK3CA	STAT1
PIK3CA	SGK1
PIK3CA	FASLG
CD79A	FN1
CD79A	PTPRC
CD79A	IGHM
CD79A	FYN
LDHA	SOD1
LDHA	HNRNPA1
LDHA	PSMA3
MICB	KLRK1
GOT1	SOD1
GOT1	SRXN1
GOT1	EGFR
CHUK	CD40
CHUK	TP53
CHUK	TNFAIP3
CHUK	NFKB1
CHUK	TNFRSF1A
CHUK	TNF
CHUK	SRPK2
CHUK	SRPK1
CHUK	SRC
CHUK	MAVS
CHUK	IKBKG
CHUK	IKBKE
CHUK	IKBKB
CHUK	HNRNPA1
IKBKB	CD40
IKBKB	PELI1
IKBKB	TP53
IKBKB	TNFAIP3
IKBKB	NFKB1
IKBKB	TNFRSF1A
IKBKB	TNF
IKBKB	SRC
IKBKB	MAVS
IKBKB	IKBKG
IKBKB	IKBKE
NFKBIA	SOCS3
NFKBIA	TP53
NFKBIA	NFKB1
NFKBIA	TNF
NFKBIA	STAT1
NFKBIA	SRC
NFKBIA	POLR2A
NFKBIA	PIK3R1
NFKBIA	HNRNPA1
NFKBIA	IKBKG
NFKBIA	MAVS
NFKBIA	IKBKE
NFKBIA	IKBKB
NFKBIA	CHUK
NPM1	PSMD1
NPM1	SMN1
NPM1	TP53
NPM1	RC3H1
NPM1	PUM3
NPM1	PPID
NPM1	POLR2E
NPM1	PML
NPM1	PLCG1
NPM1	PIK3R1
SSB	TNFRSF14
SSB	HNRNPA1
SSB	SPP1
GLTSCR2	SRPK2
GLTSCR2	PUM3
GLTSCR2	NPM1
EIF2S1	NPM1
EIF2AK2	ELF2
EIF2AK2	JAK1
EIF2AK2	EIF2S1
EIF2AK2	IFI16
EIF2AK2	GLTSCR2
EIF2AK2	TP53
EIF2AK2	SSB
EIF2AK2	STAT3
EIF2AK2	STAT1
EIF2AK2	NPM1
EIF2AK2	NFKBIA
EIF2AK2	MOV10
EIF2AK2	MAVS
EIF2AK2	ISG15
EIF2AK2	IKBKB
EIF2AK2	CHUK
EIF2AK2	EGFR
SOCS3	TNFSF10
MET	SOCS3
MET	SOCS1
MET	PTPRC
MET	STAT3
MET	SRC
MET	SH2B3
MET	PLCG1
MET	PIK3R1
MET	FAS
APOBEC3B	IFI16
APOBEC3B	HNRNPA1
JAK1	TNFRSF1A
JAK1	STAT3
JAK1	STAT1
JAK1	SOCS3
JAK1	SOCS1
JAK1	PTPRC
JAK1	PML
JAK1	PLCG1
JAK1	PIK3R1
JAK1	NPM1
IFNGR1	IFNGR2
IFNGR1	JAK1
IFNGR1	SOCS1
IFNGR1	NFKB1
IFNGR1	STAT1
IFNG	IFNGR2
IFNG	IFNGR1
IFNG	TNF
IFNB1	IFNAR1
IFNB1	IFNAR2
AMBP	FN1
AMBP	CD79A
AMBP	STAT3
AMBP	PIK3CA
AMBP	GRB2
APOA2	DGAT1
APOA2	APOE
APOA2	SCARB1
APOA2	CREB3
APOE	NOS3
APOE	HLA-DPA1
APOE	SCARB1
APOE	LDLR
CEP44	PKN2
CEP44	LRRFIP1
CFB	C3
CFB	FN1
CFB	LAMTOR5
C4A	FN1
DDB1	UCHL1
DDB1	TP53
DDB1	STAT1
DDB1	POLR2A
DDB1	IKBKG
GFAP	VIM
GFAP	UBE3A
GFAP	STAT1
GFAP	SRC
GFAP	IKBKG
GFAP	GRB2
HNF1A	LDHA
HNF1A	VIM
HNF1A	STAT3
HNF1A	SRC
LAMTOR5	TGFB1
LAMTOR5	TP53
LAMTOR5	PPARA
NR5A2	PPARGC1A
RC3H1	VIM
FN1	EIF2S1
FN1	GSTP1
FN1	NOV
FN1	VIM
FN1	VAPA
FN1	FASLG
FN1	HNRNPA1
FN1	PSMB5
FN1	PSMA7
FN1	PPID
FN1	PLG
FN1	NPM1
FN1	LGALS9
FN1	LGALS3
FN1	LDHA
FN1	SSB
FN1	KRT8
FN1	KRT19
FN1	KRT18
FN1	IGF2BP1
FN1	HNRNPK
FN1	HNRNPD
FN1	HMGB1
FN1	HGF
FN1	GRB2
FN1	FLNB
ALB	SOD1
ALB	FN1
ALB	HNRNPA1
ALB	RC3H1
ALB	PSMA3
ALB	NR5A2
ALB	LAMTOR5
ALB	HNF1A
ALB	HPX
ALB	GFAP
ALB	FOXP3
ALB	DDB1
ALB	C4A
ALB	CFB
ALB	CEP44
ALB	APOE
ALB	APOA2
ALB	AMBP
VAPA	VAPB
TAP1	TAP2
TAP1	VAPA
IFNA2	IFNAR1
IFNA2	ISG15
IFNA2	IFNAR2
IFNAR2	JAK1
IFNAR2	STAT3
IFNAR2	STAT1
IFNAR1	STAT3
IFNAR1	STAT1
IFNAR1	SOCS1
IFNAR1	PTPRC
IFNAR1	PIK3R1
IFNAR1	JAK1
IFNAR1	IFNAR2
IFNA1	IFNAR1
IFNA1	IFNA8
IFNA1	IFNAR2
IFNA1	IL2
AGTR1	AGT
AGTR1	NOS3
AGTR1	PLCG1
AGTR1	EGFR
GRB2	JAK1
GRB2	RIT2
GRB2	SELL
GRB2	TNFRSF14
GRB2	SOCS1
GRB2	PTPRC
GRB2	VIM
GRB2	TNFRSF1A
GRB2	SRC
GRB2	SH2B3
GRB2	RUVBL1
GRB2	PPARA
GRB2	POLR2A
GRB2	PLCG1
GRB2	PIK3R1
GRB2	PIK3CA
GRB2	NPM1
GRB2	MET
GRB2	KRT8
GRB2	KRT19
GRB2	KRT18
GRB2	IKBKE
GRB2	IGF2BP1
GRB2	HNRNPK
GRB2	HNRNPD
GRB2	FASLG
AGT	TP53
AGT	GRB2
ISG15	LDHA
ISG15	VIM
ISG15	STAT1
ISG15	PSMA7
ISG15	MX1
IFNA8	IFNAR1
IFNA8	ISG15
IFNA8	IFNAR2
RXRA	VDR
RXRA	SMN1
RXRA	STAT1
RXRA	SRC
STAT1	VDR
STAT1	SARS
STAT1	TNFRSF1A
STAT1	STAT3
PPARGC1A	RXRA
IGSF8	OCLN
IGSF8	NPM1
IGSF8	HNRNPA1
NOP16	SRPK2
NOP16	SRPK1
NOP16	NPM1
POLR2A	VDR
POLR2A	SMN1
POLR2A	SRC
POLR2A	RXRA
SON	SRPK2
SON	SRPK1
SPATS2L	USMG5
SPATS2L	LTBR
POLR2E	SRPK1
POLR2E	SRC
POLR2E	RUVBL1
POLR2E	POLR2A
SGK1	CD40
NFKB1	NOV
NFKB1	SOCS3
NFKB1	PPARGC1A
NFKB1	VIM
NFKB1	STAT3
NFKB1	SARAF
NFKB1	RXRA
NFKB1	RUVBL1
NFKB1	RSF1
NFKB1	POLR2A
NFKB1	PML
PSMB8	TAP2
PSMB8	TAP1
PSMB8	PSMB9
PSMB8	PSMD1
SOD1	UBE3A
HIBADH	SOD1
MBL2	PTPRC
FYN	XRCC1
FYN	IL1B
FYN	SOCS1
FYN	PTPRC
FYN	TNFRSF1A
FYN	TNF
FYN	STAT3
FYN	STAT1
FYN	SRC
FYN	PLCG1
FYN	PIK3R1
FYN	IKBKG
FYN	HNRNPK
FYN	GRB2
FYN	FAS
FYN	FASLG
PIK3R1	CD40
PIK3R1	PSMB5
PIK3R1	SOCS1
PIK3R1	TNFRSF1A
PIK3R1	STAT3
PIK3R1	SRC
PIK3R1	RXRA
PIK3R1	PLCG1
PIK3R1	FASLG
PIK3R1	PIK3CA
CTLA4	PIK3R1
CTLA4	FYN
RUVBL1	TNFRSF1A
RUVBL1	SRCAP
PLG	RUVBL1
KCTD9	PNKD
CCR5	JAK1
CCR5	CXCR4
CCR5	CD4
CCR5	AFP
CCR5	PTK2B
CCR5	STAT3
CCR5	STAT1
CCR2	CCR5
ADRA2B	UCHL1
SRC	VDR
SRC	TLR9
SRC	TLR4
SRC	TNFRSF1A
SRC	STAT3
SRC	STAT1
SRC	SRPK2
SRC	FAS
SRC	FASLG
PLCG1	SRC
PLCG1	SH2B3
PLCG1	PML
PLCG1	FAS
IFIT1	IFNA8
IFIT1	MOV10
IFIT1	ISG15
IKBKE	UCHL1
IKBKE	PSMD1
IKBKE	TNFAIP3
IKBKE	SSB
IKBKE	PPIB
IKBKE	IRF3
IKBKE	TICAM1
IKBKE	RUVBL1
IKBKE	PSMA7
IKBKE	PML
IKBKE	NPM1
IKBKE	MAVS
IKBKE	IKBKG
MOV10	TP53
MOV10	HNRNPA1
TP53	XRCC1
TP53	VDR
TP53	TP53RK
TP53	UCHL1
TP53	PTGS2
TP53	SMN1
TP53	VIM
TP53	UBE3A
TP53	TNFAIP3
TP53	SRPK1
TP53	SRC
TP53	SOCS1
TP53	HNRNPA1
TP53	PPARGC1A
TP53	PRRC2C
TP53	PML
IGF2BP1	TP53
IGF2BP1	MOV10
IGF2BP1	IKBKE
IGF2BP1	HNRNPA1
IGF2BP1	IFIT1
DDX58	IRF3
DDX58	VAPA
DDX58	STAT1
DDX58	SRC
DDX58	RBCK1
DDX58	MAVS
DDX58	ISG15
DDX58	IKBKG
DDX58	IKBKE
IFIH1	MAVS
IFIH1	IKBKE
MAVS	OAS3
MAVS	TRIM14
MAVS	TICAM1
MAVS	STAT1
MAVS	SRC
MAVS	PSMA7
MAVS	IKBKG
PSMA3	PSMB9
PSMA3	PSMB8
PSMA3	PSMB5
PSMA3	PSMD1
PSMA3	TNFRSF14
PSMA3	SRPK2
PSMA3	SERPINB3
PSMA3	RUVBL1
PSMA3	PSMA7
PSMA3	HNRNPA1
PSMA7	PSMB9
PSMA7	PSMB8
PSMA7	PSMB5
PSMA7	PSMD1
PSMA7	SRPK1
GABARAPL2	VDR
GABARAPL2	VAPA
GABARAPL2	PSMD1
GABARAPL2	PSMA7
ATG5	UCHL1
ATG5	GABARAPL2
ATG5	PSMA7
ATG5	PSMA3
ATG5	MAVS
ATG5	IFIH1
ATG5	DDX58
EGFR	ESR1
EGFR	TGFB1
EGFR	JAK1
EGFR	FN1
EGFR	UCHL1
EGFR	GABARAPL2
EGFR	LAMP1
EGFR	HSP90B1
EGFR	SOCS3
EGFR	PPP2R3A
EGFR	PSMD1
EGFR	TLR4
EGFR	ICAM1
EGFR	VPS4B
EGFR	SOCS1
EGFR	PTPRC
EGFR	PTK2B
EGFR	PPARGC1A
EGFR	LGALS3
EGFR	KCTD9
EGFR	ITPA
EGFR	VAPA
EGFR	TRMT10C
EGFR	TNFRSF1A
EGFR	STAT3
EGFR	STAT1
EGFR	SRC
EGFR	SH2B3
EGFR	PSMA7
EGFR	PML
EGFR	PLCG1
EGFR	PIK3R1
EGFR	NUP153
EGFR	MET
EGFR	KRT8
EGFR	KRT18
EGFR	IKBKG
EGFR	HCK
EGFR	GRB2
EGFR	FKBP8
EGFR	FAS
EGFR	EPHA2
EGFR	EIF2B3
HNRNPA1	SMN1
HNRNPA1	2018-09-06
HNRNPA1	SUPV3L1
HNRNPA1	SRPK2
HNRNPA1	SRPK1
IFI16	YTHDC2
IFI16	TRIM56
IFI16	SRPK1
IFI16	SPATS2L
IFI16	SON
IFI16	POLR2A
IFI16	PUM3
IFI16	PML
IFI16	TP53
IFI16	NUP153
IFI16	NOP16
IFI16	LRRFIP1
IFI16	IGSF8
ADAR	IFI16
ADAR	FOXP3
ADAR	HNRNPA1
ADAR	EGFR
IKBKG	PSMB8
IKBKG	TNFAIP3
IKBKG	NFKB1
IKBKG	VIM
IKBKG	TRIM14
IKBKG	TNFRSF1A
IKBKG	TNF
IKBKG	SRPK1
IKBKG	SRC
IKBKG	SGK1
IKBKG	PSMA3
IKBKG	POLR2E
IKBKG	LTBR
PML	PPARGC1A
PML	UBE3A
PML	STAT3
PML	STAT1
PML	RXRA
PML	PSMA3
PML	POLR2E
PML	FAS
LTBR	VAPB
LTBR	VAPA
TNF	LTA
TNF	TNFSF9
TNF	TNFRSF1A
TNF	FAS
TNF	LTBR
TNFAIP3	TNFSF10
TNFAIP3	TNFRSF1A
TNFAIP3	TNF
RBCK1	TNFAIP3
RBCK1	TNF
RBCK1	LTBR
RBCK1	PML
RBCK1	IKBKG
TNFRSF1A	UCHL1
TNFRSF1A	FAS
SMPD1	TNFRSF1A
SRPK1	VDR
SRPK1	SRPK2
SRPK2	YTHDC2
SRPK2	SRXN1
PELI1	SRPK2
PELI1	SRPK1

## Sheet: Table S12
Supplementary Table S12: Four topological feature values of Hepatitis B disease PPI network
Nodes	Betweenness	Closeness	Degree	Eccentricity
APP	19488.3	0.109603	63	5
EGFR	13604.1	0.109857	57	4
TP53	7720.69	0.107433	45	5
ESR1	6117.37	0.10817	44	5
GRB2	6255.18	0.108418	43	5
HNRNPA1	7855.25	0.107888	39	5
SRC	4377.17	0.108382	39	5
FN1	6400.78	0.107016	39	5
NPM1	4979.97	0.10817	35	5
IKBKG	3458.03	0.105954	32	5
PIK3R1	3489.82	0.106124	30	5
IFI16	4997.45	0.105717	26	5
STAT1	3026.69	0.105717	26	5
NFKB1	2716.58	0.104351	24	5
STAT3	2397.74	0.10609	24	5
IKBKE	2258.36	0.104416	23	6
FYN	3031.91	0.104186	23	5
TNFRSF1A	1741.36	0.104979	21	5
VIM	2785.79	0.10674	21	5
JAK1	2335.94	0.105113	21	5
SRPK2	2068.97	0.105013	20	5
PML	1337.19	0.106056	20	5
PSMA3	1715.11	0.104383	20	6
EIF2AK2	1696.76	0.105313	20	5
HNRNPK	1125.03	0.105852	20	5
CDK1	2422.79	0.105548	20	5
MAVS	1411.96	0.103244	19	6
ALB	4090.04	0.104449	19	5
PLCG1	1024.35	0.104647	18	5
POLR2A	1416.26	0.104416	18	5
CHUK	859.213	0.10528	18	5
DDX3X	1554.71	0.105213	18	5
C1QBP	2042.32	0.104088	17	5
HLA-B	1852.64	0.103859	17	5
PSMA7	837.212	0.105113	16	5
IKBKB	651.444	0.103762	16	5
CDKN1A	1143.63	0.105717	16	5
CD4	2561.74	0.104055	16	5
YWHAE	1471.94	0.105246	16	5
SRPK1	895.593	0.105448	15	5
TNFAIP3	1031.08	0.102699	15	5
ISG15	1027.17	0.102445	15	5
MET	498.997	0.103244	15	5
NFKBIA	572.465	0.105046	15	5
PSMD1	714.515	0.104088	15	5
TNF	1825.67	0.101784	14	5
HSPD1	1277.96	0.106226	14	5
CUL5	990.544	0.103341	14	6
POLR2E	508.891	0.102891	13	6
CEBPB	1071.03	0.104449	13	5
HNRNPD	379.438	0.104647	13	5
HMGB1	1363.3	0.102795	13	5
DDX58	417.304	0.102827	12	6
RUVBL1	724.872	0.103664	12	5
RXRA	445.872	0.103019	12	6
VAPA	2338.26	0.104614	12	5
SOCS1	1238.04	0.104219	12	5
CEBPA	687.537	0.101565	12	6
HLA-A	1428.23	0.103083	12	5
IGF2BP1	618.079	0.104285	11	5
PTPRC	1668.76	0.102731	11	5
IFNAR1	947.288	0.0999396	11	6
SOCS3	766.981	0.104449	11	5
KRT18	379.403	0.104121	11	5
PSMB9	234.501	0.102287	11	5
CDH1	878.461	0.102795	11	5
HSP90B1	1370.95	0.104121	11	5
UCHL1	1125.58	0.104614	10	5
CCR5	2267.88	0.0996988	10	6
UBE3A	671.978	0.103762	10	5
GFAP	406.897	0.105079	10	5
PIK3CA	347.83	0.102763	10	6
PSMB5	292.005	0.102318	10	5
LGALS3	2133.13	0.104285	10	5
CXCR4	324.642	0.101254	10	5
CD81	780.975	0.102287	10	5
HLA-C	988.229	0.0998191	10	6
CREB1	1358.28	0.101378	10	5
HCK	145.234	0.104548	10	5
FAS	111.424	0.102445	9	5
PSMB8	222.726	0.100669	9	5
IGSF8	419.376	0.10169	9	5
DDB1	359.795	0.103019	9	6
FASLG	90.1834	0.102509	9	5
CD40	460.682	0.100182	9	6
ICAM1	420.563	0.103438	9	5
PTK2B	232.089	0.102987	9	5
RBCK1	426.067	0.103373	8	5
ATG5	68.8897	0.0993397	8	6
PPARGC1A	315.474	0.103244	8	5
IFNAR2	448.517	0.0989241	8	6
TAP1	1495.45	0.100884	8	5
HNF1A	234.721	0.102287	8	5
SSB	816.303	0.10318	8	5
LDHA	256.263	0.101721	8	5
IRF3	152.189	0.099789	8	6
FLNB	241.616	0.103115	8	5
HLA-DPA1	1243.56	0.0990425	8	5
SMN1	1458.89	0.102287	8	6
VDR	127.837	0.102097	8	6
CD74	973.68	0.101069	8	5
APC	271.973	0.098424	8	6
LTBR	362.147	0.0990721	7	6
GABARAPL2	123.999	0.10318	7	5
TAP2	388.617	0.100853	7	5
APOE	927.084	0.101007	7	5
TICAM1	221.125	0.0989241	7	5
KRT8	36.5682	0.103502	7	5
TNFRSF14	307.789	0.103567	7	5
TLR4	1541.59	0.102192	7	5
LAMP1	357.172	0.102572	7	5
IFIH1	116.4	0.101471	6	5
MOV10	154.08	0.101409	6	6
PLG	992.273	0.100182	6	5
SOD1	737.134	0.0981904	6	6
NOP16	32.5941	0.102413	6	5
IFNA8	715.136	0.100608	6	5
RC3H1	102.816	0.1011	6	5
LAMTOR5	300.594	0.100761	6	6
AMBP	164.191	0.101878	6	5
IFNGR1	472.848	0.0991612	6	6
CD79A	169.675	0.100608	6	5
PPIB	114.634	0.100577	6	5
HLA-E	141.03	0.097929	6	6
CCNA2	48.3602	0.101409	6	6
EIF2B3	1327.36	0.101752	6	5
CD8A	167.558	0.0992504	6	5
CCL5	1431.35	0.0993696	6	6
AIP	186.705	0.101223	6	5
PPARA	110.914	0.100638	6	6
TGFB1	497.262	0.103019	6	5
FKBP8	40.8359	0.101285	6	5
EPHA2	743.635	0.103308	6	5
AIRE	14.7481	0.10144	6	6
TRAF3IP2	0.0283224	0.319101	6	6
PNKD	900.448	0.0994591	5	6
NUP153	209.765	0.102572	5	5
APOA2	992.989	0.0957755	5	6
EIF2S1	74.9231	0.101223	5	5
PPID	34.9395	0.103244	5	5
IL2RA	573.151	0.0992504	5	6
TNFSF9	992.525	0.0964171	5	6
PKN2	499.348	0.097039	5	6
NOLC1	59.3311	0.10113	5	5
HLA-DRA	177.717	0.0986293	5	5
SCARB1	165.473	0.0952244	5	6
NELFCD	515.973	0.0990721	5	5
ADAR	280.396	0.102097	4	5
IFIT1	21.6092	0.0971814	4	6
SH2B3	0	0.100792	4	5
CTLA4	1288	0.0972385	4	6
SGK1	76.2662	0.0983655	4	6
PUM3	45.3254	0.10194	4	5
AGTR1	50.984	0.100242	4	5
NOS3	119.023	0.101627	4	5
IFNA1	116.11	0.0938741	4	6
NR5A2	113.854	0.0976689	4	6
CFB	41.3468	0.0991315	4	6
GLTSCR2	13.1068	0.0997589	4	6
GOT1	301.3	0.100455	4	5
ANXA5	429.811	0.101471	4	5
NOV	334.714	0.0999698	4	5
KRT19	72.3796	0.101409	4	5
MICA	1403.14	0.0967553	4	6
CD14	719.431	0.0944096	4	6
HIST1H1E	2.34862	0.0986587	4	6
LTA	30.1365	0.0978711	4	5
URI1	96.7838	0.100608	4	6
XRCC1	126.533	0.100333	4	6
HLA-DQA1	145.544	0.0987176	4	6
CREB3	1090.73	0.0927431	4	6
AXIN1	93.9083	0.0998191	4	6
PELI1	4.55498	0.0976113	3	6
SPATS2L	383.535	0.0967836	3	6
SON	3.84489	0.0978132	3	6
AGT	44.924	0.100455	3	6
IFNA2	12.7152	0.0943289	3	6
C4A	76.8431	0.0990425	3	5
CEP44	129.685	0.0961092	3	6
IFNG	54.7548	0.0939807	3	6
IFNGR2	52.932	0.0948696	3	6
CD55	763.946	0.0948424	3	6
APOBEC3G	668.871	0.100273	3	5
MRPL3	56.8456	0.101815	3	5
MX1	26.2034	0.101316	3	5
GSTP1	13.8855	0.100242	3	5
LGALS9	12.5573	0.0993994	3	5
GPS2	25.5915	0.0977555	3	6
PPP2R3A	17.872	0.101347	3	5
RFX1	172.026	0.0936881	3	6
EIF3J	130.539	0.0966141	3	6
ABCB1	46.1754	0.098045	3	5
HLA-DQB1	23.2426	0.0966423	3	6
PTGS2	39.2025	0.10169	3	6
IGHM	131.39	0.100091	3	6
BIRC5	10.4168	0.0963049	3	6
RFX4	684.653	0.0980741	3	6
CCL2	646	0.0909341	3	7
RARB	4.46912	0.0964733	3	6
SARS	354.23	0.0972957	3	5
RFX3	36.4856	0.0933183	3	6
RIT2	9.38457	0.101596	3	5
IL1B	78.9938	0.101909	3	5
NELFA	100.388	0.100333	3	6
FOXP3	9.95325	0.0961092	2	6
CCR2	0	0.0909091	2	7
KCTD9	60.6922	0.0993994	2	5
MBL2	646	0.0934237	2	6
TRIM14	0	0.097039	2	6
YTHDC2	3.84489	0.0975538	2	6
TRIM56	33.9083	0.0967836	2	6
LRRFIP1	58.7967	0.0963329	2	6
IL2	12.9166	0.0912852	2	7
IFNB1	0	0.0910842	2	7
APOBEC3B	14.1192	0.0992206	2	6
ELF2	13.4547	0.100394	2	5
SRXN1	18.3824	0.096165	2	6
KLRK1	646	0.0884554	2	7
CXCR3	646	0.0906353	2	7
SRCAP	0	0.0971244	2	6
IFNL2	6	0.00304872	2	2
HGF	6.43826	0.0981613	2	5
INTS10	0	0.0956647	2	6
GOLM1	4.63918	0.0928471	2	6
SELL	4.38736	0.0990721	2	6
CD80	0	0.0888352	2	7
CD86	0	0.0888352	2	7
CD40LG	13.2635	0.0978132	2	6
ADI1	0	0.0997288	2	6
CDKN3	4.40178	0.0966141	2	6
TNFSF10	6.14701	0.0967553	2	6
CYP17A1	5.20385	0.0942483	2	6
PRRC2C	5.63869	0.0985412	2	6
HLA-DRB1	0	0.0959977	2	6
LDLR	20.3695	0.0964171	2	6
SMC5	646	0.0930559	2	7
AFP	22.9163	0.0951423	2	5
KIR2DL3	43.4426	0.0995788	2	6
RFX2	3.43915	0.0900925	2	7
ACBD3	14.2245	0.0908093	2	6
SLC17A5	0	0.099489	2	6
OCLN	8.28121	0.0952518	2	6
USMG5	15.0538	0.0905113	2	7
COX5A	11.0532	0.0911344	2	6
IGF2	2.25	0.0921492	2	6
PATL1	13.2102	0.0996688	2	6
SMPD1	0	0.0952244	1	6
ADRA2B	0	0.094924	1	6
HIBADH	0	0.0896048	1	7
HPX	0	0.0947881	1	6
MICB	0	0.0814268	1	8
CXCL10	0	0.0832704	1	8
IFNLR1	0	0.00304864	1	3
SERPINB3	0	0.0947338	1	7
GPR183	0	0.0925615	1	6
AP1G2	0	0.0992206	1	5
OAS3	0	0.0937943	1	7
SUPV3L1	0	0.0976113	1	6
OASL	0	0.0864455	1	7
BTBD1	0	0.0938741	1	7
CD93	0	0.0856182	1	7
IFITM1	0	0.0930037	1	6
LPGAT1	0	0.094924	1	6
CPPED1	0	0.00302115	1	1
SEPSECS	0	0.00302115	1	1
CDK5RAP3	0	0.0978422	1	6
MMP1	0	0.0835226	1	8
TP53RK	0	0.0972385	1	6
PDCD1	0	0.0945985	1	6
TG	0	0.0945174	1	6
CMTR1	0	0.094924	1	6
DDX60	0	0.0992206	1	5
APOBEC3F	0	0.0913355	1	6
CP	0	0.09126	1	6
CPD	0	0.0925874	1	6
SMC6	0	0.0853093	1	8
CLDN4	0	0.0938475	1	6
URGCP	0	0.0966706	1	6
TRIM22	0	0.092252	1	6
GYPA	0	0.0850462	1	7
SARAF	0	0.0947067	1	6
RSF1	0	0.0947067	1	6
DGAT1	0	0.0875893	1	7
THBS4	0	0.0990129	1	6
OAS2	0	0.0990129	1	6
TPH1	0	0.0990129	1	6
TIGAR	0	0.0990129	1	6
TBC1D20	0	0.0990129	1	6
MB	0	0.0990129	1	6
HAVCR2	0	0.0990129	1	6
IL17RC	0	0.242114	1	7
