# Supplementary material for: Network pharmacology-based study on the mechanism of Yiganling capsule in hepatitis B treatment
Source: BMC Complement Med Ther. 2020 Feb 5;20:37. doi: 10.1186/s12906-020-2815-y (PMC7076828; doi:10.1186/s12906-020-2815-y)
Supplement: Supplementary file 7 — Additional file 7: Table S13. The enrichment analysis of the target cluster analysis of Hepatitis B disease PPI network. [file 12906_2020_2815_MOESM7_ESM.xlsx]

## Sheet: Table13
Supplementary Table S13:The results of target enrichment analysis were obtained after cluster analysis of hepatitis B disease PPI network.
cluster	Category	Term	name	Count	%	PValue	Genes	List Total	Pop Hits	Pop Total	Fold Enrichment	Bonferroni	Benjamini	FDR
cluster1	GOTERM_BP_DIRECT	GO:0002223	stimulatory C-type lectin receptor signaling pathway	10	52.6316	4.75348e-16	PSMB5, PSMA3, PSMD1, IKBKG, IKBKB, PSMA7, SRC, PSMB8, CHUK, PSMB9	19	105	16792	84.1704	1.82521e-13	1.82521e-13	6.21725e-13
cluster1	GOTERM_BP_DIRECT	GO:0050852	T cell receptor signaling pathway	10	52.6316	1.14336e-14	PSMB5, PLCG1, PSMA3, PSMD1, IKBKG, IKBKB, PSMA7, PSMB8, CHUK, PSMB9	19	148	16792	59.7155	4.69991e-12	2.3499e-12	1.60094e-11
cluster1	GOTERM_BP_DIRECT	GO:0038095	Fc-epsilon receptor signaling pathway	10	52.6316	6.17576e-14	PSMB5, PLCG1, PSMA3, PSMD1, IKBKG, IKBKB, PSMA7, PSMB8, CHUK, PSMB9	19	178	16792	49.6511	2.53704e-11	8.45679e-12	8.6442e-11
cluster1	GOTERM_BP_DIRECT	GO:0033209	tumor necrosis factor-mediated signaling pathway	9	47.3684	1.92933e-13	PSMB5, TNF, PSMA3, PSMD1, FASLG, IKBKB, PSMA7, PSMB8, PSMB9	19	118	16792	67.4077	7.93052e-11	1.98264e-11	2.70195e-10
cluster1	GOTERM_BP_DIRECT	GO:0038061	NIK/NF-kappaB signaling	8	42.1053	3.21153e-13	PSMB5, IKBKE, PSMA3, PSMD1, PSMA7, PSMB8, CHUK, PSMB9	19	66	16792	107.126	1.32008e-10	2.64017e-11	4.49762e-10
cluster1	GOTERM_BP_DIRECT	GO:0006521	regulation of cellular amino acid metabolic process	6	31.5789	1.7571e-09	PSMB5, PSMA3, PSMD1, PSMA7, PSMB8, PSMB9	19	51	16792	103.975	7.22166e-07	1.20361e-07	2.46048e-06
cluster1	GOTERM_BP_DIRECT	GO:0090263	positive regulation of canonical Wnt signaling pathway	7	36.8421	2.03228e-09	PSMB5, PSMA3, PSMD1, PSMA7, SRC, PSMB8, PSMB9	19	120	16792	51.5544	8.35265e-07	1.19324e-07	2.84582e-06
cluster1	GOTERM_BP_DIRECT	GO:0002479	antigen processing and presentation of exogenous peptide antigen via MHC class I, TAP-dependent	6	31.5789	5.21694e-09	PSMB5, PSMA3, PSMD1, PSMA7, PSMB8, PSMB9	19	63	16792	84.1704	2.14416e-06	2.6802e-07	7.30533e-06
cluster1	GOTERM_BP_DIRECT	GO:0051436	negative regulation of ubiquitin-protein ligase activity involved in mitotic cell cycle	6	31.5789	9.61373e-09	PSMB5, PSMA3, PSMD1, PSMA7, PSMB8, PSMB9	19	71	16792	74.6864	3.95124e-06	4.39027e-07	1.34622e-05
cluster1	GOTERM_BP_DIRECT	GO:0051437	positive regulation of ubiquitin-protein ligase activity involved in regulation of mitotic cell cycle transition	6	31.5789	1.35975e-08	PSMB5, PSMA3, PSMD1, PSMA7, PSMB8, PSMB9	19	76	16792	69.7729	5.58857e-06	5.58858e-07	1.90408e-05
cluster1	GOTERM_BP_DIRECT	GO:0031145	anaphase-promoting complex-dependent catabolic process	6	31.5789	1.65555e-08	PSMB5, PSMA3, PSMD1, PSMA7, PSMB8, PSMB9	19	79	16792	67.1233	6.80428e-06	6.18573e-07	2.31828e-05
cluster1	GOTERM_BP_DIRECT	GO:0010803	regulation of tumor necrosis factor-mediated signaling pathway	5	26.3158	2.48869e-08	TNF, IKBKG, IKBKB, TNFAIP3, CHUK	19	30	16792	147.298	1.02285e-05	8.52375e-07	3.48494e-05
cluster1	GOTERM_BP_DIRECT	GO:0060071	Wnt signaling pathway, planar cell polarity pathway	6	31.5789	3.58216e-08	PSMB5, PSMA3, PSMD1, PSMA7, PSMB8, PSMB9	19	92	16792	57.6384	1.47226e-05	1.13251e-06	5.01614e-05
cluster1	GOTERM_BP_DIRECT	GO:0043488	regulation of mRNA stability	6	31.5789	6.33142e-08	PSMB5, PSMA3, PSMD1, PSMA7, PSMB8, PSMB9	19	103	16792	51.4829	2.60218e-05	1.85872e-06	8.86596e-05
cluster1	GOTERM_BP_DIRECT	GO:0051603	proteolysis involved in cellular protein catabolic process	5	26.3158	1.74589e-07	PSMB5, PSMA3, PSMA7, PSMB8, PSMB9	19	48	16792	92.0614	7.17537e-05	4.78374e-06	0.000244479
cluster1	GOTERM_BP_DIRECT	GO:0000165	MAPK cascade	7	36.8421	2.16134e-07	PSMB5, TNF, PSMA3, PSMD1, PSMA7, PSMB8, PSMB9	19	262	16792	23.6127	8.88273e-05	5.55194e-06	0.000302655
cluster1	GOTERM_BP_DIRECT	GO:0016032	viral process	7	36.8421	4.70008e-07	PSMB5, PLCG1, HCK, PSMA3, PSMA7, PSMB8, PSMB9	19	299	16792	20.6907	0.000193155	1.13631e-05	0.000658156
cluster1	GOTERM_BP_DIRECT	GO:0043123	positive regulation of I-kappaB kinase/NF-kappaB signaling	6	31.5789	5.89766e-07	IKBKE, TNF, IKBKG, FASLG, IKBKB, CHUK	19	161	16792	32.9363	0.000242364	1.34662e-05	0.000825853
cluster1	GOTERM_BP_DIRECT	GO:0090090	negative regulation of canonical Wnt signaling pathway	6	31.5789	6.26992e-07	PSMB5, PSMA3, PSMD1, PSMA7, PSMB8, PSMB9	19	163	16792	32.5321	0.000257661	1.35627e-05	0.00087798
cluster1	GOTERM_BP_DIRECT	GO:0000209	protein polyubiquitination	6	31.5789	1.14179e-06	PSMB5, PSMA3, PSMD1, PSMA7, PSMB8, PSMB9	19	184	16792	28.8192	0.000469168	2.34636e-05	0.00159886
cluster1	GOTERM_BP_DIRECT	GO:0043161	proteasome-mediated ubiquitin-dependent protein catabolic process	6	31.5789	1.85295e-06	PSMB5, PSMA3, PSMD1, PSMA7, PSMB8, PSMB9	19	203	16792	26.1219	0.000761274	3.62643e-05	0.00259468
cluster1	GOTERM_BP_DIRECT	GO:0070423	nucleotide-binding oligomerization domain containing signaling pathway	4	21.0526	2.34388e-06	IKBKG, IKBKB, TNFAIP3, CHUK	19	25	16792	141.406	0.000962871	4.3787e-05	0.00328211
cluster1	GOTERM_BP_DIRECT	GO:0035666	TRIF-dependent toll-like receptor signaling pathway	4	21.0526	3.33179e-06	IKBKE, IKBKG, IKBKB, CHUK	19	28	16792	126.256	0.00136843	5.9536e-05	0.00466544
cluster1	GOTERM_BP_DIRECT	GO:0009615	response to virus	5	26.3158	4.96977e-06	TNF, IKBKG, IKBKB, SRC, CHUK	19	110	16792	40.1722	0.0020405	8.51039e-05	0.006959
cluster1	GOTERM_BP_DIRECT	GO:0051092	positive regulation of NF-kappaB transcription factor activity	5	26.3158	1.05601e-05	AR, TNF, IKBKG, IKBKB, CHUK	19	133	16792	33.2252	0.00433081	0.000173593	0.0147864
cluster1	GOTERM_BP_DIRECT	GO:0007249	I-kappaB kinase/NF-kappaB signaling	4	21.0526	3.40641e-05	TNF, IKBKG, IKBKB, CHUK	19	60	16792	58.9193	0.013903	0.000538339	0.0476898
cluster1	GOTERM_BP_DIRECT	GO:0006954	inflammatory response	6	31.5789	3.83558e-05	TNF, HCK, IKBKG, IKBKB, TNFAIP3, CHUK	19	379	16792	13.9914	0.0156409	0.000583701	0.0536967
cluster1	GOTERM_BP_DIRECT	GO:0006955	immune response	6	31.5789	6.32809e-05	IKBKE, TNF, IKBKG, AIRE, FASLG, CHUK	19	421	16792	12.5956	0.0256739	0.000928471	0.0885765
cluster1	GOTERM_BP_DIRECT	GO:0007252	I-kappaB phosphorylation	3	15.7895	7.11749e-05	IKBKE, IKBKB, CHUK	19	12	16792	220.947	0.0288302	0.00100825	0.0996209
cluster1	GOTERM_BP_DIRECT	GO:0051403	stress-activated MAPK cascade	3	15.7895	0.000225175	IKBKG, IKBKB, CHUK	19	21	16792	126.256	0.0884029	0.00308049	0.314853
cluster1	GOTERM_BP_DIRECT	GO:0045944	positive regulation of transcription from RNA polymerase II promoter	7	36.8421	0.000395619	AR, TNF, MET, IKBKG, AIRE, IKBKB, CHUK	19	981	16792	6.30635	0.150096	0.00523245	0.552568
cluster1	GOTERM_BP_DIRECT	GO:0045893	positive regulation of transcription, DNA-templated	5	26.3158	0.00189993	AR, TNF, AIRE, IKBKB, SRC	19	515	16792	8.58048	0.542333	0.0241295	2.62787
cluster1	GOTERM_BP_DIRECT	GO:1903347	negative regulation of bicellular tight junction assembly	2	10.5263	0.00428125	TNF, IKBKB	19	4	16792	441.895	0.828534	0.0520329	5.83104
cluster1	GOTERM_BP_DIRECT	GO:0071801	regulation of podosome assembly	2	10.5263	0.00534885	HCK, SRC	19	5	16792	353.516	0.88967	0.0627748	7.23508
cluster1	GOTERM_BP_DIRECT	GO:0035509	negative regulation of myosin-light-chain-phosphatase activity	2	10.5263	0.00534885	TNF, IKBKB	19	5	16792	353.516	0.88967	0.0627748	7.23508
cluster1	GOTERM_BP_DIRECT	GO:0071222	cellular response to lipopolysaccharide	3	15.7895	0.00640079	TNF, TNFAIP3, SRC	19	113	16792	23.4634	0.92858	0.0726323	8.59949
cluster1	GOTERM_BP_DIRECT	GO:0097527	necroptotic signaling pathway	2	10.5263	0.00641538	TNF, FASLG	19	6	16792	294.596	0.92901	0.0708436	8.61827
cluster1	GOTERM_BP_DIRECT	GO:0052548	regulation of endopeptidase activity	2	10.5263	0.00641538	PSMA3, PSMB8	19	6	16792	294.596	0.92901	0.0708436	8.61827
cluster1	GOTERM_BP_DIRECT	GO:1903140	regulation of establishment of endothelial barrier	2	10.5263	0.00748082	TNF, IKBKB	19	7	16792	252.511	0.954324	0.0800262	9.98092
cluster1	GOTERM_BP_DIRECT	GO:0038096	Fc-gamma receptor signaling pathway involved in phagocytosis	3	15.7895	0.00802165	PLCG1, HCK, SRC	19	127	16792	20.8769	0.963491	0.0834241	10.6654
cluster1	GOTERM_BP_DIRECT	GO:0045087	innate immune response	4	21.0526	0.0102211	IKBKG, IKBKB, SRC, CHUK	19	430	16792	8.2213	0.985338	0.102614	13.3994
cluster1	GOTERM_BP_DIRECT	GO:0071803	positive regulation of podosome assembly	2	10.5263	0.0106707	TNF, SRC	19	10	16792	176.758	0.987835	0.104372	13.9486
cluster1	GOTERM_BP_DIRECT	GO:0018108	peptidyl-tyrosine phosphorylation	3	15.7895	0.0114679	HCK, MET, SRC	19	153	16792	17.3292	0.991266	0.109189	14.9146
cluster1	GOTERM_BP_DIRECT	GO:0006468	protein phosphorylation	4	21.0526	0.0119837	IKBKE, HCK, IKBKB, CHUK	19	456	16792	7.75254	0.992952	0.111284	15.5341
cluster1	GOTERM_BP_DIRECT	GO:0030866	cortical actin cytoskeleton organization	2	10.5263	0.0254291	TNF, IKBKB	19	24	16792	73.6491	0.999975	0.218233	30.2806
cluster1	GOTERM_BP_DIRECT	GO:0050715	positive regulation of cytokine secretion	2	10.5263	0.0264753	TNF, SRC	19	25	16792	70.7032	0.999984	0.221694	31.3214
cluster1	GOTERM_BP_DIRECT	GO:0032715	negative regulation of interleukin-6 production	2	10.5263	0.0296074	TNF, TNFAIP3	19	28	16792	63.1278	0.999996	0.240047	34.3516
cluster1	GOTERM_BP_DIRECT	GO:0032480	negative regulation of type I interferon production	2	10.5263	0.0316902	IKBKE, TNFAIP3	19	30	16792	58.9193	0.999998	0.250035	36.2975
cluster1	GOTERM_BP_DIRECT	GO:0007165	signal transduction	5	26.3158	0.0318789	AR, PLCG1, MET, FASLG, SRC	19	1161	16792	3.80616	0.999998	0.246715	36.471
cluster1	GOTERM_BP_DIRECT	GO:0031663	lipopolysaccharide-mediated signaling pathway	2	10.5263	0.0337688	TNF, HCK	19	32	16792	55.2368	0.999999	0.254828	38.1858
cluster1	GOTERM_BP_DIRECT	GO:1902042	negative regulation of extrinsic apoptotic signaling pathway via death domain receptors	2	10.5263	0.0348066	FASLG, TNFAIP3	19	33	16792	53.563	1	0.257068	39.109
cluster1	GOTERM_BP_DIRECT	GO:0010634	positive regulation of epithelial cell migration	2	10.5263	0.0348066	PLCG1, SRC	19	33	16792	53.563	1	0.257068	39.109
cluster1	GOTERM_BP_DIRECT	GO:0008625	extrinsic apoptotic signaling pathway via death domain receptors	2	10.5263	0.0399794	TNF, FASLG	19	38	16792	46.5152	1	0.284934	43.5229
cluster1	GOTERM_BP_DIRECT	GO:2001237	negative regulation of extrinsic apoptotic signaling pathway	2	10.5263	0.0399794	AR, SRC	19	38	16792	46.5152	1	0.284934	43.5229
cluster1	GOTERM_BP_DIRECT	GO:0043065	positive regulation of apoptotic process	3	15.7895	0.0403192	TNF, FASLG, SRC	19	300	16792	8.83789	1	0.282267	43.8021
cluster1	GOTERM_BP_DIRECT	GO:0038083	peptidyl-tyrosine autophosphorylation	2	10.5263	0.0420412	HCK, SRC	19	40	16792	44.1895	1	0.287855	45.1978
cluster1	GOTERM_BP_DIRECT	GO:0090002	establishment of protein localization to plasma membrane	2	10.5263	0.0440988	TNF, IKBKB	19	42	16792	42.0852	1	0.295131	46.8233
cluster1	GOTERM_BP_DIRECT	GO:0097191	extrinsic apoptotic signaling pathway	2	10.5263	0.0440988	TNF, FASLG	19	42	16792	42.0852	1	0.295131	46.8233
cluster1	GOTERM_BP_DIRECT	GO:0008630	intrinsic apoptotic signaling pathway in response to DNA damage	2	10.5263	0.0492246	IKBKE, TNF	19	47	16792	37.6081	1	0.318997	50.68
cluster1	GOTERM_BP_DIRECT	GO:0007254	JNK cascade	2	10.5263	0.0512676	TNF, IKBKG	19	49	16792	36.073	1	0.325159	52.1435
cluster1	GOTERM_BP_DIRECT	GO:0008283	cell proliferation	3	15.7895	0.0576116	AR, MET, SRC	19	366	16792	7.24418	1	0.353057	56.4349
cluster1	GOTERM_BP_DIRECT	GO:0007173	epidermal growth factor receptor signaling pathway	2	10.5263	0.0583856	PLCG1, SRC	19	56	16792	31.5639	1	0.351946	56.9333
cluster1	GOTERM_BP_DIRECT	GO:0006959	humoral immune response	2	10.5263	0.0593983	TNF, AIRE	19	57	16792	31.0102	1	0.352041	57.5774
cluster1	GOTERM_BP_DIRECT	GO:0051259	protein oligomerization	2	10.5263	0.06041	AR, TNFAIP3	19	58	16792	30.4755	1	0.352133	58.2119
cluster1	GOTERM_BP_DIRECT	GO:0043406	positive regulation of MAP kinase activity	2	10.5263	0.0614207	TNF, SRC	19	59	16792	29.959	1	0.352222	58.8369
cluster1	GOTERM_BP_DIRECT	GO:0050727	regulation of inflammatory response	2	10.5263	0.0654531	HCK, TNFAIP3	19	63	16792	28.0568	1	0.366249	61.2454
cluster1	GOTERM_BP_DIRECT	GO:0043066	negative regulation of apoptotic process	3	15.7895	0.084263	HCK, IKBKB, SRC	19	455	16792	5.82718	1	0.442073	70.8478
cluster1	GOTERM_BP_DIRECT	GO:0006919	activation of cysteine-type endopeptidase activity involved in apoptotic process	2	10.5263	0.0853711	TNF, FASLG	19	83	16792	21.2961	1	0.441312	71.3379
cluster1	GOTERM_BP_DIRECT	GO:0051897	positive regulation of protein kinase B signaling	2	10.5263	0.0863564	TNF, SRC	19	84	16792	21.0426	1	0.440096	71.7672
cluster1	GOTERM_BP_DIRECT	GO:0008284	positive regulation of cell proliferation	3	15.7895	0.0877866	AR, HCK, FASLG	19	466	16792	5.68963	1	0.440646	72.3799
cluster1	GOTERM_BP_DIRECT	GO:0007169	transmembrane receptor protein tyrosine kinase signaling pathway	2	10.5263	0.098102	HCK, MET	19	96	16792	18.4123	1	0.474282	76.446
cluster2	GOTERM_BP_DIRECT	GO:0002480	antigen processing and presentation of exogenous peptide antigen via MHC class I, TAP-independent	4	26.6667	3.86386e-08	HLA-A, HLA-C, HLA-B, HLA-E	15	9	16792	497.541	1.22484e-05	1.22484e-05	5.20666e-05
cluster2	GOTERM_BP_DIRECT	GO:0016032	viral process	7	46.6667	8.07437e-08	KRT18, FYN, KRT8, HLA-A, HLA-C, HLA-B, PIK3R1	15	299	16792	26.2082	2.55954e-05	1.27978e-05	0.000108804
cluster2	GOTERM_BP_DIRECT	GO:0019882	antigen processing and presentation	5	33.3333	1.00612e-07	CD8A, HLA-A, HLA-C, HLA-B, HLA-E	15	55	16792	101.77	3.18935e-05	1.06313e-05	0.000135578
cluster2	GOTERM_BP_DIRECT	GO:0060337	type I interferon signaling pathway	5	33.3333	1.86634e-07	HLA-A, HLA-C, HLA-B, HLA-E, IFNAR1	15	64	16792	87.4583	5.91612e-05	1.47906e-05	0.000251494
cluster2	GOTERM_BP_DIRECT	GO:0002474	antigen processing and presentation of peptide antigen via MHC class I	4	26.6667	1.84835e-06	HLA-A, HLA-C, HLA-B, HLA-E	15	30	16792	149.262	0.000585756	0.000117179	0.00249068
cluster2	GOTERM_BP_DIRECT	GO:0002486	antigen processing and presentation of endogenous peptide antigen via MHC class I via ER pathway, TAP-independent	3	20	1.93556e-06	HLA-A, HLA-C, HLA-B	15	3	16792	1119.47	0.000613385	0.000102257	0.00260819
cluster2	GOTERM_BP_DIRECT	GO:0042270	protection from natural killer cell mediated cytotoxicity	3	20	6.44572e-06	HLA-A, HLA-B, HLA-E	15	5	16792	671.68	0.00204121	0.000291857	0.00868545
cluster2	GOTERM_BP_DIRECT	GO:0050776	regulation of immune response	5	33.3333	1.12464e-05	CD8A, HLA-A, HLA-C, HLA-B, HLA-E	15	178	16792	31.4457	0.00355877	0.000445541	0.0151538
cluster2	GOTERM_BP_DIRECT	GO:0006955	immune response	6	40	1.60653e-05	CCR5, CD8A, HLA-A, HLA-C, HLA-B, HLA-E	15	421	16792	15.9544	0.00507981	0.000565702	0.0216464
cluster2	GOTERM_BP_DIRECT	GO:0002479	antigen processing and presentation of exogenous peptide antigen via MHC class I, TAP-dependent	4	26.6667	1.77877e-05	HLA-A, HLA-C, HLA-B, HLA-E	15	63	16792	71.0772	0.00562289	0.000563717	0.0239668
cluster2	GOTERM_BP_DIRECT	GO:0060333	interferon-gamma-mediated signaling pathway	4	26.6667	2.55008e-05	HLA-A, HLA-C, HLA-B, HLA-E	15	71	16792	63.0685	0.00805129	0.000734627	0.0343577
cluster2	GOTERM_BP_DIRECT	GO:0001916	positive regulation of T cell mediated cytotoxicity	3	20	5.00853e-05	HLA-A, HLA-B, HLA-E	15	13	16792	258.338	0.0157521	0.00132225	0.0674704
cluster2	GOTERM_BP_DIRECT	GO:0045087	innate immune response	5	33.3333	0.000346131	FYN, PTK2B, HLA-C, HLA-B, HLA-E	15	430	16792	13.0171	0.103935	0.00840621	0.465417
cluster2	GOTERM_BP_DIRECT	GO:0042110	T cell activation	3	20	0.000682979	CD8A, FYN, IFNAR1	15	47	16792	71.4553	0.19473	0.0153508	0.916423
cluster2	GOTERM_BP_DIRECT	GO:0007173	epidermal growth factor receptor signaling pathway	3	20	0.000968815	EGFR, PTK2B, PIK3R1	15	56	16792	59.9714	0.264543	0.0202758	1.29765
cluster2	GOTERM_BP_DIRECT	GO:0000165	MAPK cascade	4	26.6667	0.00120337	EGFR, CCR5, FYN, PTK2B	15	262	16792	17.0911	0.317298	0.0235738	1.60946
cluster2	GOTERM_BP_DIRECT	GO:0007166	cell surface receptor signaling pathway	4	26.6667	0.00136897	EGFR, CCR5, CD8A, PTK2B	15	274	16792	16.3426	0.352257	0.0252213	1.82906
cluster2	GOTERM_BP_DIRECT	GO:0070098	chemokine-mediated signaling pathway	3	20	0.00155219	CCR5, CXCR4, PTK2B	15	71	16792	47.3014	0.388858	0.0269862	2.07149
cluster2	GOTERM_BP_DIRECT	GO:0048010	vascular endothelial growth factor receptor signaling pathway	3	20	0.00159578	FYN, PTK2B, PIK3R1	15	72	16792	46.6444	0.397258	0.0262937	2.12908
cluster2	GOTERM_BP_DIRECT	GO:0014066	regulation of phosphatidylinositol 3-kinase signaling	3	20	0.0018695	EGFR, FYN, PIK3R1	15	78	16792	43.0564	0.447437	0.0292238	2.49004
cluster2	GOTERM_BP_DIRECT	GO:0046854	phosphatidylinositol phosphorylation	3	20	0.0027005	EGFR, FYN, PIK3R1	15	94	16792	35.7277	0.575659	0.0399979	3.57834
cluster2	GOTERM_BP_DIRECT	GO:0007169	transmembrane receptor protein tyrosine kinase signaling pathway	3	20	0.00281459	EGFR, CD8A, FYN	15	96	16792	34.9833	0.590772	0.0397992	3.72687
cluster2	GOTERM_BP_DIRECT	GO:0030260	entry into host cell	2	13.3333	0.00333105	CCR5, CXCR4	15	4	16792	559.733	0.652748	0.0449458	4.3966
cluster2	GOTERM_BP_DIRECT	GO:0048015	phosphatidylinositol-mediated signaling	3	20	0.0034186	EGFR, FYN, PIK3R1	15	106	16792	31.683	0.662285	0.0442237	4.50971
cluster2	GOTERM_BP_DIRECT	GO:2000566	positive regulation of CD8-positive, alpha-beta T cell proliferation	2	13.3333	0.0041622	HLA-A, HLA-E	15	5	16792	447.787	0.733444	0.0515127	5.46537
cluster2	GOTERM_BP_DIRECT	GO:0033209	tumor necrosis factor-mediated signaling pathway	3	20	0.0042164	KRT18, PTK2B, KRT8	15	118	16792	28.461	0.738004	0.0502119	5.53468
cluster2	GOTERM_BP_DIRECT	GO:0007204	positive regulation of cytosolic calcium ion concentration	3	20	0.00540164	CCR5, CXCR4, PTK2B	15	134	16792	25.0627	0.820389	0.0616114	7.03861
cluster2	GOTERM_BP_DIRECT	GO:0043066	negative regulation of apoptotic process	4	26.6667	0.00575773	EGFR, KRT18, PTK2B, PIK3R1	15	455	16792	9.84147	0.839663	0.0632831	7.48611
cluster2	GOTERM_BP_DIRECT	GO:0002250	adaptive immune response	3	20	0.00655023	FYN, PTK2B, HLA-E	15	148	16792	22.6919	0.875476	0.0693168	8.47487
cluster2	GOTERM_BP_DIRECT	GO:0019064	fusion of virus membrane with host plasma membrane	2	13.3333	0.00665179	CCR5, CXCR4	15	8	16792	279.867	0.879447	0.0680929	8.60088
cluster2	GOTERM_BP_DIRECT	GO:0018108	peptidyl-tyrosine phosphorylation	3	20	0.00698522	EGFR, FYN, PTK2B	15	153	16792	21.9503	0.891617	0.0691714	9.01342
cluster2	GOTERM_BP_DIRECT	GO:0030335	positive regulation of cell migration	3	20	0.00996586	EGFR, PTK2B, PIK3R1	15	184	16792	18.2522	0.958207	0.0944561	12.6255
cluster2	GOTERM_BP_DIRECT	GO:0016045	detection of bacterium	2	13.3333	0.0107883	HLA-A, HLA-B	15	13	16792	172.226	0.967886	0.0989512	13.5985
cluster2	GOTERM_BP_DIRECT	GO:0097284	hepatocyte apoptotic process	2	13.3333	0.0107883	KRT18, KRT8	15	13	16792	172.226	0.967886	0.0989512	13.5985
cluster2	GOTERM_BP_DIRECT	GO:0050730	regulation of peptidyl-tyrosine phosphorylation	2	13.3333	0.0107883	EGFR, IFNAR1	15	13	16792	172.226	0.967886	0.0989512	13.5985
cluster2	GOTERM_BP_DIRECT	GO:0002407	dendritic cell chemotaxis	2	13.3333	0.0140859	CCR5, CXCR4	15	17	16792	131.702	0.988858	0.123891	17.4001
cluster2	GOTERM_BP_DIRECT	GO:0006970	response to osmotic stress	2	13.3333	0.0149088	EGFR, PTK2B	15	18	16792	124.385	0.991449	0.127199	18.3242
cluster2	GOTERM_BP_DIRECT	GO:0051968	positive regulation of synaptic transmission, glutamatergic	2	13.3333	0.0157309	EGFR, PTK2B	15	19	16792	117.839	0.993437	0.130312	19.238
cluster2	GOTERM_BP_DIRECT	GO:0050690	regulation of defense response to virus by virus	2	13.3333	0.023102	FYN, HLA-A	15	28	16792	79.9619	0.999394	0.181474	27.018
cluster2	GOTERM_BP_DIRECT	GO:0042177	negative regulation of protein catabolic process	2	13.3333	0.0263615	EGFR, FYN	15	32	16792	69.9667	0.99979	0.199774	30.232
cluster2	GOTERM_BP_DIRECT	GO:0007259	JAK-STAT cascade	2	13.3333	0.0263615	SOCS1, IFNAR1	15	32	16792	69.9667	0.99979	0.199774	30.232
cluster2	GOTERM_BP_DIRECT	GO:0038128	ERBB2 signaling pathway	2	13.3333	0.0312318	EGFR, PIK3R1	15	38	16792	58.9193	0.999957	0.227333	34.7909
cluster2	GOTERM_BP_DIRECT	GO:0038083	peptidyl-tyrosine autophosphorylation	2	13.3333	0.0328503	FYN, PTK2B	15	40	16792	55.9733	0.999975	0.232572	36.2436
cluster2	GOTERM_BP_DIRECT	GO:0097191	extrinsic apoptotic signaling pathway	2	13.3333	0.0344662	KRT18, KRT8	15	42	16792	53.3079	0.999985	0.237523	37.6642
cluster2	GOTERM_BP_DIRECT	GO:0045429	positive regulation of nitric oxide biosynthetic process	2	13.3333	0.0352732	EGFR, PTK2B	15	43	16792	52.0682	0.999989	0.237412	38.3626
cluster2	GOTERM_BP_DIRECT	GO:0019731	antibacterial humoral response	2	13.3333	0.0360796	HLA-A, HLA-E	15	44	16792	50.8848	0.999991	0.237306	39.0533
cluster2	GOTERM_BP_DIRECT	GO:0032729	positive regulation of interferon-gamma production	2	13.3333	0.0376905	HLA-A, IFNAR1	15	46	16792	48.6725	0.999995	0.241788	40.4116
cluster2	GOTERM_BP_DIRECT	GO:0032760	positive regulation of tumor necrosis factor production	2	13.3333	0.038495	HLA-E, PIK3R1	15	47	16792	47.6369	0.999996	0.241591	41.0794
cluster2	GOTERM_BP_DIRECT	GO:0071230	cellular response to amino acid stimulus	2	13.3333	0.038495	EGFR, SOCS1	15	47	16792	47.6369	0.999996	0.241591	41.0794
cluster2	GOTERM_BP_DIRECT	GO:0019722	calcium-mediated signaling	2	13.3333	0.0417068	CCR5, CXCR4	15	51	16792	43.9007	0.999999	0.25441	43.677
cluster2	GOTERM_BP_DIRECT	GO:0051592	response to calcium ion	2	13.3333	0.0473035	EGFR, PTK2B	15	58	16792	38.6023	1	0.278801	47.9517
cluster2	GOTERM_BP_DIRECT	GO:0006950	response to stress	2	13.3333	0.0496927	EGFR, PTK2B	15	61	16792	36.7038	1	0.285815	49.6834
cluster2	GOTERM_BP_DIRECT	GO:0006968	cellular defense response	2	13.3333	0.0504879	CCR5, PTK2B	15	62	16792	36.1118	1	0.284776	50.2478
cluster2	GOTERM_BP_DIRECT	GO:0006468	protein phosphorylation	3	20	0.0539802	FYN, PTK2B, PIK3R1	15	456	16792	7.36491	1	0.296592	52.6578
cluster2	GOTERM_BP_DIRECT	GO:0006816	calcium ion transport	2	13.3333	0.0615559	CCR5, FYN	15	76	16792	29.4596	1	0.326249	57.519
cluster2	GOTERM_BP_DIRECT	GO:0031295	T cell costimulation	2	13.3333	0.0631272	FYN, PIK3R1	15	78	16792	28.7043	1	0.328013	58.4675
cluster2	GOTERM_BP_DIRECT	GO:0030307	positive regulation of cell growth	2	13.3333	0.0678265	EGFR, PTK2B	15	84	16792	26.654	1	0.343014	61.1886
cluster2	GOTERM_BP_DIRECT	GO:0050830	defense response to Gram-positive bacterium	2	13.3333	0.0686076	HLA-A, HLA-E	15	85	16792	26.3404	1	0.341134	61.6245
cluster2	GOTERM_BP_DIRECT	GO:0010976	positive regulation of neuron projection development	2	13.3333	0.0717259	FYN, PTK2B	15	89	16792	25.1566	1	0.348825	63.3201
cluster2	GOTERM_BP_DIRECT	GO:0045471	response to ethanol	2	13.3333	0.0841023	FYN, PTK2B	15	105	16792	21.3232	1	0.391828	69.3891
cluster2	GOTERM_BP_DIRECT	GO:0009615	response to virus	2	13.3333	0.0879384	CXCR4, IFNAR1	15	110	16792	20.3539	1	0.400653	71.0723
cluster2	GOTERM_BP_DIRECT	GO:0030168	platelet activation	2	13.3333	0.0917596	FYN, PIK3R1	15	115	16792	19.469	1	0.409057	72.6635
cluster2	GOTERM_BP_DIRECT	GO:0050900	leukocyte migration	2	13.3333	0.0970843	FYN, PIK3R1	15	122	16792	18.3519	1	0.422306	74.7458
cluster2	GOTERM_BP_DIRECT	GO:0006935	chemotaxis	2	13.3333	0.0970843	CCR5, CXCR4	15	122	16792	18.3519	1	0.422306	74.7458
cluster3	GOTERM_BP_DIRECT	GO:0045070	positive regulation of viral genome replication	3	23.0769	0.000150709	SRPK2, DDX3X, SRPK1	13	26	16792	149.041	0.0315936	0.0315936	0.190677
cluster3	GOTERM_BP_DIRECT	GO:0046813	receptor-mediated virion attachment to host cell	2	15.3846	0.00356845	ICAM1, CD81	13	5	16792	516.677	0.533006	0.316631	4.42593
cluster3	GOTERM_BP_DIRECT	GO:0045944	positive regulation of transcription from RNA polymerase II promoter	5	38.4615	0.00392581	CEBPA, VDR, CEBPB, DDX3X, CD81	13	981	16792	6.58355	0.567357	0.243673	4.85907
cluster3	GOTERM_BP_DIRECT	GO:0048024	regulation of mRNA splicing, via spliceosome	2	15.3846	0.00854467	SRPK2, SRPK1	13	12	16792	215.282	0.839239	0.366794	10.2971
cluster3	GOTERM_BP_DIRECT	GO:0001892	embryonic placenta development	2	15.3846	0.0142039	CEBPA, CEBPB	13	20	16792	129.169	0.952504	0.456336	16.5694
cluster3	GOTERM_BP_DIRECT	GO:0010628	positive regulation of gene expression	3	23.0769	0.0144377	SRPK2, VDR, DDX3X	13	262	16792	14.7904	0.954844	0.40326	16.8196
cluster3	GOTERM_BP_DIRECT	GO:0016032	viral process	3	23.0769	0.0185384	CEBPA, HNRNPA1, SRPK1	13	299	16792	12.9601	0.981421	0.434131	21.0975
cluster3	GOTERM_BP_DIRECT	GO:0050873	brown fat cell differentiation	2	15.3846	0.0226372	CEBPA, CEBPB	13	32	16792	80.7308	0.992381	0.456455	25.1701
cluster3	GOTERM_BP_DIRECT	GO:0045071	negative regulation of viral genome replication	2	15.3846	0.0282226	SRPK2, SRPK1	13	40	16792	64.5846	0.997752	0.492136	30.4084
cluster3	GOTERM_BP_DIRECT	GO:0001541	ovarian follicle development	2	15.3846	0.0296144	ICAM1, CEBPB	13	42	16792	61.5092	0.998344	0.472874	31.6601
cluster3	GOTERM_BP_DIRECT	GO:0035556	intracellular signal transduction	3	23.0769	0.0323461	SRPK2, DDX3X, SRPK1	13	403	16792	9.61558	0.999091	0.47096	34.0566
cluster3	GOTERM_BP_DIRECT	GO:0045600	positive regulation of fat cell differentiation	2	15.3846	0.0330858	CEBPA, CEBPB	13	47	16792	54.9656	0.999228	0.449654	34.6922
cluster3	GOTERM_BP_DIRECT	GO:0051028	mRNA transport	2	15.3846	0.0330858	IGF2BP1, HNRNPA1	13	47	16792	54.9656	0.999228	0.449654	34.6922
cluster3	GOTERM_BP_DIRECT	GO:0010467	gene expression	2	15.3846	0.0337788	IGF2BP1, HNRNPA1	13	48	16792	53.8205	0.999337	0.430511	35.2823
cluster3	GOTERM_BP_DIRECT	GO:0045087	innate immune response	3	23.0769	0.0364396	SRPK2, DDX3X, SRPK1	13	430	16792	9.01181	0.999632	0.431501	37.5033
cluster3	GOTERM_BP_DIRECT	GO:0017148	negative regulation of translation	2	15.3846	0.040683	DDX3X, IGF2BP1	13	58	16792	44.5411	0.999856	0.44555	40.9004
cluster3	GOTERM_BP_DIRECT	GO:0071407	cellular response to organic cyclic compound	2	15.3846	0.0413709	CEBPA, CEBPB	13	59	16792	43.7862	0.999877	0.430198	41.4349
cluster3	GOTERM_BP_DIRECT	GO:0045669	positive regulation of osteoblast differentiation	2	15.3846	0.0420584	CEBPA, CEBPB	13	60	16792	43.0564	0.999894	0.416301	41.9645
cluster3	GOTERM_BP_DIRECT	GO:0006351	transcription, DNA-templated	5	38.4615	0.0420784	CEBPA, VDR, MOV10, CEBPB, DDX3X	13	1955	16792	3.30356	0.999894	0.398728	41.9799
cluster3	GOTERM_BP_DIRECT	GO:0007059	chromosome segregation	2	15.3846	0.047542	DDX3X, SRPK1	13	68	16792	37.991	0.999969	0.42077	46.0337
cluster3	GOTERM_BP_DIRECT	GO:0045892	negative regulation of transcription, DNA-templated	3	23.0769	0.0477659	CEBPA, VDR, CEBPB	13	499	16792	7.76569	0.99997	0.406226	46.1942
cluster3	GOTERM_BP_DIRECT	GO:0071347	cellular response to interleukin-1	2	15.3846	0.0495909	ICAM1, CEBPB	13	71	16792	36.3857	0.99998	0.403033	47.4855
cluster3	GOTERM_BP_DIRECT	GO:0046718	viral entry into host cell	2	15.3846	0.0557134	ICAM1, CD81	13	80	16792	32.2923	0.999995	0.425937	51.6121
cluster3	GOTERM_BP_DIRECT	GO:0050731	positive regulation of peptidyl-tyrosine phosphorylation	2	15.3846	0.057069	ICAM1, CD81	13	82	16792	31.5047	0.999996	0.419688	52.4845
cluster3	GOTERM_BP_DIRECT	GO:0071356	cellular response to tumor necrosis factor	2	15.3846	0.0758616	CEBPA, ICAM1	13	110	16792	23.4853	1	0.503504	63.1766
cluster3	GOTERM_BP_DIRECT	GO:0071222	cellular response to lipopolysaccharide	2	15.3846	0.0778546	ICAM1, CEBPB	13	113	16792	22.8618	1	0.498708	64.1697
cluster3	GOTERM_BP_DIRECT	GO:0000122	negative regulation of transcription from RNA polymerase II promoter	3	23.0769	0.0911851	CEBPA, VDR, HIST1H1E	13	720	16792	5.38205	1	0.543103	70.2033
cluster4	GOTERM_BP_DIRECT	GO:0016032	viral process	4	57.1429	0.000107428	CUL5, KRT19, HNRNPK, TP53	7	299	16792	32.0917	0.019363	0.019363	0.132487
cluster4	GOTERM_BP_DIRECT	GO:0006366	transcription from RNA polymerase II promoter	4	57.1429	0.00052921	HNRNPK, TP53, ESR1, NFKB1	7	513	16792	18.7045	0.0918463	0.047029	0.6511
cluster4	GOTERM_BP_DIRECT	GO:0045944	positive regulation of transcription from RNA polymerase II promoter	4	57.1429	0.003479	HNRNPK, TP53, ESR1, NFKB1	7	981	16792	9.78127	0.469684	0.190572	4.20948
cluster4	GOTERM_BP_DIRECT	GO:0043066	negative regulation of apoptotic process	3	42.8571	0.0102225	HNRNPK, TP53, NFKB1	7	455	16792	15.8166	0.845886	0.373443	11.9087
cluster4	GOTERM_BP_DIRECT	GO:0097193	intrinsic apoptotic signaling pathway	2	28.5714	0.0106732	CUL5, TP53	7	30	16792	159.924	0.858147	0.323344	12.4025
cluster4	GOTERM_BP_DIRECT	GO:0045893	positive regulation of transcription, DNA-templated	3	42.8571	0.0129739	TP53, ESR1, NFKB1	7	515	16792	13.9739	0.907144	0.327072	14.8834
cluster4	GOTERM_BP_DIRECT	GO:0048146	positive regulation of fibroblast proliferation	2	28.5714	0.0191433	ESR1, FN1	7	54	16792	88.8466	0.970337	0.395014	21.2209
cluster4	GOTERM_BP_DIRECT	GO:0043627	response to estrogen	2	28.5714	0.0230051	KRT19, ESR1	7	65	16792	73.811	0.985532	0.411089	24.9642
cluster4	GOTERM_BP_DIRECT	GO:0000122	negative regulation of transcription from RNA polymerase II promoter	3	42.8571	0.0245475	TP53, ESR1, NFKB1	7	720	16792	9.99524	0.989148	0.395044	26.4129
cluster4	GOTERM_BP_DIRECT	GO:0016925	protein sumoylation	2	28.5714	0.0410902	HNRNPK, TP53	7	117	16792	41.0061	0.999517	0.534033	40.4154
cluster4	GOTERM_BP_DIRECT	GO:0010629	negative regulation of gene expression	2	28.5714	0.0479712	ESR1, NFKB1	7	137	16792	35.0198	0.99987	0.556641	45.4823
cluster4	GOTERM_BP_DIRECT	GO:0007050	cell cycle arrest	2	28.5714	0.0493425	CUL5, TP53	7	141	16792	34.0263	0.9999	0.535807	46.4434
cluster4	GOTERM_BP_DIRECT	GO:0007165	signal transduction	3	42.8571	0.0594453	HNRNPK, ESR1, NFKB1	7	1161	16792	6.1986	0.999986	0.575989	53.0588
cluster4	GOTERM_BP_DIRECT	GO:0042981	regulation of apoptotic process	2	28.5714	0.0737452	TP53, ESR1	7	213	16792	22.5245	0.999999	0.630601	61.145
cluster4	GOTERM_BP_DIRECT	GO:0010628	positive regulation of gene expression	2	28.5714	0.0900523	TP53, FN1	7	262	16792	18.3119	1	0.681776	68.7929
cluster5	GOTERM_BP_DIRECT	GO:0016032	viral process	3	60	0.000936867	C1QBP, NPM1, YWHAE	4	299	16792	42.1204	0.0713721	0.0713721	0.989057
cluster6	GOTERM_BP_DIRECT	GO:0045087	innate immune response	4	50	0.000540524	HMGB1, PML, JAK1, EIF2AK2	8	430	16792	19.5256	0.132549	0.132549	0.705481
cluster6	GOTERM_BP_DIRECT	GO:0051607	defense response to virus	3	37.5	0.00195115	BECN1, PML, EIF2AK2	8	165	16792	38.1636	0.401694	0.226498	2.52501
cluster6	GOTERM_BP_DIRECT	GO:1903672	positive regulation of sprouting angiogenesis	2	25	0.00249896	HMGB1, JAK1	8	6	16792	699.667	0.482139	0.196959	3.22327
cluster6	GOTERM_BP_DIRECT	GO:0060020	Bergmann glial cell differentiation	2	25	0.00374643	GFAP, VIM	8	9	16792	466.444	0.627367	0.218695	4.79615
cluster6	GOTERM_BP_DIRECT	GO:1901224	positive regulation of NIK/NF-kappaB signaling	2	25	0.00582257	HMGB1, EIF2AK2	8	14	16792	299.857	0.784719	0.264469	7.36162
cluster6	GOTERM_BP_DIRECT	GO:0014002	astrocyte development	2	25	0.00665199	GFAP, VIM	8	16	16792	262.375	0.827148	0.253644	8.36855
cluster6	GOTERM_BP_DIRECT	GO:0045109	intermediate filament organization	2	25	0.00665199	GFAP, VIM	8	16	16792	262.375	0.827148	0.253644	8.36855
cluster6	GOTERM_BP_DIRECT	GO:0008285	negative regulation of cell proliferation	3	37.5	0.0107703	BECN1, PML, EIF2AK2	8	396	16792	15.9015	0.942037	0.334256	13.2202
cluster6	GOTERM_BP_DIRECT	GO:0043066	negative regulation of apoptotic process	3	37.5	0.0140564	CDK1, BECN1, EIF2AK2	8	455	16792	13.8396	0.97584	0.372105	16.9201
cluster6	GOTERM_BP_DIRECT	GO:0010977	negative regulation of neuron projection development	2	25	0.0182017	GFAP, VIM	8	44	16792	95.4091	0.992023	0.415381	21.3796
cluster6	GOTERM_BP_DIRECT	GO:0006915	apoptotic process	3	37.5	0.0213527	CDK1, BECN1, PML	8	567	16792	11.1058	0.996575	0.433149	24.6203
cluster6	GOTERM_BP_DIRECT	GO:0006977	DNA damage response, signal transduction by p53 class mediator resulting in cell cycle arrest	2	25	0.0255656	CDK1, PML	8	62	16792	67.7097	0.998899	0.461625	28.7605
cluster6	GOTERM_BP_DIRECT	GO:0060333	interferon-gamma-mediated signaling pathway	2	25	0.0292298	PML, JAK1	8	71	16792	59.1268	0.999591	0.478042	32.1896
cluster6	GOTERM_BP_DIRECT	GO:0009636	response to toxic substance	2	25	0.0349061	CDK1, EIF2AK2	8	85	16792	49.3882	0.999913	0.512662	37.202
cluster6	GOTERM_BP_DIRECT	GO:0006461	protein complex assembly	2	25	0.047374	CDK1, PML	8	116	16792	36.1897	0.999997	0.598169	47.0337
cluster6	GOTERM_BP_DIRECT	GO:0006914	autophagy	2	25	0.0541524	HMGB1, BECN1	8	133	16792	31.5639	1	0.62324	51.7619
cluster6	GOTERM_BP_DIRECT	GO:0001666	response to hypoxia	2	25	0.0695468	BECN1, PML	8	172	16792	24.407	1	0.694215	61.0892
cluster6	GOTERM_BP_DIRECT	GO:0016477	cell migration	2	25	0.0695468	CDK1, JAK1	8	172	16792	24.407	1	0.694215	61.0892
cluster6	GOTERM_BP_DIRECT	GO:0043161	proteasome-mediated ubiquitin-dependent protein catabolic process	2	25	0.0816297	CDK1, PML	8	203	16792	20.6798	1	0.732167	67.2104
cluster1	GOTERM_CC_DIRECT	GO:0000502	proteasome complex	6	31.5789	2.70505e-09	PSMB5, PSMA3, PSMD1, PSMA7, PSMB8, PSMB9	19	60	18224	95.9158	1.73123e-07	1.73123e-07	2.74806e-06
cluster1	GOTERM_CC_DIRECT	GO:0005839	proteasome core complex	5	26.3158	3.9448e-09	PSMB5, PSMA3, PSMA7, PSMB8, PSMB9	19	21	18224	228.371	2.52467e-07	1.26233e-07	4.00753e-06
cluster1	GOTERM_CC_DIRECT	GO:0005829	cytosol	15	78.9474	6.197e-08	AR, HCK, PSMA7, PSMB8, SRC, PSMB9, PSMB5, IKBKE, PLCG1, PSMA3, PSMD1, IKBKG, TNFAIP3, IKBKB, CHUK	19	3315	18224	4.34008	3.96607e-06	1.32203e-06	6.29555e-05
cluster1	GOTERM_CC_DIRECT	GO:0005634	nucleus	15	78.9474	3.47243e-05	AR, HCK, FASLG, PSMA7, PSMB8, SRC, PSMB9, PSMB5, IKBKE, PSMA3, PSMD1, IKBKG, AIRE, TNFAIP3, IKBKB	19	5415	18224	2.65695	0.00221992	0.000555444	0.0352709
cluster1	GOTERM_CC_DIRECT	GO:0008385	IkappaB kinase complex	3	15.7895	4.12702e-05	IKBKG, IKBKB, CHUK	19	10	18224	287.747	0.00263786	0.000528129	0.0419186
cluster1	GOTERM_CC_DIRECT	GO:0005737	cytoplasm	13	68.4211	0.000906265	IKBKE, AR, PLCG1, PSMA3, IKBKG, AIRE, IKBKB, PSMA7, TNFAIP3, CHUK, SRC, PSMB8, PSMB9	19	5222	18224	2.38779	0.0563758	0.00962459	0.916866
cluster1	GOTERM_CC_DIRECT	GO:0005901	caveola	3	15.7895	0.00184721	HCK, FASLG, SRC	19	65	18224	44.2688	0.111598	0.0167623	1.86079
cluster1	GOTERM_CC_DIRECT	GO:0070062	extracellular exosome	9	47.3684	0.00324159	PSMB5, PSMA3, PSMD1, FASLG, PSMA7, TNFAIP3, SRC, PSMB8, PSMB9	19	2811	18224	3.07094	0.187629	0.0256404	3.24468
cluster1	GOTERM_CC_DIRECT	GO:1990111	spermatoproteasome complex	2	10.5263	0.00492934	PSMB8, PSMB9	19	5	18224	383.663	0.271128	0.0345295	4.89619
cluster1	GOTERM_CC_DIRECT	GO:0019773	proteasome core complex, alpha-subunit complex	2	10.5263	0.00787591	PSMA3, PSMA7	19	8	18224	239.789	0.39713	0.0493463	7.71868
cluster1	GOTERM_CC_DIRECT	GO:0035631	CD40 receptor complex	2	10.5263	0.0108142	IKBKB, CHUK	19	11	18224	174.392	0.501365	0.0613025	10.4578
cluster1	GOTERM_CC_DIRECT	GO:0005654	nucleoplasm	8	42.1053	0.0129948	PSMB5, AR, PSMA3, PSMD1, PSMA7, PSMB8, CHUK, PSMB9	19	2784	18224	2.7562	0.567045	0.0673824	12.443
cluster1	GOTERM_CC_DIRECT	GO:0005764	lysosome	3	15.7895	0.0205574	HCK, TNFAIP3, SRC	19	226	18224	12.7322	0.735361	0.0972057	19.0242
cluster1	GOTERM_CC_DIRECT	GO:0009898	cytoplasmic side of plasma membrane	2	10.5263	0.0406996	IKBKB, CHUK	19	42	18224	45.6742	0.93	0.172998	34.4344
cluster1	GOTERM_CC_DIRECT	GO:0005884	actin filament	2	10.5263	0.0623194	HCK, SRC	19	65	18224	29.5126	0.983725	0.24008	47.9878
cluster1	GOTERM_CC_DIRECT	GO:0031234	extrinsic component of cytoplasmic side of plasma membrane	2	10.5263	0.0651052	HCK, SRC	19	68	18224	28.2105	0.986547	0.236075	49.5364
cluster1	GOTERM_CC_DIRECT	GO:0042995	cell projection	2	10.5263	0.071575	PLCG1, HCK	19	75	18224	25.5775	0.991374	0.243905	52.9739
cluster2	GOTERM_CC_DIRECT	GO:0042612	MHC class I protein complex	4	26.6667	5.9334e-08	HLA-A, HLA-C, HLA-B, HLA-E	15	11	18224	441.794	4.68737e-06	4.68737e-06	6.29216e-05
cluster2	GOTERM_CC_DIRECT	GO:0071556	integral component of lumenal side of endoplasmic reticulum membrane	4	26.6667	1.30331e-06	HLA-A, HLA-C, HLA-B, HLA-E	15	29	18224	167.577	0.000102956	5.14794e-05	0.0013821
cluster2	GOTERM_CC_DIRECT	GO:0031901	early endosome membrane	5	33.3333	1.48507e-06	EGFR, HLA-A, HLA-C, HLA-B, HLA-E	15	116	18224	52.3678	0.000117314	3.91061e-05	0.00157486
cluster2	GOTERM_CC_DIRECT	GO:0009986	cell surface	7	46.6667	1.64969e-06	EGFR, CCR5, CXCR4, HLA-A, HLA-C, HLA-B, HLA-E	15	542	18224	15.691	0.000130317	3.25808e-05	0.00174942
cluster2	GOTERM_CC_DIRECT	GO:0012507	ER to Golgi transport vesicle membrane	4	26.6667	7.8009e-06	HLA-A, HLA-C, HLA-B, HLA-E	15	52	18224	93.4564	0.000616084	0.000123247	0.00827228
cluster2	GOTERM_CC_DIRECT	GO:0030670	phagocytic vesicle membrane	4	26.6667	1.14387e-05	HLA-A, HLA-C, HLA-B, HLA-E	15	59	18224	82.3684	0.000903258	0.0001506	0.0121297
cluster2	GOTERM_CC_DIRECT	GO:0005886	plasma membrane	11	73.3333	0.00013895	EGFR, CCR5, CD8A, FYN, CXCR4, HLA-A, HLA-C, HLA-B, HLA-E, PIK3R1, IFNAR1	15	4121	18224	3.24297	0.0109177	0.00156703	0.147253
cluster2	GOTERM_CC_DIRECT	GO:0000139	Golgi membrane	5	33.3333	0.000845449	EGFR, HLA-A, HLA-C, HLA-B, HLA-E	15	591	18224	10.2786	0.0646353	0.00831756	0.892938
cluster2	GOTERM_CC_DIRECT	GO:0005887	integral component of plasma membrane	6	40	0.00309569	CCR5, CD8A, HLA-A, HLA-C, HLA-B, IFNAR1	15	1415	18224	5.15166	0.217248	0.0268485	3.2345
cluster2	GOTERM_CC_DIRECT	GO:0045121	membrane raft	3	20	0.0105816	EGFR, FYN, PTK2B	15	206	18224	17.6932	0.568463	0.0806056	10.6682
cluster2	GOTERM_CC_DIRECT	GO:0005768	endosome	3	20	0.0125242	EGFR, CCR5, FYN	15	225	18224	16.1991	0.63052	0.0865388	12.5107
cluster2	GOTERM_CC_DIRECT	GO:0070062	extracellular exosome	7	46.6667	0.01316	KRT18, CXCR4, KRT8, HLA-A, HLA-C, HLA-B, HLA-E	15	2811	18224	3.02545	0.648849	0.0835169	13.1062
cluster2	GOTERM_CC_DIRECT	GO:0042613	MHC class II protein complex	2	13.3333	0.0167747	HLA-A, HLA-C	15	22	18224	110.448	0.737222	0.0976958	16.4228
cluster2	GOTERM_CC_DIRECT	GO:0016020	membrane	6	40	0.0199913	EGFR, HLA-A, HLA-C, HLA-B, HLA-E, PIK3R1	15	2200	18224	3.31345	0.797154	0.107698	19.2771
cluster2	GOTERM_CC_DIRECT	GO:0031234	extrinsic component of cytoplasmic side of plasma membrane	2	13.3333	0.0510083	FYN, PTK2B	15	68	18224	35.7333	0.984014	0.240988	42.6048
cluster2	GOTERM_CC_DIRECT	GO:0016021	integral component of membrane	8	53.3333	0.0711131	EGFR, CCR5, CD8A, CXCR4, HLA-A, HLA-C, HLA-B, HLA-E	15	5163	18224	1.88252	0.997055	0.305269	54.2642
cluster2	GOTERM_CC_DIRECT	GO:0045095	keratin filament	2	13.3333	0.0741665	KRT18, KRT8	15	100	18224	24.2987	0.99773	0.301001	55.8335
cluster2	GOTERM_CC_DIRECT	GO:0005737	cytoplasm	8	53.3333	0.0750902	EGFR, KRT18, CCR5, CXCR4, PTK2B, KRT8, SOCS1, PIK3R1	15	5222	18224	1.86125	0.997902	0.290072	56.2986
cluster2	GOTERM_CC_DIRECT	GO:0048471	perinuclear region of cytoplasm	3	20	0.0805019	EGFR, KRT18, PTK2B	15	621	18224	5.86924	0.99868	0.294579	58.9353
cluster2	GOTERM_CC_DIRECT	GO:0005882	intermediate filament	2	13.3333	0.0834238	KRT18, KRT8	15	113	18224	21.5032	0.998974	0.291131	60.2981
cluster2	GOTERM_CC_DIRECT	GO:0005770	late endosome	2	13.3333	0.0897822	CXCR4, IFNAR1	15	122	18224	19.9169	0.999408	0.298046	63.1235
cluster3	GOTERM_CC_DIRECT	GO:0005634	nucleus	9	69.2308	0.00888838	CEBPA, SRPK2, VDR, HIST1H1E, CEBPB, DDX3X, IGF2BP1, HNRNPA1, SRPK1	13	5415	18224	2.32994	0.330862	0.330862	8.05348
cluster3	GOTERM_CC_DIRECT	GO:0090575	RNA polymerase II transcription factor complex	2	15.3846	0.0215209	CEBPA, VDR	13	33	18224	84.9604	0.624319	0.387071	18.5026
cluster3	GOTERM_CC_DIRECT	GO:0001772	immunological synapse	2	15.3846	0.0221664	ICAM1, CD81	13	34	18224	82.4615	0.63531	0.285546	19.0068
cluster3	GOTERM_CC_DIRECT	GO:0010494	cytoplasmic stress granule	2	15.3846	0.0234561	DDX3X, IGF2BP1	13	36	18224	77.8803	0.65634	0.234347	20.0059
cluster3	GOTERM_CC_DIRECT	GO:0016363	nuclear matrix	2	15.3846	0.062053	CEBPB, SRPK1	13	97	18224	28.904	0.944021	0.43817	45.2536
cluster3	GOTERM_CC_DIRECT	GO:0030529	intracellular ribonucleoprotein complex	2	15.3846	0.0859914	IGF2BP1, HNRNPA1	13	136	18224	20.6154	0.982511	0.49052	57.0698
cluster3	GOTERM_CC_DIRECT	GO:0005654	nucleoplasm	5	38.4615	0.0972479	SRPK2, VDR, CEBPB, NOLC1, HNRNPA1	13	2784	18224	2.51768	0.989987	0.481953	61.7923
cluster3	GOTERM_CC_DIRECT	GO:0005737	cytoplasm	7	53.8462	0.097613	SRPK2, CEBPB, NOLC1, DDX3X, IGF2BP1, HNRNPA1, SRPK1	13	5222	18224	1.87915	0.990167	0.438843	61.9373
cluster4	GOTERM_CC_DIRECT	GO:0000790	nuclear chromatin	3	42.8571	0.0016275	HNRNPK, TP53, ESR1	7	193	18224	40.4678	0.0752052	0.0752052	1.54246
cluster4	GOTERM_CC_DIRECT	GO:0005654	nucleoplasm	4	57.1429	0.0496337	HNRNPK, TP53, ESR1, NFKB1	7	2784	18224	3.74056	0.91315	0.705297	38.4821
cluster4	GOTERM_CC_DIRECT	GO:0031012	extracellular matrix	2	28.5714	0.0935937	HNRNPK, FN1	7	296	18224	17.5907	0.991057	0.792429	60.8521
cluster5	GOTERM_CC_DIRECT	GO:0005730	nucleolus	4	80	0.000400019	GLTSCR2, C1QBP, NPM1, PUM3	5	857	18224	17.0119	0.00995261	0.00995261	0.324083
cluster5	GOTERM_CC_DIRECT	GO:0016020	membrane	3	60	0.073983	C1QBP, NPM1, YWHAE	5	2200	18224	4.97018	0.853623	0.617407	46.3991
cluster5	GOTERM_CC_DIRECT	GO:0005925	focal adhesion	2	40	0.0831048	NPM1, YWHAE	5	391	18224	18.6435	0.885714	0.514715	50.5358
cluster6	GOTERM_CC_DIRECT	GO:0005829	cytosol	7	87.5	0.00021332	CDK1, GFAP, BECN1, VIM, PML, JAK1, EIF2AK2	8	3315	18224	4.81026	0.012719	0.012719	0.213577
cluster6	GOTERM_CC_DIRECT	GO:0045111	intermediate filament cytoskeleton	2	25	0.0198067	GFAP, VIM	8	52	18224	87.6154	0.698905	0.451279	18.1669
cluster6	GOTERM_CC_DIRECT	GO:0005737	cytoplasm	6	75	0.0235505	CDK1, GFAP, VIM, PML, JAK1, EIF2AK2	8	5222	18224	2.61739	0.760676	0.379137	21.2458
cluster6	GOTERM_CC_DIRECT	GO:0005634	nucleus	6	75	0.027595	CDK1, HMGB1, BECN1, PML, JAK1, EIF2AK2	8	5415	18224	2.5241	0.813435	0.342785	24.4545
cluster6	GOTERM_CC_DIRECT	GO:0005882	intermediate filament	2	25	0.0426121	GFAP, VIM	8	113	18224	40.3186	0.926671	0.406999	35.3647
cluster6	GOTERM_CC_DIRECT	GO:0000784	nuclear chromosome, telomeric region	2	25	0.048886	CDK1, PML	8	130	18224	35.0462	0.950574	0.394205	39.4862
cluster6	GOTERM_CC_DIRECT	GO:0005768	endosome	2	25	0.0833017	HMGB1, BECN1	8	225	18224	20.2489	0.994585	0.525511	58.174
cluster6	GOTERM_CC_DIRECT	GO:0043005	neuron projection	2	25	0.087572	HMGB1, VIM	8	237	18224	19.2236	0.995908	0.497091	60.0861
cluster1	GOTERM_MF_DIRECT	GO:0004298	threonine-type endopeptidase activity	5	26.3158	5.35373e-09	PSMB5, PSMA3, PSMA7, PSMB8, PSMB9	19	21	16881	211.541	4.65774e-07	4.65774e-07	5.78609e-06
cluster1	GOTERM_MF_DIRECT	GO:0008384	IkappaB kinase activity	3	15.7895	3.21957e-06	IKBKE, IKBKB, CHUK	19	3	16881	888.474	0.000280064	0.000140042	0.00347952
cluster1	GOTERM_MF_DIRECT	GO:0005515	protein binding	18	94.7368	0.000136953	AR, TNF, HCK, MET, FASLG, PSMA7, PSMB8, SRC, PSMB9, PSMB5, IKBKE, PLCG1, PSMA3, IKBKG, AIRE, IKBKB, TNFAIP3, CHUK	19	8785	16881	1.82044	0.011845	0.00396402	0.147913
cluster1	GOTERM_MF_DIRECT	GO:0070530	K63-linked polyubiquitin binding	3	15.7895	0.000181669	IKBKE, IKBKG, TNFAIP3	19	19	16881	140.285	0.0156824	0.00394386	0.196166
cluster1	GOTERM_MF_DIRECT	GO:0004672	protein kinase activity	5	26.3158	0.000486016	IKBKE, MET, IKBKB, SRC, CHUK	19	359	16881	12.3743	0.0414118	0.00842306	0.524016
cluster1	GOTERM_MF_DIRECT	GO:0097110	scaffold protein binding	3	15.7895	0.00117663	IKBKB, SRC, CHUK	19	48	16881	55.5296	0.0973563	0.0169263	1.26434
cluster1	GOTERM_MF_DIRECT	GO:0005102	receptor binding	4	21.0526	0.00585896	AR, HCK, FASLG, SRC	19	353	16881	10.0677	0.400242	0.0704296	6.15329
cluster1	GOTERM_MF_DIRECT	GO:0004713	protein tyrosine kinase activity	3	15.7895	0.00867891	HCK, MET, SRC	19	133	16881	20.0408	0.531566	0.0904407	8.99061
cluster1	GOTERM_MF_DIRECT	GO:0005524	ATP binding	6	31.5789	0.0174302	IKBKE, HCK, MET, IKBKB, SRC, CHUK	19	1495	16881	3.56578	0.78342	0.156316	17.3073
cluster1	GOTERM_MF_DIRECT	GO:0044212	transcription regulatory region DNA binding	3	15.7895	0.021229	AR, TNF, AIRE	19	213	16881	12.5137	0.845383	0.170291	20.6978
cluster1	GOTERM_MF_DIRECT	GO:0005164	tumor necrosis factor receptor binding	2	10.5263	0.03049	TNF, FASLG	19	29	16881	61.274	0.932384	0.217218	28.4413
cluster1	GOTERM_MF_DIRECT	GO:0042802	identical protein binding	4	21.0526	0.0431801	TNF, AIRE, PSMA7, TNFAIP3	19	749	16881	4.74485	0.978511	0.273863	37.9388
cluster1	GOTERM_MF_DIRECT	GO:0004715	non-membrane spanning protein tyrosine kinase activity	2	10.5263	0.0479531	HCK, SRC	19	46	16881	38.6293	0.986092	0.280261	41.2039
cluster1	GOTERM_MF_DIRECT	GO:0004175	endopeptidase activity	2	10.5263	0.0560678	PSMA3, PSMD1	19	54	16881	32.9064	0.993395	0.301325	46.3993
cluster1	GOTERM_MF_DIRECT	GO:0019900	kinase binding	2	10.5263	0.0770592	TNFAIP3, SRC	19	75	16881	23.6926	0.999066	0.37193	57.9648
cluster1	GOTERM_MF_DIRECT	GO:0046982	protein heterodimerization activity	3	15.7895	0.0866764	IKBKG, IKBKB, CHUK	19	465	16881	5.73209	0.999625	0.389203	62.4641
cluster2	GOTERM_MF_DIRECT	GO:0042605	peptide antigen binding	4	26.6667	1.4695e-06	HLA-A, HLA-C, HLA-B, HLA-E	15	28	16881	160.771	0.000126369	0.000126369	0.0015846
cluster2	GOTERM_MF_DIRECT	GO:0046977	TAP binding	3	20	1.91521e-06	HLA-A, HLA-C, HLA-B	15	3	16881	1125.4	0.000164695	8.23507e-05	0.00206521
cluster2	GOTERM_MF_DIRECT	GO:0015026	coreceptor activity	3	20	0.000274174	CCR5, CD8A, CXCR4	15	30	16881	112.54	0.0233063	0.00782992	0.295254
cluster2	GOTERM_MF_DIRECT	GO:0046934	phosphatidylinositol-4,5-bisphosphate 3-kinase activity	3	20	0.00117394	EGFR, FYN, PIK3R1	15	62	16881	54.4548	0.0960831	0.0249382	1.25865
cluster2	GOTERM_MF_DIRECT	GO:0005102	receptor binding	4	26.6667	0.00278041	PTK2B, HLA-A, HLA-B, HLA-E	15	353	16881	12.7524	0.212938	0.0467611	2.95776
cluster2	GOTERM_MF_DIRECT	GO:0042608	T cell receptor binding	2	13.3333	0.00496644	FYN, HLA-A	15	6	16881	375.133	0.348304	0.0688761	5.22723
cluster2	GOTERM_MF_DIRECT	GO:0004713	protein tyrosine kinase activity	3	20	0.00526929	EGFR, FYN, PTK2B	15	133	16881	25.385	0.365144	0.0628465	5.53782
cluster2	GOTERM_MF_DIRECT	GO:0030881	beta-2-microglobulin binding	2	13.3333	0.00908763	HLA-A, HLA-E	15	11	16881	204.618	0.54393	0.0934768	9.37524
cluster2	GOTERM_MF_DIRECT	GO:0005159	insulin-like growth factor receptor binding	2	13.3333	0.0123732	SOCS1, PIK3R1	15	15	16881	150.053	0.657242	0.112166	12.5634
cluster2	GOTERM_MF_DIRECT	GO:0043548	phosphatidylinositol 3-kinase binding	2	13.3333	0.0156486	FYN, PIK3R1	15	19	16881	118.463	0.742418	0.126845	15.6401
cluster2	GOTERM_MF_DIRECT	GO:0042288	MHC class I protein binding	2	13.3333	0.0156486	CD8A, HLA-E	15	19	16881	118.463	0.742418	0.126845	15.6401
cluster2	GOTERM_MF_DIRECT	GO:0004715	non-membrane spanning protein tyrosine kinase activity	2	13.3333	0.0374952	FYN, PTK2B	15	46	16881	48.9304	0.962619	0.258278	33.774
cluster2	GOTERM_MF_DIRECT	GO:0019901	protein kinase binding	3	20	0.0377335	EGFR, CD8A, SOCS1	15	376	16881	8.97926	0.963407	0.240927	33.9506
cluster2	GOTERM_MF_DIRECT	GO:0097110	scaffold protein binding	2	13.3333	0.0390954	KRT18, KRT8	15	48	16881	46.8917	0.967603	0.23189	34.9517
cluster2	GOTERM_MF_DIRECT	GO:0005515	protein binding	12	80	0.0401263	EGFR, KRT18, CCR5, CD8A, FYN, CXCR4, PTK2B, KRT8, SOCS1, HLA-A, PIK3R1, IFNAR1	15	8785	16881	1.53726	0.97046	0.222422	35.7003
cluster2	GOTERM_MF_DIRECT	GO:0019903	protein phosphatase binding	2	13.3333	0.0510186	EGFR, PIK3R1	15	63	16881	35.727	0.98893	0.259354	43.1457
cluster2	GOTERM_MF_DIRECT	GO:0001948	glycoprotein binding	2	13.3333	0.0525979	EGFR, FYN	15	65	16881	34.6277	0.990407	0.252051	44.1578
cluster2	GOTERM_MF_DIRECT	GO:0001618	virus receptor activity	2	13.3333	0.0565355	CCR5, CXCR4	15	70	16881	32.1543	0.993295	0.255026	46.6103
cluster2	GOTERM_MF_DIRECT	GO:0003823	antigen binding	2	13.3333	0.0821454	HLA-C, HLA-B	15	103	16881	21.8524	0.999371	0.33604	60.3193
cluster2	GOTERM_MF_DIRECT	GO:0005088	Ras guanyl-nucleotide exchange factor activity	2	13.3333	0.0912969	EGFR, FYN	15	115	16881	19.5722	0.999734	0.351657	64.3834
cluster3	GOTERM_MF_DIRECT	GO:0044822	poly(A) RNA binding	8	61.5385	3.45407e-06	SRPK2, HIST1H1E, MOV10, NOLC1, DDX3X, IGF2BP1, HNRNPA1, SRPK1	13	1129	16881	9.20134	0.000234849	0.000234849	0.00355339
cluster3	GOTERM_MF_DIRECT	GO:0005515	protein binding	13	100	0.000393149	CEBPA, SRPK2, ICAM1, HIST1H1E, CEBPB, IGF2BP1, HNRNPA1, SRPK1, VDR, MOV10, NOLC1, DDX3X, CD81	13	8785	16881	1.92157	0.0263851	0.0132807	0.403723
cluster3	GOTERM_MF_DIRECT	GO:0048027	mRNA 5'-UTR binding	2	15.3846	0.00638107	DDX3X, IGF2BP1	13	9	16881	288.564	0.352932	0.135065	6.37353
cluster3	GOTERM_MF_DIRECT	GO:0008134	transcription factor binding	3	23.0769	0.0166547	CEBPA, CEBPB, DDX3X	13	284	16881	13.717	0.680838	0.248372	15.8679
cluster3	GOTERM_MF_DIRECT	GO:0005524	ATP binding	5	38.4615	0.0169943	SRPK2, MOV10, NOLC1, DDX3X, SRPK1	13	1495	16881	4.34294	0.688247	0.207933	16.1663
cluster3	GOTERM_MF_DIRECT	GO:0003677	DNA binding	5	38.4615	0.0248845	CEBPA, VDR, HIST1H1E, CEBPB, DDX3X	13	1674	16881	3.87855	0.819776	0.248431	22.8365
cluster3	GOTERM_MF_DIRECT	GO:0003705	transcription factor activity, RNA polymerase II distal enhancer sequence-specific binding	2	15.3846	0.0459355	CEBPA, CEBPB	13	66	16881	39.3497	0.959141	0.366696	38.3545
cluster3	GOTERM_MF_DIRECT	GO:0019900	kinase binding	2	15.3846	0.0520472	CEBPA, CEBPB	13	75	16881	34.6277	0.973607	0.365127	42.2984
cluster3	GOTERM_MF_DIRECT	GO:0003723	RNA binding	3	23.0769	0.0557987	DDX3X, IGF2BP1, HNRNPA1	13	547	16881	7.12178	0.979845	0.351964	44.6049
cluster3	GOTERM_MF_DIRECT	GO:0004386	helicase activity	2	15.3846	0.058796	MOV10, DDX3X	13	85	16881	30.5538	0.983763	0.337708	46.3875
cluster4	GOTERM_MF_DIRECT	GO:0042802	identical protein binding	4	57.1429	0.00157324	TP53, ESR1, NFKB1, FN1	7	749	16881	12.8789	0.0986986	0.0986986	1.59692
cluster4	GOTERM_MF_DIRECT	GO:0008134	transcription factor binding	3	42.8571	0.00404583	TP53, ESR1, NFKB1	7	284	16881	25.4743	0.234761	0.12522	4.06028
cluster4	GOTERM_MF_DIRECT	GO:0003682	chromatin binding	3	42.8571	0.00754644	TP53, ESR1, NFKB1	7	391	16881	18.5031	0.393441	0.153505	7.45271
cluster4	GOTERM_MF_DIRECT	GO:0001046	core promoter sequence-specific DNA binding	2	28.5714	0.0151887	TP53, ESR1	7	43	16881	112.166	0.635834	0.223172	14.4857
cluster4	GOTERM_MF_DIRECT	GO:0003677	DNA binding	4	57.1429	0.015468	HNRNPK, TP53, ESR1, NFKB1	7	1674	16881	5.76242	0.642587	0.185982	14.7333
cluster4	GOTERM_MF_DIRECT	GO:0005515	protein binding	7	100	0.0198475	CUL5, KRT19, HNRNPK, TP53, ESR1, NFKB1, FN1	7	8785	16881	1.92157	0.733694	0.197897	18.5328
cluster4	GOTERM_MF_DIRECT	GO:0002020	protease binding	2	28.5714	0.0353708	TP53, FN1	7	101	16881	47.7539	0.907149	0.2879	30.8018
cluster4	GOTERM_MF_DIRECT	GO:0003700	transcription factor activity, sequence-specific DNA binding	3	42.8571	0.041662	TP53, ESR1, NFKB1	7	961	16881	7.52832	0.939711	0.29607	35.2798
cluster4	GOTERM_MF_DIRECT	GO:0000977	RNA polymerase II regulatory region sequence-specific DNA binding	2	28.5714	0.0716993	TP53, NFKB1	7	208	16881	23.1882	0.99263	0.420504	53.2657
cluster4	GOTERM_MF_DIRECT	GO:0044212	transcription regulatory region DNA binding	2	28.5714	0.0733686	TP53, NFKB1	7	213	16881	22.6439	0.993456	0.395236	54.1178
cluster4	GOTERM_MF_DIRECT	GO:0001077	transcriptional activator activity, RNA polymerase II core promoter proximal region sequence-specific binding	2	28.5714	0.0810152	HNRNPK, ESR1	7	236	16881	20.437	0.996213	0.397649	57.8449
cluster4	GOTERM_MF_DIRECT	GO:0031625	ubiquitin protein ligase binding	2	28.5714	0.0977834	CUL5, TP53	7	287	16881	16.8054	0.998877	0.432182	65.0795
cluster5	GOTERM_MF_DIRECT	GO:0044822	poly(A) RNA binding	4	80	0.00113391	GLTSCR2, NPM1, PUM3, YWHAE	5	1129	16881	11.9617	0.0400209	0.0400209	1.00683
cluster5	GOTERM_MF_DIRECT	GO:0003729	mRNA binding	2	40	0.0292943	C1QBP, PUM3	5	125	16881	54.0192	0.657112	0.414433	23.2938
cluster6	GOTERM_MF_DIRECT	GO:0003725	double-stranded RNA binding	3	37.5	0.000266604	HMGB1, VIM, EIF2AK2	8	61	16881	103.777	0.0169201	0.0169201	0.270513
cluster6	GOTERM_MF_DIRECT	GO:0031625	ubiquitin protein ligase binding	3	37.5	0.00571719	BECN1, PML, JAK1	8	287	16881	22.0571	0.307156	0.167627	5.65839
cluster6	GOTERM_MF_DIRECT	GO:0005515	protein binding	8	100	0.0103254	CDK1, HMGB1, GFAP, BECN1, VIM, PML, JAK1, EIF2AK2	8	8785	16881	1.92157	0.485346	0.19862	10.0073
cluster6	GOTERM_MF_DIRECT	GO:0004715	non-membrane spanning protein tyrosine kinase activity	2	25	0.0189228	JAK1, EIF2AK2	8	46	16881	91.7446	0.705555	0.263368	17.6408
cluster6	GOTERM_MF_DIRECT	GO:0001948	glycoprotein binding	2	25	0.0266487	GFAP, VIM	8	65	16881	64.9269	0.822477	0.292297	23.997
cluster6	GOTERM_MF_DIRECT	GO:0005200	structural constituent of cytoskeleton	2	25	0.0447392	GFAP, VIM	8	110	16881	38.3659	0.946567	0.386284	37.1857
cluster6	GOTERM_MF_DIRECT	GO:0005198	structural molecule activity	2	25	0.0980517	GFAP, VIM	8	247	16881	17.086	0.998646	0.610747	64.9499
