# Supplementary material for: Network pharmacology-based study on the mechanism of Yiganling capsule in hepatitis B treatment
Source: BMC Complement Med Ther. 2020 Feb 5;20:37. doi: 10.1186/s12906-020-2815-y (PMC7076828; doi:10.1186/s12906-020-2815-y)
Supplement: Supplementary file 8 — Additional file 8: Table S14. Pathway of Hepatitis B. Table S15. Four topological feature values of Pathway with Hepatitis B target. [file 12906_2020_2815_MOESM8_ESM.xlsx]

## Sheet: Table14
Supplementary Table S14 Pathway of Hepatitis B targets
Nodes	Target
CD209	CLEC4M
CD209	IKBKE
E4F1	TP53
CHI3L1	CD55
HLA-DPB1	Antigen processing and presentation
HLA-DPB1	Cell adhesion molecules (CAMs)
HLA-DPB1	CD74
HLA-DPB1	HLA-E
ARID2	HNRNPA1
ARID2	CD14
BAX	Sphingolipid signaling pathway
BAX	Neurotrophin signaling pathway
BAX	Apoptosis
BAX	Hepatitis B
BAX	HSPD1
BAX	C18orf21
BAX	IRF3
BAX	TP53
ITPA	HNRNPA1
ITPA	VPS4B
DDX60L	IFI16
CCDC85B	KRT18
CCDC85B	CDKN1A
IRF1	Prolactin signaling pathway
IRF1	Hepatitis C
IRF1	NFKB1
IRF1	NPM1
IRF1	STAT1
CREB3L1	TNF signaling pathway
CREB3L1	PI3K-Akt signaling pathway
CREB3L1	Hepatitis B
CREB3L1	CREB3
C5	Complement and coagulation cascades
C5	CREB3L1
CIITA	Primary immunodeficiency
CIITA	Antigen processing and presentation
CIITA	CDK1
CHCHD2	TRMT10C
CHCHD2	USMG5
CHCHD2	COX5A
APOBEC3C	SRPK2
APOBEC3C	IFI16
APOBEC3C	FN1
CCDC86	NPM1
CCDC86	SRPK2
CCDC86	IFI16
IL13	Fc epsilon RI signaling pathway
IL13	Jak-STAT signaling pathway
IL13	PIK3R1
IL13	IL4R
IFNL3	Jak-STAT signaling pathway
IL10	FoxO signaling pathway
IL10	T cell receptor signaling pathway
IL10	Jak-STAT signaling pathway
IL10	Epstein-Barr virus infection
IL10RB	Jak-STAT signaling pathway
IL10RB	Epstein-Barr virus infection
IL10RB	IFNL2
IL10RB	IFNL3
IL10RB	IL10
SPP1	Toll-like receptor signaling pathway
SPP1	PI3K-Akt signaling pathway
IL4	Fc epsilon RI signaling pathway
IL4	Hematopoietic cell lineage
IL4	T cell receptor signaling pathway
IL4	Jak-STAT signaling pathway
IL4	PI3K-Akt signaling pathway
IL4R	Hematopoietic cell lineage
IL4R	Jak-STAT signaling pathway
IL4R	PI3K-Akt signaling pathway
IL4R	IL4
IL4R	JAK1
IL4R	CD40
C3	Complement and coagulation cascades
C3	C5
C3	FN1
C3	HNRNPA1
TLR9	Toll-like receptor signaling pathway
BECN1	Regulation of autophagy
BECN1	DDB1
BECN1	EGFR
BECN1	KRT18
BECN1	VIM
BECN1	BIRC5
BECN1	TNFAIP3
BECN1	HMGB1
TRMT10C	TP53
GOLPH3	PNKD
PYCARD	NOD-like receptor signaling pathway
PYCARD	Cytosolic DNA-sensing pathway
PYCARD	BAX
PYCARD	BECN1
PYCARD	CHUK
PYCARD	IKBKB
PYCARD	PML
PYCARD	LAMP1
PYCARD	IFI16
AIM2	Cytosolic DNA-sensing pathway
AIM2	EIF2AK2
AIM2	PYCARD
AIM2	LAMP1
BLNK	B cell receptor signaling pathway
BLNK	Primary immunodeficiency
BLNK	NF-kappa B signaling pathway
BLNK	GRB2
BLNK	PLCG1
BLNK	CD79A
AR	CDK1
AR	CEBPA
AR	EGFR
AR	GRB2
AR	HCK
AR	PIK3R1
AR	PLCG1
AR	PPID
AR	RUVBL1
AR	SRCAP
AR	SRC
AR	STAT3
AR	UBE3A
AR	BLNK
AR	NFKB1
AR	TP53
AR	NELFCD
AR	CEBPB
AR	HMGB1
AR	SOCS3
AR	IFI16
AR	ESR1
AGO4	IGF2BP1
AGO4	JAK1
ATG12	Regulation of autophagy
ATG12	FoxO signaling pathway
ATG12	RIG-I-like receptor signaling pathway
ATG12	ATG5
ATG12	DDX58
ATG12	IFIH1
ATG12	MAVS
ATG12	MOV10
FBXL2	PIK3R1
HCK	Chemokine signaling pathway
HCK	FASLG
HCK	HNRNPK
HCK	MET
HCK	PIK3R1
HCK	PLCG1
HCK	SRC
HCK	STAT3
NELFA	POLR2A
NELFA	NELFCD
PATL1	PSMA3
IL1B	Hematopoietic cell lineage
IL1B	NOD-like receptor signaling pathway
IL1B	MAPK signaling pathway
IL1B	Cytosolic DNA-sensing pathway
IL1B	NF-kappa B signaling pathway
IL1B	TNF signaling pathway
IL1B	Toll-like receptor signaling pathway
IL1B	IKBKG
OAS2	Hepatitis C
THBS4	PI3K-Akt signaling pathway
APP	APOBEC3G
APP	AGO4
APP	ANXA5
APP	APOE
APP	ATG12
APP	HSPD1
APP	C18orf21
APP	EGFR
APP	EPHA2
APP	FBXL2
APP	GFAP
APP	GRB2
APP	HAVCR2
APP	HCK
APP	CD74
APP	RBCK1
APP	IFIH1
APP	IGHM
APP	KIR2DL3
APP	SSB
APP	LGALS3
APP	ADI1
APP	MX1
APP	MB
APP	NELFA
APP	NOLC1
APP	NOP16
APP	NOS3
APP	NPM1
APP	PATL1
APP	PTGS2
APP	PNKD
APP	PPID
APP	PSMA7
APP	PUM3
APP	MRPL3
APP	URI1
APP	HNRNPA1
APP	SLC17A5
APP	SRC
APP	SRPK1
APP	SRPK2
APP	TBC1D20
APP	TIGAR
APP	TNFRSF14
APP	TPH1
APP	UBE3A
APP	VAPA
APP	VIM
APP	SOCS3
APP	IL1B
APP	CDKN1A
APP	GABARAPL2
APP	UCHL1
APP	IFI16
APP	ALB
APP	RIT2
APP	IFNA8
APP	OAS2
APP	ELF2
APP	TAP2
APP	TGFB1
APP	THBS4
IGF2	NOV
IGF2	PLG
AXIN1	PML
AXIN1	TNFAIP3
AXIN1	TP53
APC	AXIN1
APC	KRT19
APC	NUP153
APC	CCL5
APC	C4A
APC	PSMD1
APC	CYP17A1
APC	TGFB1
AIRE	Primary immunodeficiency
AIRE	FYN
AIRE	GRB2
AIRE	PIK3R1
AIRE	PLCG1
AIRE	POLR2A
AIRE	SRC
NELFCD	UBE3A
NELFCD	VIM
COX5A	NELFCD
OCLN	Cell adhesion molecules (CAMs)
OCLN	Hepatitis C
OCLN	TNFAIP3
CREB3	TNF signaling pathway
CREB3	PI3K-Akt signaling pathway
CREB3	Hepatitis B
CREB3	GYPA
CREB3	TAP1
RIT2	SRPK2
ACBD3	PKN2
ACBD3	SARS
RFX2	RFX1
RFX2	RFX4
HLA-DQA1	Antigen processing and presentation
HLA-DQA1	Cell adhesion molecules (CAMs)
HLA-DQA1	HLA-DQB1
HLA-DQA1	CD74
HLA-DQA1	IKBKG
HLA-A	Antigen processing and presentation
HLA-A	Cell adhesion molecules (CAMs)
HLA-A	Epstein-Barr virus infection
HLA-A	HLA-C
HLA-A	CD8A
HLA-A	HLA-DPA1
HLA-A	HLA-DRA
HLA-A	EGFR
HLA-A	HLA-E
HLA-A	STAT3
HLA-A	IFI16
HLA-A	HLA-B
HLA-A	HLA-DQA1
HLA-A	TAP1
HLA-A	TAP2
URGCP	VIM
RFX3	RFX4
SCARB1	Hepatitis C
KIR2DL3	Antigen processing and presentation
KIR2DL3	Natural killer cell mediated cytotoxicity
HLA-B	Antigen processing and presentation
HLA-B	Cell adhesion molecules (CAMs)
HLA-B	Epstein-Barr virus infection
HLA-B	HLA-C
HLA-B	CD8A
HLA-B	CXCR4
HLA-B	HLA-E
HLA-B	PSMD1
HLA-B	RUVBL1
HLA-B	SRC
HLA-B	STAT1
HLA-B	GOT1
HLA-B	CD81
HLA-B	AFP
HLA-B	IGF2BP1
HLA-B	NPM1
HLA-B	PPIB
HLA-B	PSMA7
HLA-B	VAPA
EPHA2	Ras signaling pathway
EPHA2	PI3K-Akt signaling pathway
EPHA2	GRB2
EPHA2	PIK3R1
EPHA2	VPS4B
CLDN4	Cell adhesion molecules (CAMs)
CLDN4	Hepatitis C
CLDN4	EPHA2
SMC5	SMC6
SMC5	SMN1
CPD	TNF
CP	PLG
FKBP8	PSMA3
FKBP8	PSMA7
FKBP8	VAPA
FKBP8	PSMD1
FKBP8	PSMB5
PTK2B	Chemokine signaling pathway
PTK2B	Natural killer cell mediated cytotoxicity
PTK2B	Hepatitis B
PTK2B	FYN
PTK2B	GRB2
PTK2B	PIK3R1
PTK2B	SRC
PTK2B	STAT3
PTK2B	SOCS3
PTK2B	JAK1
APOBEC3F	APOBEC3G
DDX60	EGFR
CMTR1	VAPA
LDLR	Hepatitis C
HSP90B1	NOD-like receptor signaling pathway
HSP90B1	PI3K-Akt signaling pathway
HSP90B1	LDLR
HSP90B1	IKBKG
HSP90B1	TP53
HSP90B1	PPIB
HSP90B1	PSMA3
HSP90B1	POLR2E
HSP90B1	TG
HSP90B1	TLR4
HSP90B1	ESR1
HLA-DRB1	Hematopoietic cell lineage
HLA-DRB1	Antigen processing and presentation
HLA-DRB1	Cell adhesion molecules (CAMs)
HLA-DRB1	HLA-DRA
C1QBP	CEBPA
C1QBP	CHCHD2
C1QBP	HNRNPD
C1QBP	HSPD1
C1QBP	IKBKB
C1QBP	MAVS
C1QBP	NPM1
C1QBP	NUP153
C1QBP	TFB2M
C1QBP	TNFRSF1A
C1QBP	MRPL3
C1QBP	NFKB1
C1QBP	CUL5
C1QBP	FN1
C1QBP	CDH1
C1QBP	XRCC1
HLA-DRA	Hematopoietic cell lineage
HLA-DRA	Antigen processing and presentation
HLA-DRA	Cell adhesion molecules (CAMs)
HLA-DRA	SCARB1
HLA-DRA	CD74
YWHAE	Neurotrophin signaling pathway
YWHAE	Epstein-Barr virus infection
YWHAE	PI3K-Akt signaling pathway
YWHAE	HLA-DRB1
YWHAE	C1QBP
YWHAE	HLA-DRA
YWHAE	GRB2
YWHAE	KRT18
YWHAE	NOLC1
YWHAE	NPM1
YWHAE	HNRNPA1
YWHAE	SRC
YWHAE	UBE3A
YWHAE	VIM
YWHAE	HNF1A
YWHAE	TNFAIP3
YWHAE	TP53
YWHAE	FN1
YWHAE	TGFB1
PDCD1	T cell receptor signaling pathway
PDCD1	Cell adhesion molecules (CAMs)
PDCD1	SOCS1
CREB1	Antigen processing and presentation
CREB1	TNF signaling pathway
CREB1	PI3K-Akt signaling pathway
CREB1	Hepatitis B
CREB1	GPS2
CREB1	NR5A2
CREB1	POLR2A
CREB1	RFX3
CREB1	SGK1
CREB1	TRIM22
CREB1	VIM
CREB1	TP53
CREB1	XRCC1
NOLC1	NOP16
NOLC1	SRPK2
PKN2	PI3K-Akt signaling pathway
PKN2	PLCG1
PKN2	VAPB
RARB	RXRA
TGFB1	MAPK signaling pathway
TGFB1	FoxO signaling pathway
TGFB1	Hepatitis B
PRRC2C	SRPK2
CCL2	NOD-like receptor signaling pathway
CCL2	Chemokine signaling pathway
CCL2	TNF signaling pathway
CCL2	CCR2
CCL2	CCR5
CCL2	MMP1
CDK5RAP3	NPM1
CPPED1	SEPSECS
LPGAT1	VAPA
CEBPA	PKN2
CEBPA	RARB
CEBPA	UBE3A
CEBPA	HNF1A
CEBPA	CEBPB
CEBPA	GFAP
CEBPA	VDR
CEBPA	ESR1
PPARA	Adipocytokine signaling pathway
PPARA	Hepatitis C
PPARA	RXRA
PPARA	STAT1
PPARA	PPARGC1A
URI1	POLR2E
URI1	RUVBL1
BIRC5	Hepatitis B
BIRC5	CDK1
LAMP1	LGALS3
LAMP1	HNRNPA1
LAMP1	TNFAIP3
AIP	EGFR
AIP	IKBKG
AIP	PPARA
AIP	URI1
AIP	BIRC5
AIP	LAMP1
LTA	NF-kappa B signaling pathway
LTA	TNF signaling pathway
LTA	TNFRSF14
LTA	TNFRSF1A
LTA	LTBR
CCL5	NOD-like receptor signaling pathway
CCL5	Cytosolic DNA-sensing pathway
CCL5	Chemokine signaling pathway
CCL5	TNF signaling pathway
CCL5	Toll-like receptor signaling pathway
CCL5	GRB2
CCL5	CCR5
CCL5	CXCR3
CCL5	TGFB1
CYP17A1	Prolactin signaling pathway
CDH1	Cell adhesion molecules (CAMs)
CDH1	CCL5
CDH1	HSPD1
CDH1	CYP17A1
CDH1	EGFR
CDH1	FYN
CDH1	KRT18
CDH1	KRT8
CDH1	MET
CDH1	POLR2E
CDH1	SRC
TNFSF10	Apoptosis
TNFSF10	FoxO signaling pathway
TNFSF10	Natural killer cell mediated cytotoxicity
CDKN3	CEBPA
HIST1H1E	HNRNPA1
HIST1H1E	IGSF8
HIST1H1E	ICAM1
IGHM	SMN1
CD74	Antigen processing and presentation
CD74	LAMTOR5
ADI1	SRPK1
CD93	MBL2
CD40LG	Primary immunodeficiency
CD40LG	T cell receptor signaling pathway
CD40LG	NF-kappa B signaling pathway
CD40LG	Cell adhesion molecules (CAMs)
CD40LG	TP53
CD40LG	CD40
PTGS2	VEGF signaling pathway
PTGS2	NF-kappa B signaling pathway
PTGS2	TNF signaling pathway
PTGS2	PSMD1
CD86	Cell adhesion molecules (CAMs)
CD86	Toll-like receptor signaling pathway
CD86	CTLA4
CD80	Cell adhesion molecules (CAMs)
CD80	Toll-like receptor signaling pathway
CD80	CD86
CD80	CTLA4
CUL5	DDB1
CUL5	DDX3X
CUL5	HNRNPD
CUL5	HNRNPK
CUL5	IGF2BP1
CUL5	LDHA
CUL5	NFKB1
CUL5	NPM1
CUL5	HNRNPA1
CUL5	POLR2A
CUL5	SOCS3
CUL5	HSP90B1
BTBD1	CUL5
CD14	Hematopoietic cell lineage
CD14	MAPK signaling pathway
CD14	NF-kappa B signaling pathway
CD14	Toll-like receptor signaling pathway
CD14	OASL
CD14	CD55
CD14	TLR4
SMN1	UCHL1
HLA-C	Antigen processing and presentation
HLA-C	Cell adhesion molecules (CAMs)
HLA-C	Epstein-Barr virus infection
HLA-C	SCARB1
HLA-C	KIR2DL3
HLA-C	HLA-E
HLA-C	CD8A
HLA-C	SARS
HLA-C	IFI16
HLA-C	TAP2
TNFSF9	TNFRSF9
MICA	HLA-C
MICA	KLRK1
MICA	TNFSF9
CD8A	Hematopoietic cell lineage
CD8A	Primary immunodeficiency
CD8A	Antigen processing and presentation
CD8A	T cell receptor signaling pathway
CD8A	Cell adhesion molecules (CAMs)
CD8A	CDK1
CD8A	HLA-E
CD8A	PTPRC
OAS3	Hepatitis C
AP1G2	EGFR
CD81	B cell receptor signaling pathway
CD81	Hepatitis C
CD81	DDX3X
CD81	HIST1H1E
CD81	HNRNPA1
CD81	HNRNPD
CD81	HNRNPK
CD81	IFITM1
CD81	IGSF8
CD81	NPM1
HSPD1	GRB2
HSPD1	HNRNPA1
HSPD1	IKBKG
HSPD1	ISG15
HSPD1	PSMA3
HSPD1	PLG
HSPD1	RC3H1
HSPD1	FN1
HSPD1	ESR1
HLA-DPA1	Antigen processing and presentation
HLA-DPA1	Cell adhesion molecules (CAMs)
HLA-DPA1	SLC25A15
HLA-DPA1	SCARB1
HLA-DPA1	HLA-DPB1
HLA-DPA1	TNFSF9
HLA-DPA1	CD74
HLA-DQB1	Antigen processing and presentation
HLA-DQB1	Cell adhesion molecules (CAMs)
HLA-DQB1	CD74
IL2RA	Hematopoietic cell lineage
IL2RA	Jak-STAT signaling pathway
IL2RA	PI3K-Akt signaling pathway
IL2RA	IL2
IL2RA	NFKB1
IL2RA	STAT3
SELL	Cell adhesion molecules (CAMs)
CXCR4	Chemokine signaling pathway
CXCR4	CD74
CXCR4	PTPRC
CXCR4	SOCS1
CXCR4	SOCS3
CXCR4	STAT1
CXCR4	STAT3
CXCR4	JAK1
ABCB1	PSMB8
CD4	Hematopoietic cell lineage
CD4	Primary immunodeficiency
CD4	Antigen processing and presentation
CD4	T cell receptor signaling pathway
CD4	Cell adhesion molecules (CAMs)
CD4	CD81
CD4	HSPD1
CD4	DDX3X
CD4	HLA-DPA1
CD4	HLA-DQB1
CD4	HNRNPD
CD4	NPM1
CD4	PIK3R1
CD4	PTPRC
CD4	HNRNPA1
CD4	VIM
CD4	IL2RA
CD4	SELL
CD4	CXCR4
CD4	ABCB1
EIF3J	GOLM1
EIF3J	PNKD
ICAM1	NF-kappa B signaling pathway
ICAM1	Natural killer cell mediated cytotoxicity
ICAM1	TNF signaling pathway
ICAM1	Cell adhesion molecules (CAMs)
ICAM1	Epstein-Barr virus infection
ICAM1	NPM1
ICAM1	HNRNPA1
ICAM1	IL2RA
ICAM1	IFI16
ESR1	Thyroid hormone signaling pathway
ESR1	Prolactin signaling pathway
ESR1	FLNB
ESR1	GRB2
ESR1	HNRNPD
ESR1	HNRNPK
ESR1	RBCK1
ESR1	CHUK
ESR1	IKBKE
ESR1	KRT18
ESR1	KRT19
ESR1	KRT8
ESR1	NFKB1
ESR1	NOS3
ESR1	NPM1
ESR1	NUP153
ESR1	PPP2R3A
ESR1	TP53
ESR1	PIK3R1
ESR1	PIK3CA
ESR1	PPIB
ESR1	PPID
ESR1	PPARGC1A
ESR1	PSMB9
ESR1	PSMD1
ESR1	RFX4
ESR1	HNRNPA1
ESR1	POLR2E
ESR1	POLR2A
ESR1	RUVBL1
ESR1	RXRA
ESR1	SRC
ESR1	SRPK1
ESR1	SRPK2
ESR1	STAT3
ESR1	TAP1
ESR1	TNFRSF14
ESR1	UBE3A
DDX3X	RIG-I-like receptor signaling pathway
DDX3X	Hepatitis B
DDX3X	DDX58
DDX3X	HNRNPA1
DDX3X	IFIH1
DDX3X	IGSF8
DDX3X	IKBKE
DDX3X	MAVS
DDX3X	NPM1
DDX3X	SRPK2
DDX3X	EIF3J
DDX3X	TP53
DDX3X	ICAM1
DDX3X	FN1
DDX3X	EIF2S1
DDX3X	CD40
DDX3X	ESR1
EIF2B3	GOLM1
EIF2B3	HNRNPA1
EIF2B3	PNKD
EIF2B3	GPR183
EIF2B3	EIF2S1
CD40	Primary immunodeficiency
CD40	NF-kappa B signaling pathway
CD40	Cell adhesion molecules (CAMs)
CD40	Toll-like receptor signaling pathway
CD40	Epstein-Barr virus infection
RFX1	RFX3
TLR4	HIF-1 signaling pathway
TLR4	NF-kappa B signaling pathway
TLR4	Toll-like receptor signaling pathway
TLR4	PI3K-Akt signaling pathway
TLR4	Hepatitis B
TLR4	TNFSF9
PPP2R3A	Sphingolipid signaling pathway
PPP2R3A	PI3K-Akt signaling pathway
CDK1	Epstein-Barr virus infection
CDK1	CDKN3
CDK1	EGFR
CDK1	EIF2AK2
CDK1	FYN
CDK1	KRT18
CDK1	NPM1
CDK1	PML
CDK1	VIM
CDK1	TP53
CDK1	HMGB1
CDK1	GFAP
CDK1	CDKN1A
CDK1	UCHL1
CDK1	IFI16
CDK1	FN1
CDKN1A	ErbB signaling pathway
CDKN1A	HIF-1 signaling pathway
CDKN1A	FoxO signaling pathway
CDKN1A	Epstein-Barr virus infection
CDKN1A	PI3K-Akt signaling pathway
CDKN1A	Hepatitis B
CDKN1A	Hepatitis C
CDKN1A	CEBPA
CDKN1A	DDB1
CDKN1A	HNRNPK
CDKN1A	IGF2BP1
CDKN1A	IKBKG
CDKN1A	NPM1
CDKN1A	TP53
CDKN1A	PSMA3
CDKN1A	STAT3
CDKN1A	VIM
CDKN1A	NOV
CDKN1A	ESR1
CCNA2	Epstein-Barr virus infection
CCNA2	Hepatitis B
CCNA2	CDK1
CCNA2	EIF2AK2
CCNA2	SRC
CCNA2	SSB
CCNA2	TP53
CCNA2	CDKN1A
HLA-E	Antigen processing and presentation
HLA-E	Cell adhesion molecules (CAMs)
HLA-E	Epstein-Barr virus infection
HLA-E	TAP2
GPS2	NR5A2
GPS2	TP53
TNFRSF14	VIM
PSMB9	PSMD1
PSMB9	POLR2E
PSMB9	POLR2A
PSMB9	SRC
PSMB9	TAP1
PSMB9	TAP2
INTS10	POLR2E
INTS10	POLR2A
FLNB	MAPK signaling pathway
FLNB	GRB2
FLNB	ISG15
FLNB	NPM1
FLNB	PIK3R1
FLNB	PLCG1
FLNB	2018-09-06
HGF	Ras signaling pathway
HGF	PI3K-Akt signaling pathway
HGF	MET
HMGB1	HNF1A
HMGB1	HNRNPK
HMGB1	NFKB1
HMGB1	TP53
HMGB1	PLG
HMGB1	RFX1
HMGB1	TLR4
HMGB1	PPP2R3A
HNRNPD	HNRNPA1
HNRNPD	HNRNPK
HNRNPD	IGSF8
HNRNPD	TNFRSF1A
HNRNPD	LDHA
HNRNPD	ICAM1
HNRNPK	HNRNPA1
HNRNPK	IGSF8
HNRNPK	ISG15
HNRNPK	PIK3R1
HNRNPK	SRC
HNRNPK	SRPK2
HNRNPK	RC3H1
HNRNPK	TP53
HNRNPK	ICAM1
KRT18	IKBKG
KRT18	KRT8
KRT8	IKBKG
LGALS3	LGALS9
LGALS3	VIM
LGALS3	MICA
LGALS3	SLC17A5
LGALS3	SOD1
LGALS3	ABCB1
LGALS9	MET
PSMB5	PSMD1
PSMB5	VIM
PSMB5	PSMB8
PSMB5	PSMB9
PSMB5	TAP1
FASLG	Neurotrophin signaling pathway
FASLG	Ras signaling pathway
FASLG	Apoptosis
FASLG	MAPK signaling pathway
FASLG	FoxO signaling pathway
FASLG	Natural killer cell mediated cytotoxicity
FASLG	PI3K-Akt signaling pathway
FASLG	Hepatitis B
FASLG	FAS
FASLG	TNFRSF1A
GSTP1	ISG15
GSTP1	HNRNPA1
ANXA5	HNRNPA1
ANXA5	ISG15
ANXA5	IFNGR2
TICAM1	NF-kappa B signaling pathway
TICAM1	Toll-like receptor signaling pathway
TICAM1	Hepatitis B
TICAM1	Hepatitis C
TICAM1	TRIM56
TICAM1	TNFAIP3
TICAM1	TLR4
PPIB	RC3H1
PSMD1	Epstein-Barr virus infection
PSMD1	CD40
MX1	HNRNPA1
MRPL3	HNRNPA1
IFNLR1	Jak-STAT signaling pathway
IFNL2	Jak-STAT signaling pathway
IFNL2	IFNLR1
CEBPB	TNF signaling pathway
CEBPB	CREB1
CEBPB	EGFR
CEBPB	HNRNPK
CEBPB	NFKB1
CEBPB	NOLC1
CEBPB	TP53
CEBPB	RARB
CEBPB	STAT3
CEBPB	HMGB1
CEBPB	ESR1
APOBEC3G	CEBPB
CXCL10	RIG-I-like receptor signaling pathway
CXCL10	Cytosolic DNA-sensing pathway
CXCL10	Chemokine signaling pathway
CXCL10	TNF signaling pathway
CXCL10	Toll-like receptor signaling pathway
CXCR3	Chemokine signaling pathway
CXCR3	CXCL10
CD55	Complement and coagulation cascades
CD55	Hematopoietic cell lineage
CD55	FYN
IRF3	RIG-I-like receptor signaling pathway
IRF3	Cytosolic DNA-sensing pathway
IRF3	Toll-like receptor signaling pathway
IRF3	Epstein-Barr virus infection
IRF3	Hepatitis B
IRF3	Hepatitis C
IRF3	MAVS
IRF3	POLR2A
IRF3	TICAM1
IRF3	PPIB
IRF3	SOCS1
PIK3CA	VEGF signaling pathway
PIK3CA	ErbB signaling pathway
PIK3CA	Thyroid hormone signaling pathway
PIK3CA	Fc epsilon RI signaling pathway
PIK3CA	Sphingolipid signaling pathway
PIK3CA	B cell receptor signaling pathway
PIK3CA	Prolactin signaling pathway
PIK3CA	Neurotrophin signaling pathway
PIK3CA	Ras signaling pathway
PIK3CA	HIF-1 signaling pathway
PIK3CA	Apoptosis
PIK3CA	FoxO signaling pathway
PIK3CA	Chemokine signaling pathway
PIK3CA	T cell receptor signaling pathway
PIK3CA	Natural killer cell mediated cytotoxicity
PIK3CA	TNF signaling pathway
PIK3CA	Jak-STAT signaling pathway
PIK3CA	Toll-like receptor signaling pathway
PIK3CA	Epstein-Barr virus infection
PIK3CA	PI3K-Akt signaling pathway
PIK3CA	Hepatitis B
PIK3CA	Hepatitis C
PIK3CA	FASLG
PIK3CA	SGK1
PIK3CA	STAT1
PIK3CA	TICAM1
PIK3CA	TNFRSF1A
PIK3CA	CD40
CD79A	B cell receptor signaling pathway
CD79A	Primary immunodeficiency
CD79A	FYN
CD79A	IGHM
CD79A	PTPRC
CD79A	FN1
LDHA	PSMA3
LDHA	HNRNPA1
LDHA	SOD1
KLRK1	Natural killer cell mediated cytotoxicity
MICB	KLRK1
GOT1	EGFR
GOT1	SRXN1
GOT1	SOD1
CHUK	B cell receptor signaling pathway
CHUK	NOD-like receptor signaling pathway
CHUK	Adipocytokine signaling pathway
CHUK	Ras signaling pathway
CHUK	Apoptosis
CHUK	MAPK signaling pathway
CHUK	FoxO signaling pathway
CHUK	RIG-I-like receptor signaling pathway
CHUK	Cytosolic DNA-sensing pathway
CHUK	Chemokine signaling pathway
CHUK	T cell receptor signaling pathway
CHUK	NF-kappa B signaling pathway
CHUK	TNF signaling pathway
CHUK	Toll-like receptor signaling pathway
CHUK	Epstein-Barr virus infection
CHUK	PI3K-Akt signaling pathway
CHUK	Hepatitis B
CHUK	Hepatitis C
CHUK	HNRNPA1
CHUK	IKBKB
CHUK	IKBKE
CHUK	IKBKG
CHUK	MAVS
CHUK	SRC
CHUK	SRPK1
CHUK	SRPK2
CHUK	TNF
CHUK	TNFRSF1A
CHUK	NFKB1
CHUK	TNFAIP3
CHUK	TP53
CHUK	CD40
IKBKB	B cell receptor signaling pathway
IKBKB	NOD-like receptor signaling pathway
IKBKB	Neurotrophin signaling pathway
IKBKB	Adipocytokine signaling pathway
IKBKB	Ras signaling pathway
IKBKB	Apoptosis
IKBKB	MAPK signaling pathway
IKBKB	FoxO signaling pathway
IKBKB	RIG-I-like receptor signaling pathway
IKBKB	Cytosolic DNA-sensing pathway
IKBKB	Chemokine signaling pathway
IKBKB	T cell receptor signaling pathway
IKBKB	NF-kappa B signaling pathway
IKBKB	TNF signaling pathway
IKBKB	Toll-like receptor signaling pathway
IKBKB	Epstein-Barr virus infection
IKBKB	PI3K-Akt signaling pathway
IKBKB	Hepatitis B
IKBKB	Hepatitis C
IKBKB	IKBKE
IKBKB	IKBKG
IKBKB	MAVS
IKBKB	SRC
IKBKB	TNF
IKBKB	TNFRSF1A
IKBKB	NFKB1
IKBKB	TNFAIP3
IKBKB	TP53
IKBKB	PELI1
IKBKB	CD40
NFKBIA	B cell receptor signaling pathway
NFKBIA	NOD-like receptor signaling pathway
NFKBIA	Neurotrophin signaling pathway
NFKBIA	Adipocytokine signaling pathway
NFKBIA	Apoptosis
NFKBIA	RIG-I-like receptor signaling pathway
NFKBIA	Cytosolic DNA-sensing pathway
NFKBIA	Chemokine signaling pathway
NFKBIA	T cell receptor signaling pathway
NFKBIA	NF-kappa B signaling pathway
NFKBIA	TNF signaling pathway
NFKBIA	Toll-like receptor signaling pathway
NFKBIA	Epstein-Barr virus infection
NFKBIA	Hepatitis B
NFKBIA	Hepatitis C
NFKBIA	CHUK
NFKBIA	IKBKB
NFKBIA	IKBKE
NFKBIA	MAVS
NFKBIA	IKBKG
NFKBIA	HNRNPA1
NFKBIA	PIK3R1
NFKBIA	POLR2A
NFKBIA	SRC
NFKBIA	STAT1
NFKBIA	TNF
NFKBIA	NFKB1
NFKBIA	TP53
NFKBIA	SOCS3
NPM1	PIK3R1
NPM1	PLCG1
NPM1	PML
NPM1	POLR2E
NPM1	PPID
NPM1	PUM3
NPM1	RC3H1
NPM1	TP53
NPM1	SMN1
NPM1	PSMD1
SSB	SPP1
SSB	HNRNPA1
SSB	TNFRSF14
GLTSCR2	NPM1
GLTSCR2	PUM3
GLTSCR2	SRPK2
EIF2S1	Hepatitis C
EIF2S1	NPM1
EIF2AK2	Epstein-Barr virus infection
EIF2AK2	Hepatitis C
EIF2AK2	EGFR
EIF2AK2	CHUK
EIF2AK2	IKBKB
EIF2AK2	ISG15
EIF2AK2	MAVS
EIF2AK2	MOV10
EIF2AK2	NFKBIA
EIF2AK2	NPM1
EIF2AK2	STAT1
EIF2AK2	STAT3
EIF2AK2	SSB
EIF2AK2	TP53
EIF2AK2	GLTSCR2
EIF2AK2	IFI16
EIF2AK2	EIF2S1
EIF2AK2	JAK1
EIF2AK2	ELF2
SOCS3	Prolactin signaling pathway
SOCS3	Adipocytokine signaling pathway
SOCS3	TNF signaling pathway
SOCS3	Jak-STAT signaling pathway
SOCS3	Hepatitis C
SOCS3	TNFSF10
MET	Ras signaling pathway
MET	PI3K-Akt signaling pathway
MET	FAS
MET	PIK3R1
MET	PLCG1
MET	SH2B3
MET	SRC
MET	STAT3
MET	PTPRC
MET	SOCS1
MET	SOCS3
APOBEC3B	HNRNPA1
APOBEC3B	IFI16
JAK1	Jak-STAT signaling pathway
JAK1	Epstein-Barr virus infection
JAK1	PI3K-Akt signaling pathway
JAK1	Hepatitis B
JAK1	Hepatitis C
JAK1	NPM1
JAK1	PIK3R1
JAK1	PLCG1
JAK1	PML
JAK1	PTPRC
JAK1	SOCS1
JAK1	SOCS3
JAK1	STAT1
JAK1	STAT3
JAK1	TNFRSF1A
SOCS1	Prolactin signaling pathway
SOCS1	Jak-STAT signaling pathway
IFNGR1	HIF-1 signaling pathway
IFNGR1	Natural killer cell mediated cytotoxicity
IFNGR1	Jak-STAT signaling pathway
IFNGR1	STAT1
IFNGR1	NFKB1
IFNGR1	SOCS1
IFNGR1	JAK1
IFNGR1	IFNGR2
IFNGR2	HIF-1 signaling pathway
IFNGR2	Natural killer cell mediated cytotoxicity
IFNGR2	Jak-STAT signaling pathway
IFNG	Regulation of autophagy
IFNG	HIF-1 signaling pathway
IFNG	Antigen processing and presentation
IFNG	T cell receptor signaling pathway
IFNG	Natural killer cell mediated cytotoxicity
IFNG	Jak-STAT signaling pathway
IFNG	Epstein-Barr virus infection
IFNG	TNF
IFNG	IFNGR1
IFNG	IFNGR2
IFNB1	RIG-I-like receptor signaling pathway
IFNB1	Cytosolic DNA-sensing pathway
IFNB1	Natural killer cell mediated cytotoxicity
IFNB1	Jak-STAT signaling pathway
IFNB1	Toll-like receptor signaling pathway
IFNB1	PI3K-Akt signaling pathway
IFNB1	Hepatitis B
IFNB1	Hepatitis C
IFNB1	IFNAR2
IFNB1	IFNAR1
AMBP	GRB2
AMBP	PIK3CA
AMBP	STAT3
AMBP	CD79A
AMBP	FN1
APOA2	CREB3
APOA2	SCARB1
APOA2	APOE
APOA2	DGAT1
APOE	LDLR
APOE	SCARB1
APOE	HLA-DPA1
APOE	NOS3
CEP44	LRRFIP1
CEP44	PKN2
CFB	Complement and coagulation cascades
CFB	LAMTOR5
CFB	FN1
CFB	C3
C4A	Complement and coagulation cascades
C4A	FN1
DDB1	Hepatitis B
DDB1	IKBKG
DDB1	POLR2A
DDB1	STAT1
DDB1	TP53
DDB1	UCHL1
GFAP	GRB2
GFAP	IKBKG
GFAP	SRC
GFAP	STAT1
GFAP	UBE3A
GFAP	VIM
HNF1A	SRC
HNF1A	STAT3
HNF1A	VIM
HNF1A	LDHA
LAMTOR5	Hepatitis B
LAMTOR5	PPARA
LAMTOR5	TP53
LAMTOR5	TGFB1
NR5A2	PPARGC1A
RC3H1	VIM
FN1	PI3K-Akt signaling pathway
FN1	FLNB
FN1	GRB2
FN1	HGF
FN1	HMGB1
FN1	HNRNPD
FN1	HNRNPK
FN1	IGF2BP1
FN1	KRT18
FN1	KRT19
FN1	KRT8
FN1	SSB
FN1	LDHA
FN1	LGALS3
FN1	LGALS9
FN1	NPM1
FN1	PLG
FN1	PPID
FN1	PSMA7
FN1	PSMB5
FN1	HNRNPA1
FN1	FASLG
FN1	VAPA
FN1	VIM
FN1	NOV
FN1	GSTP1
FN1	EIF2S1
ALB	AMBP
ALB	APOA2
ALB	APOE
ALB	CEP44
ALB	CFB
ALB	C4A
ALB	DDB1
ALB	FOXP3
ALB	GFAP
ALB	HPX
ALB	HNF1A
ALB	LAMTOR5
ALB	NR5A2
ALB	PSMA3
ALB	RC3H1
ALB	HNRNPA1
ALB	FN1
ALB	SOD1
VAPA	VAPB
TAP2	Primary immunodeficiency
TAP2	Antigen processing and presentation
TAP1	Primary immunodeficiency
TAP1	Antigen processing and presentation
TAP1	VAPA
TAP1	TAP2
IFNA2	Regulation of autophagy
IFNA2	RIG-I-like receptor signaling pathway
IFNA2	Cytosolic DNA-sensing pathway
IFNA2	Natural killer cell mediated cytotoxicity
IFNA2	Jak-STAT signaling pathway
IFNA2	Toll-like receptor signaling pathway
IFNA2	PI3K-Akt signaling pathway
IFNA2	Hepatitis B
IFNA2	Hepatitis C
IFNA2	IFNAR2
IFNA2	ISG15
IFNA2	IFNAR1
IL2	T cell receptor signaling pathway
IL2	Jak-STAT signaling pathway
IL2	PI3K-Akt signaling pathway
IFNAR2	Natural killer cell mediated cytotoxicity
IFNAR2	Jak-STAT signaling pathway
IFNAR2	Toll-like receptor signaling pathway
IFNAR2	PI3K-Akt signaling pathway
IFNAR2	Hepatitis C
IFNAR2	STAT1
IFNAR2	STAT3
IFNAR2	JAK1
IFNAR1	Natural killer cell mediated cytotoxicity
IFNAR1	Jak-STAT signaling pathway
IFNAR1	Toll-like receptor signaling pathway
IFNAR1	PI3K-Akt signaling pathway
IFNAR1	Hepatitis B
IFNAR1	Hepatitis C
IFNAR1	IFNAR2
IFNAR1	JAK1
IFNAR1	PIK3R1
IFNAR1	PTPRC
IFNAR1	SOCS1
IFNAR1	STAT1
IFNAR1	STAT3
IFNA1	Regulation of autophagy
IFNA1	RIG-I-like receptor signaling pathway
IFNA1	Cytosolic DNA-sensing pathway
IFNA1	Natural killer cell mediated cytotoxicity
IFNA1	Jak-STAT signaling pathway
IFNA1	Toll-like receptor signaling pathway
IFNA1	PI3K-Akt signaling pathway
IFNA1	Hepatitis B
IFNA1	Hepatitis C
IFNA1	IL2
IFNA1	IFNAR2
IFNA1	IFNA8
IFNA1	IFNAR1
NOS3	VEGF signaling pathway
NOS3	Sphingolipid signaling pathway
NOS3	HIF-1 signaling pathway
NOS3	PI3K-Akt signaling pathway
AGTR1	EGFR
AGTR1	PLCG1
AGTR1	NOS3
AGTR1	AGT
GRB2	ErbB signaling pathway
GRB2	Fc epsilon RI signaling pathway
GRB2	B cell receptor signaling pathway
GRB2	Prolactin signaling pathway
GRB2	Neurotrophin signaling pathway
GRB2	Ras signaling pathway
GRB2	MAPK signaling pathway
GRB2	FoxO signaling pathway
GRB2	Chemokine signaling pathway
GRB2	T cell receptor signaling pathway
GRB2	Natural killer cell mediated cytotoxicity
GRB2	Jak-STAT signaling pathway
GRB2	PI3K-Akt signaling pathway
GRB2	Hepatitis B
GRB2	Hepatitis C
GRB2	FASLG
GRB2	HNRNPD
GRB2	HNRNPK
GRB2	IGF2BP1
GRB2	IKBKE
GRB2	KRT18
GRB2	KRT19
GRB2	KRT8
GRB2	MET
GRB2	NPM1
GRB2	PIK3CA
GRB2	PIK3R1
GRB2	PLCG1
GRB2	POLR2A
GRB2	PPARA
GRB2	RUVBL1
GRB2	SH2B3
GRB2	SRC
GRB2	TNFRSF1A
GRB2	VIM
GRB2	PTPRC
GRB2	SOCS1
GRB2	TNFRSF14
GRB2	SELL
GRB2	RIT2
GRB2	JAK1
AGT	GRB2
AGT	TP53
ISG15	RIG-I-like receptor signaling pathway
ISG15	MX1
ISG15	PSMA7
ISG15	STAT1
ISG15	VIM
ISG15	LDHA
IFNA8	Regulation of autophagy
IFNA8	RIG-I-like receptor signaling pathway
IFNA8	Cytosolic DNA-sensing pathway
IFNA8	Natural killer cell mediated cytotoxicity
IFNA8	Jak-STAT signaling pathway
IFNA8	Toll-like receptor signaling pathway
IFNA8	PI3K-Akt signaling pathway
IFNA8	Hepatitis B
IFNA8	Hepatitis C
IFNA8	IFNAR2
IFNA8	ISG15
IFNA8	IFNAR1
RXRA	Thyroid hormone signaling pathway
RXRA	Adipocytokine signaling pathway
RXRA	PI3K-Akt signaling pathway
RXRA	Hepatitis C
RXRA	SRC
RXRA	STAT1
RXRA	SMN1
RXRA	VDR
STAT1	Thyroid hormone signaling pathway
STAT1	Prolactin signaling pathway
STAT1	Chemokine signaling pathway
STAT1	Jak-STAT signaling pathway
STAT1	Toll-like receptor signaling pathway
STAT1	Hepatitis B
STAT1	Hepatitis C
STAT1	STAT3
STAT1	TNFRSF1A
STAT1	SARS
STAT1	VDR
STAT3	Prolactin signaling pathway
STAT3	Adipocytokine signaling pathway
STAT3	HIF-1 signaling pathway
STAT3	FoxO signaling pathway
STAT3	Chemokine signaling pathway
STAT3	Jak-STAT signaling pathway
STAT3	Epstein-Barr virus infection
STAT3	Hepatitis B
STAT3	Hepatitis C
PPARGC1A	Adipocytokine signaling pathway
PPARGC1A	RXRA
IGSF8	HNRNPA1
IGSF8	NPM1
IGSF8	OCLN
NOP16	NPM1
NOP16	SRPK1
NOP16	SRPK2
POLR2A	Epstein-Barr virus infection
POLR2A	RXRA
POLR2A	SRC
POLR2A	SMN1
POLR2A	VDR
SON	SRPK1
SON	SRPK2
SPATS2L	LTBR
SPATS2L	USMG5
POLR2E	Cytosolic DNA-sensing pathway
POLR2E	Epstein-Barr virus infection
POLR2E	POLR2A
POLR2E	RUVBL1
POLR2E	SRC
POLR2E	SRPK1
SGK1	FoxO signaling pathway
SGK1	PI3K-Akt signaling pathway
SGK1	CD40
VIM	Epstein-Barr virus infection
NFKB1	Sphingolipid signaling pathway
NFKB1	B cell receptor signaling pathway
NFKB1	Prolactin signaling pathway
NFKB1	NOD-like receptor signaling pathway
NFKB1	Neurotrophin signaling pathway
NFKB1	Adipocytokine signaling pathway
NFKB1	Ras signaling pathway
NFKB1	HIF-1 signaling pathway
NFKB1	Apoptosis
NFKB1	MAPK signaling pathway
NFKB1	RIG-I-like receptor signaling pathway
NFKB1	Cytosolic DNA-sensing pathway
NFKB1	Chemokine signaling pathway
NFKB1	T cell receptor signaling pathway
NFKB1	NF-kappa B signaling pathway
NFKB1	TNF signaling pathway
NFKB1	Toll-like receptor signaling pathway
NFKB1	Epstein-Barr virus infection
NFKB1	PI3K-Akt signaling pathway
NFKB1	Hepatitis B
NFKB1	Hepatitis C
NFKB1	PML
NFKB1	POLR2A
NFKB1	RSF1
NFKB1	RUVBL1
NFKB1	RXRA
NFKB1	SARAF
NFKB1	STAT3
NFKB1	VIM
NFKB1	PPARGC1A
NFKB1	SOCS3
NFKB1	NOV
PSMB8	PSMD1
PSMB8	PSMB9
PSMB8	TAP1
PSMB8	TAP2
SOD1	UBE3A
HIBADH	SOD1
PTPRC	Primary immunodeficiency
PTPRC	T cell receptor signaling pathway
PTPRC	Cell adhesion molecules (CAMs)
MBL2	Complement and coagulation cascades
MBL2	PTPRC
FYN	Fc epsilon RI signaling pathway
FYN	Sphingolipid signaling pathway
FYN	T cell receptor signaling pathway
FYN	Natural killer cell mediated cytotoxicity
FYN	FASLG
FYN	FAS
FYN	GRB2
FYN	HNRNPK
FYN	IKBKG
FYN	PIK3R1
FYN	PLCG1
FYN	SRC
FYN	STAT1
FYN	STAT3
FYN	TNF
FYN	TNFRSF1A
FYN	PTPRC
FYN	SOCS1
FYN	IL1B
FYN	XRCC1
PIK3R1	VEGF signaling pathway
PIK3R1	ErbB signaling pathway
PIK3R1	Thyroid hormone signaling pathway
PIK3R1	Fc epsilon RI signaling pathway
PIK3R1	Sphingolipid signaling pathway
PIK3R1	B cell receptor signaling pathway
PIK3R1	Prolactin signaling pathway
PIK3R1	Neurotrophin signaling pathway
PIK3R1	Ras signaling pathway
PIK3R1	HIF-1 signaling pathway
PIK3R1	Apoptosis
PIK3R1	FoxO signaling pathway
PIK3R1	Chemokine signaling pathway
PIK3R1	T cell receptor signaling pathway
PIK3R1	Natural killer cell mediated cytotoxicity
PIK3R1	TNF signaling pathway
PIK3R1	Jak-STAT signaling pathway
PIK3R1	Toll-like receptor signaling pathway
PIK3R1	Epstein-Barr virus infection
PIK3R1	PI3K-Akt signaling pathway
PIK3R1	Hepatitis B
PIK3R1	Hepatitis C
PIK3R1	PIK3CA
PIK3R1	FASLG
PIK3R1	PLCG1
PIK3R1	RXRA
PIK3R1	SRC
PIK3R1	STAT3
PIK3R1	TNFRSF1A
PIK3R1	SOCS1
PIK3R1	PSMB5
PIK3R1	CD40
CTLA4	T cell receptor signaling pathway
CTLA4	Cell adhesion molecules (CAMs)
CTLA4	FYN
CTLA4	PIK3R1
RUVBL1	SRCAP
RUVBL1	TNFRSF1A
PLG	Complement and coagulation cascades
PLG	RUVBL1
KCTD9	PNKD
CCR5	Chemokine signaling pathway
CCR5	STAT1
CCR5	STAT3
CCR5	PTK2B
CCR5	AFP
CCR5	CD4
CCR5	CXCR4
CCR5	JAK1
CCR2	Chemokine signaling pathway
CCR2	CCR5
ADRA2B	UCHL1
FAS	Apoptosis
FAS	MAPK signaling pathway
FAS	Natural killer cell mediated cytotoxicity
FAS	TNF signaling pathway
FAS	Hepatitis B
SH2B3	Neurotrophin signaling pathway
SRC	VEGF signaling pathway
SRC	ErbB signaling pathway
SRC	Thyroid hormone signaling pathway
SRC	Prolactin signaling pathway
SRC	Chemokine signaling pathway
SRC	Hepatitis B
SRC	FASLG
SRC	FAS
SRC	SRPK2
SRC	STAT1
SRC	STAT3
SRC	TNFRSF1A
SRC	TLR4
SRC	TLR9
SRC	VDR
PLCG1	VEGF signaling pathway
PLCG1	ErbB signaling pathway
PLCG1	Thyroid hormone signaling pathway
PLCG1	Fc epsilon RI signaling pathway
PLCG1	Neurotrophin signaling pathway
PLCG1	Ras signaling pathway
PLCG1	HIF-1 signaling pathway
PLCG1	T cell receptor signaling pathway
PLCG1	NF-kappa B signaling pathway
PLCG1	Natural killer cell mediated cytotoxicity
PLCG1	Epstein-Barr virus infection
PLCG1	FAS
PLCG1	PML
PLCG1	SH2B3
PLCG1	SRC
IFIT1	Hepatitis C
IFIT1	ISG15
IFIT1	MOV10
IFIT1	IFNA8
IKBKE	RIG-I-like receptor signaling pathway
IKBKE	Cytosolic DNA-sensing pathway
IKBKE	Toll-like receptor signaling pathway
IKBKE	Hepatitis B
IKBKE	Hepatitis C
IKBKE	IKBKG
IKBKE	MAVS
IKBKE	NPM1
IKBKE	PML
IKBKE	PSMA7
IKBKE	RUVBL1
IKBKE	TICAM1
IKBKE	IRF3
IKBKE	PPIB
IKBKE	SSB
IKBKE	TNFAIP3
IKBKE	PSMD1
IKBKE	UCHL1
MOV10	HNRNPA1
MOV10	TP53
TP53	Thyroid hormone signaling pathway
TP53	Sphingolipid signaling pathway
TP53	Neurotrophin signaling pathway
TP53	Apoptosis
TP53	MAPK signaling pathway
TP53	Epstein-Barr virus infection
TP53	PI3K-Akt signaling pathway
TP53	Hepatitis B
TP53	Hepatitis C
TP53	PML
TP53	PRRC2C
TP53	PPARGC1A
TP53	HNRNPA1
TP53	SOCS1
TP53	SRC
TP53	SRPK1
TP53	TNFAIP3
TP53	UBE3A
TP53	VIM
TP53	SMN1
TP53	PTGS2
TP53	UCHL1
TP53	TP53RK
TP53	VDR
TP53	XRCC1
IGF2BP1	IFIT1
IGF2BP1	HNRNPA1
IGF2BP1	IKBKE
IGF2BP1	MOV10
IGF2BP1	TP53
DDX58	RIG-I-like receptor signaling pathway
DDX58	Cytosolic DNA-sensing pathway
DDX58	NF-kappa B signaling pathway
DDX58	Epstein-Barr virus infection
DDX58	Hepatitis B
DDX58	Hepatitis C
DDX58	IKBKE
DDX58	IKBKG
DDX58	ISG15
DDX58	MAVS
DDX58	RBCK1
DDX58	SRC
DDX58	STAT1
DDX58	VAPA
DDX58	IRF3
IFIH1	RIG-I-like receptor signaling pathway
IFIH1	Hepatitis B
IFIH1	IKBKE
IFIH1	MAVS
MAVS	RIG-I-like receptor signaling pathway
MAVS	Cytosolic DNA-sensing pathway
MAVS	Hepatitis B
MAVS	Hepatitis C
MAVS	IKBKG
MAVS	PSMA7
MAVS	SRC
MAVS	STAT1
MAVS	TICAM1
MAVS	TRIM14
MAVS	OAS3
PSMA3	HNRNPA1
PSMA3	PSMA7
PSMA3	RUVBL1
PSMA3	SERPINB3
PSMA3	SRPK2
PSMA3	TNFRSF14
PSMA3	PSMD1
PSMA3	PSMB5
PSMA3	PSMB8
PSMA3	PSMB9
PSMA7	SRPK1
PSMA7	PSMD1
PSMA7	PSMB5
PSMA7	PSMB8
PSMA7	PSMB9
GABARAPL2	Regulation of autophagy
GABARAPL2	FoxO signaling pathway
GABARAPL2	PSMA7
GABARAPL2	PSMD1
GABARAPL2	VAPA
GABARAPL2	VDR
ATG5	Regulation of autophagy
ATG5	RIG-I-like receptor signaling pathway
ATG5	DDX58
ATG5	IFIH1
ATG5	MAVS
ATG5	PSMA3
ATG5	PSMA7
ATG5	GABARAPL2
ATG5	UCHL1
EGFR	ErbB signaling pathway
EGFR	Ras signaling pathway
EGFR	HIF-1 signaling pathway
EGFR	MAPK signaling pathway
EGFR	FoxO signaling pathway
EGFR	PI3K-Akt signaling pathway
EGFR	Hepatitis C
EGFR	EIF2B3
EGFR	EPHA2
EGFR	FAS
EGFR	FKBP8
EGFR	GRB2
EGFR	HCK
EGFR	IKBKG
EGFR	KRT18
EGFR	KRT8
EGFR	MET
EGFR	NUP153
EGFR	PIK3R1
EGFR	PLCG1
EGFR	PML
EGFR	PSMA7
EGFR	SH2B3
EGFR	SRC
EGFR	STAT1
EGFR	STAT3
EGFR	TNFRSF1A
EGFR	TRMT10C
EGFR	VAPA
EGFR	ITPA
EGFR	KCTD9
EGFR	LGALS3
EGFR	PPARGC1A
EGFR	PTK2B
EGFR	PTPRC
EGFR	SOCS1
EGFR	VPS4B
EGFR	ICAM1
EGFR	TLR4
EGFR	PSMD1
EGFR	PPP2R3A
EGFR	SOCS3
EGFR	HSP90B1
EGFR	LAMP1
EGFR	GABARAPL2
EGFR	UCHL1
EGFR	FN1
EGFR	JAK1
EGFR	TGFB1
EGFR	ESR1
HNRNPA1	SRPK1
HNRNPA1	SRPK2
HNRNPA1	SUPV3L1
HNRNPA1	2018-09-06
HNRNPA1	SMN1
IFI16	IGSF8
IFI16	LRRFIP1
IFI16	NOP16
IFI16	NUP153
IFI16	TP53
IFI16	PML
IFI16	PUM3
IFI16	POLR2A
IFI16	SON
IFI16	SPATS2L
IFI16	SRPK1
IFI16	TRIM56
IFI16	YTHDC2
ADAR	Cytosolic DNA-sensing pathway
ADAR	EGFR
ADAR	HNRNPA1
ADAR	FOXP3
ADAR	IFI16
IKBKG	B cell receptor signaling pathway
IKBKG	Primary immunodeficiency
IKBKG	NOD-like receptor signaling pathway
IKBKG	Adipocytokine signaling pathway
IKBKG	Ras signaling pathway
IKBKG	Apoptosis
IKBKG	MAPK signaling pathway
IKBKG	RIG-I-like receptor signaling pathway
IKBKG	Cytosolic DNA-sensing pathway
IKBKG	Chemokine signaling pathway
IKBKG	T cell receptor signaling pathway
IKBKG	NF-kappa B signaling pathway
IKBKG	TNF signaling pathway
IKBKG	Toll-like receptor signaling pathway
IKBKG	Epstein-Barr virus infection
IKBKG	PI3K-Akt signaling pathway
IKBKG	Hepatitis B
IKBKG	Hepatitis C
IKBKG	LTBR
IKBKG	POLR2E
IKBKG	PSMA3
IKBKG	SGK1
IKBKG	SRC
IKBKG	SRPK1
IKBKG	TNF
IKBKG	TNFRSF1A
IKBKG	TRIM14
IKBKG	VIM
IKBKG	NFKB1
IKBKG	TNFAIP3
IKBKG	PSMB8
PML	FAS
PML	POLR2E
PML	PSMA3
PML	RXRA
PML	STAT1
PML	STAT3
PML	UBE3A
PML	PPARGC1A
LTBR	HIF-1 signaling pathway
LTBR	NF-kappa B signaling pathway
LTBR	VAPA
LTBR	VAPB
TNF	Fc epsilon RI signaling pathway
TNF	Sphingolipid signaling pathway
TNF	Hematopoietic cell lineage
TNF	NOD-like receptor signaling pathway
TNF	Adipocytokine signaling pathway
TNF	Apoptosis
TNF	MAPK signaling pathway
TNF	RIG-I-like receptor signaling pathway
TNF	Antigen processing and presentation
TNF	T cell receptor signaling pathway
TNF	NF-kappa B signaling pathway
TNF	Natural killer cell mediated cytotoxicity
TNF	TNF signaling pathway
TNF	Toll-like receptor signaling pathway
TNF	Hepatitis B
TNF	Hepatitis C
TNF	LTBR
TNF	FAS
TNF	TNFRSF1A
TNF	TNFSF9
TNF	LTA
TNFAIP3	NOD-like receptor signaling pathway
TNFAIP3	NF-kappa B signaling pathway
TNFAIP3	TNF signaling pathway
TNFAIP3	Epstein-Barr virus infection
TNFAIP3	TNF
TNFAIP3	TNFRSF1A
TNFAIP3	TNFSF10
RBCK1	IKBKG
RBCK1	PML
RBCK1	LTBR
RBCK1	TNF
RBCK1	TNFAIP3
TNFRSF1A	Sphingolipid signaling pathway
TNFRSF1A	Adipocytokine signaling pathway
TNFRSF1A	Apoptosis
TNFRSF1A	MAPK signaling pathway
TNFRSF1A	NF-kappa B signaling pathway
TNFRSF1A	TNF signaling pathway
TNFRSF1A	Hepatitis C
TNFRSF1A	FAS
TNFRSF1A	UCHL1
SMPD1	Sphingolipid signaling pathway
SMPD1	TNFRSF1A
SRPK1	SRPK2
SRPK1	VDR
SRPK2	SRXN1
SRPK2	YTHDC2
PELI1	SRPK1
PELI1	SRPK2

## Sheet: Table 15
Supplementary Table S15: Four topological feature values of Pathway with Hepatitis B targets
Nodes	Betweenness	Closeness	Degree	Eccentricity
PELI1	4.41954	0.197297	3	5
SRPK2	2130.12	0.222019	20	5
SRPK1	903.255	0.223652	15	5
SMPD1	0	0.18863	2	5
TNFRSF1A	1527.85	0.228268	28	4
RBCK1	257.314	0.216489	8	5
TNFAIP3	779.923	0.218432	19	5
TNF	2881.92	0.224201	30	5
LTBR	594.366	0.204826	9	6
PML	993.819	0.22699	20	4
IKBKG	5138.58	0.237476	50	5
ADAR	394.128	0.210983	5	5
IFI16	4750.61	0.223789	26	5
FOXP3	10.1839	0.184997	2	6
HNRNPA1	7371.87	0.234124	39	4
EGFR	13397.3	0.246788	64	4
ATG5	131.661	0.201881	10	5
UCHL1	1112.15	0.220012	10	5
GABARAPL2	263.848	0.213825	9	5
PSMA7	666.84	0.220811	16	5
PSMA3	1762.7	0.21988	20	5
MAVS	876.267	0.21988	23	5
IFIH1	132.512	0.210983	8	5
DDX58	550.412	0.220145	18	5
IGF2BP1	429.856	0.220145	11	5
TP53	8780.02	0.239501	54	5
MOV10	95.9661	0.207033	6	5
IKBKE	2431.33	0.225727	28	4
IFIT1	28.006	0.200329	5	5
PLCG1	1410.12	0.226427	29	5
SRC	3848.86	0.239501	45	4
SH2B3	8.39023	0.207859	5	5
FAS	172.78	0.219088	14	5
ADRA2B	0	0.180604	1	6
CCR2	0	0.180514	3	6
CCR5	572.434	0.203343	11	5
KCTD9	63.639	0.19891	2	5
PNKD	950.617	0.196978	5	5
PLG	1248.5	0.202104	7	5
RUVBL1	803.344	0.218563	12	5
CTLA4	144.664	0.19989	6	5
PIK3R1	4436.72	0.237476	52	4
FYN	2166.72	0.222969	27	5
MBL2	775.248	0.181321	3	6
PTPRC	1717.03	0.216875	14	5
HIBADH	0	0.160722	1	7
SOD1	801.214	0.1912	6	6
PSMB8	177.117	0.205634	9	5
NFKB1	4686.03	0.233078	45	4
VIM	2505.02	0.231893	22	4
TRIM14	0	0.194771	2	6
SGK1	49.0448	0.206565	6	5
POLR2E	618.03	0.217133	15	5
YTHDC2	3.77253	0.189906	2	6
TRIM56	22.9618	0.190203	2	6
SPATS2L	426.824	0.188241	3	6
SON	3.77253	0.1909	3	6
POLR2A	1402	0.222155	19	4
PUM3	41.75	0.205518	4	5
NUP153	176.735	0.210012	5	5
NOP16	30.5221	0.207269	6	5
LRRFIP1	54.61	0.184904	2	6
IGSF8	216.246	0.206448	9	5
PPARGC1A	290.471	0.215721	9	5
UBE3A	692.378	0.215085	10	5
STAT3	1782.43	0.233227	33	5
STAT1	2420.88	0.230721	33	4
RXRA	671.828	0.21988	16	5
IFNA8	937.387	0.218432	15	5
ISG15	600.238	0.212828	16	5
AGT	36.1931	0.205518	3	5
GRB2	7832.57	0.243984	58	4
AGTR1	35.673	0.203003	4	5
NOS3	335.714	0.211963	8	5
IFNA1	263.019	0.208214	13	5
IFNAR1	269.942	0.215594	17	5
IFNAR2	86.3408	0.210375	13	5
IL2	19.5012	0.198154	5	5
IFNA2	241.374	0.207622	12	5
TAP1	405.52	0.20774	10	5
TAP2	374.65	0.206215	9	5
VAPA	2191.44	0.218956	12	5
ALB	3582.65	0.216875	19	5
FN1	6199.11	0.232781	40	4
RC3H1	85.9655	0.20289	6	5
NR5A2	88.6781	0.194046	4	6
LAMTOR5	344.648	0.210012	7	5
HNF1A	189.111	0.210012	8	5
HPX	0	0.178484	1	6
GFAP	329.25	0.222561	10	5
DDB1	345.734	0.217521	10	5
C4A	215	0.197511	4	5
CFB	175.15	0.198262	5	5
CEP44	103.902	0.185656	3	6
APOE	615.792	0.205402	7	5
APOA2	812.583	0.189021	5	5
AMBP	129.483	0.210375	6	5
IFNB1	109.233	0.205171	10	5
IFNG	371.854	0.203229	10	5
IFNGR2	66.115	0.194459	6	5
IFNGR1	130.612	0.205982	9	5
SOCS1	652.576	0.220677	14	5
JAK1	1247.18	0.228268	26	4
APOBEC3B	12.5786	0.195396	2	5
MET	459.522	0.218563	17	5
SOCS3	952.473	0.226146	16	5
EIF2AK2	1470.5	0.225448	22	5
ELF2	10.5854	0.20077	2	5
EIF2S1	126.194	0.209049	6	5
GLTSCR2	12.8533	0.198802	4	5
SSB	305.553	0.212828	8	5
NPM1	4434.77	0.235636	35	4
NFKBIA	1022.87	0.231305	30	4
IKBKB	1495.06	0.230575	35	4
CHUK	1881.64	0.234878	36	4
GOT1	363.296	0.203456	4	5
SRXN1	18.2357	0.185091	2	6
MICB	0	0.151893	1	7
KLRK1	759.27	0.178834	3	6
LDHA	251.219	0.206215	8	5
CD79A	195.725	0.205056	8	5
PIK3CA	1295.79	0.225866	32	5
IRF3	244.576	0.211227	14	5
CD55	929.881	0.188923	5	6
CXCR3	2.05024	0.181954	3	6
CXCL10	84.8552	0.192105	6	6
SRCAP	0	0.188728	2	5
APOBEC3G	742.482	0.200439	3	5
CEBPB	1088.71	0.222425	14	5
IFNL2	2.10624	0.176499	3	6
IFNLR1	0	0.175228	2	6
MRPL3	50.4739	0.205402	3	5
MX1	14.6882	0.203911	3	5
PSMD1	631.705	0.218694	16	5
PPIB	80.9197	0.204711	6	5
TICAM1	320.01	0.209169	11	5
ANXA5	189.637	0.206098	4	5
GSTP1	7.28047	0.200881	3	5
NOV	428.705	0.204596	4	5
FASLG	226.78	0.21988	17	5
PSMB5	191.591	0.212456	10	5
PPID	28.9628	0.211472	5	5
LGALS9	8.53227	0.197191	3	5
LGALS3	1292.66	0.216617	10	5
KRT8	22.4229	0.217521	7	5
KRT19	67.8554	0.207977	4	5
KRT18	337.438	0.220012	11	5
HNRNPK	862.962	0.225866	20	4
HNRNPD	315.6	0.220677	13	4
HMGB1	1329.93	0.214959	13	5
HGF	10.4344	0.200329	4	5
FLNB	279.521	0.217133	9	4
INTS10	0	0.185751	2	5
PSMB9	156.942	0.209409	11	5
TNFRSF14	207.102	0.216232	7	5
SERPINB3	0	0.180514	1	6
GPS2	25.8179	0.196872	3	6
HLA-E	126.565	0.203229	9	5
CCNA2	48.0803	0.212209	8	5
CDKN1A	1674.51	0.230721	23	5
CDK1	1968.6	0.224892	21	5
PPP2R3A	48.2648	0.210617	5	5
TLR4	1011.02	0.217521	12	5
RFX1	180.256	0.178484	3	6
CD40	409.822	0.214706	14	5
EIF2B3	1461.39	0.207033	6	5
GPR183	0	0.171765	1	6
GOLM1	4.33513	0.172822	2	6
DDX3X	1548.1	0.225587	20	4
ESR1	5112.76	0.235941	46	4
ICAM1	1000.93	0.224339	14	4
EIF3J	148.039	0.188047	3	5
CD4	2533.51	0.222697	21	4
ABCB1	27.9273	0.19384	3	5
CXCR4	212.665	0.208096	11	5
SELL	19.6268	0.203116	3	5
IL2RA	211.623	0.211105	8	5
HLA-DQB1	16.8167	0.19384	5	5
HLA-DPA1	1107	0.20066	10	5
HSPD1	1084.16	0.22784	14	4
CD81	944.78	0.214076	12	5
AP1G2	0	0.198262	1	5
OAS3	0	0.1914	2	5
CD8A	266.621	0.204253	11	5
MICA	286.905	0.190104	4	6
TNFSF9	897.185	0.193326	5	6
HLA-C	917.927	0.208096	13	5
SMN1	1609.11	0.209891	8	5
