# Supplementary material for: Network pharmacology-based study on the mechanism of Yiganling capsule in hepatitis B treatment
Source: BMC Complement Med Ther. 2020 Feb 5;20:37. doi: 10.1186/s12906-020-2815-y (PMC7076828; doi:10.1186/s12906-020-2815-y)
Supplement: Supplementary file 10 — Additional file 10: Table S18. YGL capsule - Hepatitis B disease network only includes targets for disease. Table S19. Four topological feature values of YGL capsule - Hepatitis B disease network only includes targets for disease. [file 12906_2020_2815_MOESM10_ESM.xlsx]

## Sheet: Table18
Supplementary Table S18 YGL capsule -Hepatitis B disease network only includes targets for disease
Nodes	Target
ABCB1	PSMB8
CD4	ABCB1
CD4	CD81
CD4	CXCR4
CD4	DDX3X
CD4	HLA-DPA1
CD4	HNRNPA1
CD4	HNRNPD
CD4	HSPD1
CD4	NPM1
CD4	PIK3R1
CD4	PTPRC
CD4	SELL
CD4	VIM
LGALS3	ABCB1
LGALS3	SOD1
LGALS3	VIM
FKBP8	PSMA3
FKBP8	PSMA7
FKBP8	PSMB5
FKBP8	PSMD1
FKBP8	VAPA
APP	AGO4
APP	ALB
APP	ANXA5
APP	APOBEC3G
APP	APOE
APP	ATG12
APP	CDKN1A
APP	EGFR
APP	EPHA2
APP	FBXL2
APP	GABARAPL2
APP	GFAP
APP	GRB2
APP	HCK
APP	HNRNPA1
APP	HSPD1
APP	IFI16
APP	IGHM
APP	IL1B
APP	LGALS3
APP	MX1
APP	NOLC1
APP	NOS3
APP	NPM1
APP	PATL1
APP	PNKD
APP	PPID
APP	PSMA7
APP	PTGS2
APP	PUM3
APP	RBCK1
APP	RIT2
APP	SOCS3
APP	SRC
APP	SRPK1
APP	SRPK2
APP	SSB
APP	TGFB1
APP	TIGAR
APP	TPH1
APP	UBE3A
APP	UCHL1
APP	VAPA
APP	VIM
YWHAE	C1QBP
YWHAE	FN1
YWHAE	GRB2
YWHAE	HLA-DRA
YWHAE	HLA-DRB1
YWHAE	HNF1A
YWHAE	HNRNPA1
YWHAE	KRT18
YWHAE	NOLC1
YWHAE	NPM1
YWHAE	SRC
YWHAE	TGFB1
YWHAE	TNFAIP3
YWHAE	TP53
YWHAE	UBE3A
YWHAE	VIM
HLA-B	CD81
HLA-B	CXCR4
HLA-B	GOT1
HLA-B	HLA-C
HLA-B	IGF2BP1
HLA-B	NPM1
HLA-B	PPIB
HLA-B	PSMA7
HLA-B	PSMD1
HLA-B	RUVBL1
HLA-B	SRC
HLA-B	STAT1
HLA-B	VAPA
HLA-C	IFI16
HLA-C	SARS
AGO4	IGF2BP1
AGO4	JAK1
AGTR1	EGFR
AGTR1	NOS3
AGTR1	PLCG1
AIP	BIRC5
AIP	EGFR
AIP	IKBKG
AIP	PPARA
ALB	AMBP
ALB	APOA2
ALB	APOE
ALB	CEP44
ALB	DDB1
ALB	FN1
ALB	FOXP3
ALB	GFAP
ALB	HNF1A
ALB	HNRNPA1
ALB	LAMTOR5
ALB	NR5A2
ALB	PSMA3
ALB	RC3H1
ALB	SOD1
GRB2	FASLG
GRB2	HNRNPD
GRB2	HNRNPK
GRB2	IGF2BP1
GRB2	IKBKE
GRB2	JAK1
GRB2	KRT18
GRB2	KRT19
GRB2	KRT8
GRB2	MET
GRB2	NPM1
GRB2	PIK3CA
GRB2	PIK3R1
GRB2	PLCG1
GRB2	POLR2A
GRB2	PPARA
GRB2	PTPRC
GRB2	RIT2
GRB2	RUVBL1
GRB2	SELL
GRB2	SH2B3
GRB2	SOCS1
GRB2	SRC
GRB2	TNFRSF1A
GRB2	VIM
HCK	FASLG
HCK	HNRNPK
HCK	MET
HCK	PIK3R1
HCK	PLCG1
HCK	SRC
HCK	STAT3
AMBP	FN1
AMBP	GRB2
AMBP	PIK3CA
AMBP	STAT3
ANXA5	HNRNPA1
ANXA5	IFNGR2
ANXA5	ISG15
APOA2	APOE
APOA2	CREB3
APOBEC3G	CEBPB
APOE	HLA-DPA1
APOE	LDLR
APOE	NOS3
AR	BLNK
AR	CDK1
AR	CEBPA
AR	CEBPB
AR	EGFR
AR	ESR1
AR	GRB2
AR	HCK
AR	HMGB1
AR	IFI16
AR	NFKB1
AR	PIK3R1
AR	PLCG1
AR	PPID
AR	RUVBL1
AR	SOCS3
AR	SRC
AR	SRCAP
AR	STAT3
AR	TP53
AR	UBE3A
ATG12	ATG5
ATG12	DDX58
ATG5	DDX58
ATG5	GABARAPL2
ATG5	PSMA3
ATG5	PSMA7
ATG5	UCHL1
APC	AXIN1
APC	CCL5
APC	CYP17A1
APC	KRT19
APC	NUP153
APC	PSMD1
APC	TGFB1
AXIN1	PML
AXIN1	TNFAIP3
AXIN1	TP53
BAX	HSPD1
BAX	IRF3
BAX	TP53
BECN1	BIRC5
BECN1	DDB1
BECN1	EGFR
BECN1	HMGB1
BECN1	KRT18
BECN1	TNFAIP3
BECN1	VIM
BIRC5	CDK1
BLNK	GRB2
BLNK	PLCG1
C1QBP	CDH1
C1QBP	CEBPA
C1QBP	CHCHD2
C1QBP	CUL5
C1QBP	FN1
C1QBP	HNRNPD
C1QBP	HSPD1
C1QBP	IKBKB
C1QBP	NFKB1
C1QBP	NPM1
C1QBP	NUP153
C1QBP	TNFRSF1A
C1QBP	XRCC1
CCNA2	CDK1
CCNA2	CDKN1A
CCNA2	EIF2AK2
CCNA2	SRC
CCNA2	SSB
CCNA2	TP53
CDH1	CCL5
CDH1	CYP17A1
CDH1	EGFR
CDH1	FYN
CDH1	HSPD1
CDH1	KRT18
CDH1	KRT8
CDH1	MET
CDH1	POLR2E
CDH1	SRC
SMPD1	TNFRSF1A
CCL5	CXCR3
CCL5	GRB2
CCL5	TGFB1
CCL2	MMP1
PSMD1	CD40
DDX3X	CD40
DDX3X	DDX58
DDX3X	EIF2S1
DDX3X	EIF3J
DDX3X	ESR1
DDX3X	FN1
DDX3X	HNRNPA1
DDX3X	ICAM1
DDX3X	IGSF8
DDX3X	IKBKE
DDX3X	NPM1
DDX3X	SRPK2
DDX3X	TP53
CD40LG	CD40
CD40LG	TP53
IKBKB	CD40
IKBKB	IKBKE
IKBKB	IKBKG
IKBKB	NFKB1
IKBKB	SRC
IKBKB	TNF
IKBKB	TNFAIP3
IKBKB	TNFRSF1A
IKBKB	TP53
IL4R	CD40
IL4R	IL4
IL4R	JAK1
SGK1	CD40
CHUK	CD40
CHUK	HNRNPA1
CHUK	IKBKB
CHUK	IKBKE
CHUK	IKBKG
CHUK	NFKB1
CHUK	SRC
CHUK	SRPK1
CHUK	SRPK2
CHUK	TNF
CHUK	TNFAIP3
CHUK	TNFRSF1A
CHUK	TP53
PIK3CA	CD40
PIK3CA	FASLG
PIK3CA	SGK1
PIK3CA	STAT1
PIK3CA	TICAM1
PIK3CA	TNFRSF1A
PIK3R1	CD40
PIK3R1	FASLG
PIK3R1	PIK3CA
PIK3R1	PLCG1
PIK3R1	PSMB5
PIK3R1	RXRA
PIK3R1	SOCS1
PIK3R1	SRC
PIK3R1	STAT3
PIK3R1	TNFRSF1A
CXCR4	JAK1
CXCR4	PTPRC
CXCR4	SOCS1
CXCR4	SOCS3
CXCR4	STAT1
CXCR4	STAT3
CD81	DDX3X
CD81	HIST1H1E
CD81	HNRNPA1
CD81	HNRNPD
CD81	HNRNPK
CD81	IGSF8
CD81	NPM1
CD86
HLA-A	EGFR
HLA-A	HLA-B
HLA-A	HLA-C
HLA-A	HLA-DPA1
HLA-A	HLA-DRA
HLA-A	IFI16
HLA-A	STAT3
CDK1	CDKN1A
CDK1	CDKN3
CDK1	EGFR
CDK1	EIF2AK2
CDK1	FN1
CDK1	FYN
CDK1	GFAP
CDK1	HMGB1
CDK1	IFI16
CDK1	KRT18
CDK1	NPM1
CDK1	PML
CDK1	TP53
CDK1	UCHL1
CDK1	VIM
CIITA	CDK1
CDKN1A	CEBPA
CDKN1A	DDB1
CDKN1A	ESR1
CDKN1A	HNRNPK
CDKN1A	IGF2BP1
CDKN1A	IKBKG
CDKN1A	NOV
CDKN1A	NPM1
CDKN1A	PSMA3
CDKN1A	STAT3
CDKN1A	TP53
CDKN1A	VIM
CDKN3	CEBPA
CEBPA	CEBPB
CEBPA	ESR1
CEBPA	GFAP
CEBPA	HNF1A
CEBPA	PKN2
CEBPA	RARB
CEBPA	UBE3A
CEBPA	VDR
CEBPB	CREB1
CEBPB	EGFR
CEBPB	ESR1
CEBPB	HMGB1
CEBPB	HNRNPK
CEBPB	NFKB1
CEBPB	NOLC1
CEBPB	RARB
CEBPB	STAT3
CEBPB	TP53
CEP44	PKN2
EIF2AK2	CHUK
EIF2AK2	EGFR
EIF2AK2	EIF2S1
EIF2AK2	GLTSCR2
EIF2AK2	IFI16
EIF2AK2	IKBKB
EIF2AK2	ISG15
EIF2AK2	JAK1
EIF2AK2	NFKBIA
EIF2AK2	NPM1
EIF2AK2	SSB
EIF2AK2	STAT1
EIF2AK2	STAT3
EIF2AK2	TP53
ESR1	CHUK
ESR1	FLNB
ESR1	GRB2
ESR1	HNRNPA1
ESR1	HNRNPD
ESR1	HNRNPK
ESR1	IKBKE
ESR1	KRT18
ESR1	KRT19
ESR1	KRT8
ESR1	NFKB1
ESR1	NOS3
ESR1	NPM1
ESR1	NUP153
ESR1	PIK3CA
ESR1	PIK3R1
ESR1	POLR2A
ESR1	POLR2E
ESR1	PPARGC1A
ESR1	PPIB
ESR1	PPID
ESR1	PSMB9
ESR1	PSMD1
ESR1	RBCK1
ESR1	RUVBL1
ESR1	RXRA
ESR1	SRC
ESR1	SRPK1
ESR1	SRPK2
ESR1	STAT3
ESR1	TP53
ESR1	UBE3A
NFKBIA	CHUK
NFKBIA	HNRNPA1
NFKBIA	IKBKB
NFKBIA	IKBKE
NFKBIA	IKBKG
NFKBIA	NFKB1
NFKBIA	PIK3R1
NFKBIA	POLR2A
NFKBIA	SOCS3
NFKBIA	SRC
NFKBIA	STAT1
NFKBIA	TNF
NFKBIA	TP53
CD209	IKBKE
CD93
CREB1	GPS2
CREB1	NR5A2
CREB1	POLR2A
CREB1	SGK1
CREB1	TP53
CREB1	VIM
CREB1	XRCC1
CREB3L1	CREB3
CUL5	DDB1
CUL5	DDX3X
CUL5	HNRNPA1
CUL5	HNRNPD
CUL5	HNRNPK
CUL5	HSP90B1
CUL5	IGF2BP1
CUL5	LDHA
CUL5	NFKB1
CUL5	NPM1
CUL5	POLR2A
CUL5	SOCS3
BTBD1	CUL5
CXCR3	CXCL10
HSPD1	ESR1
HSPD1	FN1
HSPD1	GRB2
HSPD1	HNRNPA1
HSPD1	IKBKG
HSPD1	ISG15
HSPD1	PLG
HSPD1	PSMA3
HSPD1	RC3H1
DDB1	IKBKG
DDB1	POLR2A
DDB1	STAT1
DDB1	TP53
DDB1	UCHL1
DDX58	IKBKE
DDX58	IKBKG
DDX58	IRF3
DDX58	ISG15
DDX58	RBCK1
DDX58	SRC
DDX58	STAT1
DDX58	VAPA
EGFR	EIF2B3
EGFR	EPHA2
EGFR	ESR1
EGFR	FAS
EGFR	FKBP8
EGFR	FN1
EGFR	GABARAPL2
EGFR	GRB2
EGFR	HCK
EGFR	HSP90B1
EGFR	ICAM1
EGFR	IKBKG
EGFR	ITPA
EGFR	JAK1
EGFR	KRT18
EGFR	KRT8
EGFR	LGALS3
EGFR	MET
EGFR	NUP153
EGFR	PIK3R1
EGFR	PLCG1
EGFR	PML
EGFR	PPARGC1A
EGFR	PSMA7
EGFR	PSMD1
EGFR	PTK2B
EGFR	PTPRC
EGFR	SH2B3
EGFR	SOCS1
EGFR	SOCS3
EGFR	SRC
EGFR	STAT1
EGFR	STAT3
EGFR	TGFB1
EGFR	TLR4
EGFR	TNFRSF1A
EGFR	UCHL1
EGFR	VAPA
EGFR	VPS4B
ADAR	EGFR
ADAR	FOXP3
ADAR	HNRNPA1
ADAR	IFI16
GOT1	EGFR
GOT1	SOD1
EIF2B3	EIF2S1
EIF2B3	HNRNPA1
EIF2B3	PNKD
EIF2S1	NPM1
FN1	EIF2S1
FN1	FASLG
FN1	FLNB
FN1	GRB2
FN1	GSTP1
FN1	HGF
FN1	HMGB1
FN1	HNRNPA1
FN1	HNRNPD
FN1	HNRNPK
FN1	IGF2BP1
FN1	KRT18
FN1	KRT19
FN1	KRT8
FN1	LDHA
FN1	LGALS3
FN1	NOV
FN1	NPM1
FN1	PLG
FN1	PPID
FN1	PSMA7
FN1	PSMB5
FN1	SSB
FN1	VAPA
FN1	VIM
EIF3J	PNKD
IFI16	IGSF8
IFI16	NUP153
IFI16	PML
IFI16	POLR2A
IFI16	PUM3
IFI16	SON
IFI16	SRPK1
IFI16	TP53
IFI16	TRIM56
HNRNPD	HNRNPA1
HNRNPD	HNRNPK
HNRNPD	ICAM1
HNRNPD	IGSF8
HNRNPD	LDHA
HNRNPD	TNFRSF1A
GLTSCR2	NPM1
GLTSCR2	PUM3
GLTSCR2	SRPK2
CLDN4	EPHA2
EPHA2	GRB2
EPHA2	PIK3R1
EPHA2	VPS4B
HSP90B1	ESR1
HSP90B1	IKBKG
HSP90B1	LDLR
HSP90B1	POLR2E
HSP90B1	PPIB
HSP90B1	PSMA3
HSP90B1	TG
HSP90B1	TLR4
HSP90B1	TP53
PLG	RUVBL1
PLCG1	FAS
PLCG1	PML
PLCG1	SH2B3
PLCG1	SRC
PML	FAS
PML	POLR2E
PML	PPARGC1A
PML	PSMA3
PML	RXRA
PML	STAT1
PML	STAT3
PML	UBE3A
MET	FAS
MET	PIK3R1
MET	PLCG1
MET	PTPRC
MET	SH2B3
MET	SOCS1
MET	SOCS3
MET	SRC
MET	STAT3
TNF	FAS
TNF	TNFRSF1A
TNFRSF1A	FAS
TNFRSF1A	UCHL1
FASLG	FAS
FASLG	TNFRSF1A
SRC	FAS
SRC	FASLG
SRC	SRPK2
SRC	STAT1
SRC	STAT3
SRC	TLR4
SRC	TNFRSF1A
SRC	VDR
FYN	FAS
FYN	FASLG
FYN	GRB2
FYN	HNRNPK
FYN	IKBKG
FYN	IL1B
FYN	PIK3R1
FYN	PLCG1
FYN	PTPRC
FYN	SOCS1
FYN	SRC
FYN	STAT1
FYN	STAT3
FYN	TNF
FYN	TNFRSF1A
FYN	XRCC1
FBXL2	PIK3R1
FLNB	GRB2
FLNB	ISG15
FLNB	NPM1
FLNB	PIK3R1
FLNB	PLCG1
PTK2B	FYN
PTK2B	GRB2
PTK2B	JAK1
PTK2B	PIK3R1
PTK2B	SOCS3
PTK2B	SRC
PTK2B	STAT3
AIRE	FYN
AIRE	GRB2
AIRE	PIK3R1
AIRE	PLCG1
AIRE	POLR2A
AIRE	SRC
GABARAPL2	PSMA7
GABARAPL2	PSMD1
GABARAPL2	VAPA
GABARAPL2	VDR
GFAP	GRB2
GFAP	IKBKG
GFAP	SRC
GFAP	STAT1
GFAP	UBE3A
GFAP	VIM
GPS2	NR5A2
GPS2	TP53
GSTP1	HNRNPA1
GSTP1	ISG15
HGF	MET
HIST1H1E	HNRNPA1
HIST1H1E	ICAM1
HIST1H1E	IGSF8
HLA-DRB1	HLA-DRA
HMGB1	HNF1A
HMGB1	HNRNPK
HMGB1	NFKB1
HMGB1	PLG
HMGB1	TLR4
HMGB1	TP53
HNF1A	LDHA
HNF1A	SRC
HNF1A	STAT3
HNF1A	VIM
HNRNPA1	SMN1
HNRNPA1	SRPK1
HNRNPA1	SRPK2
IGF2BP1	HNRNPA1
IGF2BP1	IFIT1
IGF2BP1	IKBKE
IGF2BP1	TP53
PSMA3	HNRNPA1
PSMA3	PSMA7
PSMA3	PSMB5
PSMA3	PSMB8
PSMA3	PSMB9
PSMA3	PSMD1
PSMA3	RUVBL1
PSMA3	SERPINB3
PSMA3	SRPK2
HNRNPK	HNRNPA1
HNRNPK	ICAM1
HNRNPK	IGSF8
HNRNPK	ISG15
HNRNPK	PIK3R1
HNRNPK	RC3H1
HNRNPK	SRC
HNRNPK	SRPK2
HNRNPK	TP53
TP53	HNRNPA1
TP53	PML
TP53	PPARGC1A
TP53	PRRC2C
TP53	PTGS2
TP53	SMN1
TP53	SOCS1
TP53	SRC
TP53	SRPK1
TP53	TNFAIP3
TP53	TP53RK
TP53	UBE3A
TP53	UCHL1
TP53	VDR
TP53	VIM
TP53	XRCC1
MX1	HNRNPA1
LDHA	HNRNPA1
LDHA	PSMA3
LDHA	SOD1
IGSF8	HNRNPA1
IGSF8	NPM1
IGSF8	OCLN
ICAM1	HNRNPA1
ICAM1	IFI16
ICAM1	NPM1
SSB	HNRNPA1
SSB	SPP1
ITPA	HNRNPA1
ITPA	VPS4B
CDK5RAP3	NPM1
IFIT1	ISG15
IFNAR1	IFNAR2
IFNAR1	JAK1
IFNAR1	PIK3R1
IFNAR1	PTPRC
IFNAR1	SOCS1
IFNAR1	STAT1
IFNAR1	STAT3
IFNAR2	JAK1
IFNAR2	STAT1
IFNAR2	STAT3
IFNG	IFNGR2
IFNG	TNF
IL10RB	IFNL2
IL10RB	IFNL3
IL10RB	IL10
IFNL2	IFNLR1
IGF2	NOV
IGF2	PLG
IGHM	SMN1
IKBKE	IKBKG
IKBKE	IRF3
IKBKE	NPM1
IKBKE	PML
IKBKE	PPIB
IKBKE	PSMA7
IKBKE	PSMD1
IKBKE	RUVBL1
IKBKE	SSB
IKBKE	TICAM1
IKBKE	TNFAIP3
IKBKE	UCHL1
RBCK1	IKBKG
RBCK1	PML
RBCK1	TNF
RBCK1	TNFAIP3
IKBKG	NFKB1
IKBKG	POLR2E
IKBKG	PSMA3
IKBKG	PSMB8
IKBKG	SGK1
IKBKG	SRC
IKBKG	SRPK1
IKBKG	TNF
IKBKG	TNFAIP3
IKBKG	TNFRSF1A
IKBKG	VIM
KRT8	IKBKG
KRT18	IKBKG
KRT18	KRT8
IL1B	IKBKG
IL2
IL13	IL4R
IL13	PIK3R1
IRF3	POLR2A
IRF3	PPIB
IRF3	SOCS1
IRF3	TICAM1
ISG15	LDHA
ISG15	MX1
ISG15	PSMA7
ISG15	STAT1
ISG15	VIM
JAK1	NPM1
JAK1	PIK3R1
JAK1	PLCG1
JAK1	PML
JAK1	PTPRC
JAK1	SOCS1
JAK1	SOCS3
JAK1	STAT1
JAK1	STAT3
JAK1	TNFRSF1A
NPM1	PIK3R1
NPM1	PLCG1
NPM1	PML
NPM1	POLR2E
NPM1	PPID
NPM1	PSMD1
NPM1	PUM3
NPM1	RC3H1
NPM1	SMN1
NPM1	TP53
STAT1	SARS
STAT1	STAT3
STAT1	TNFRSF1A
STAT1	VDR
LAMTOR5	PPARA
LAMTOR5	TGFB1
LAMTOR5	TP53
CP	PLG
NFKB1	NOV
NFKB1	PML
NFKB1	POLR2A
NFKB1	PPARGC1A
NFKB1	RUVBL1
NFKB1	RXRA
NFKB1	SOCS3
NFKB1	STAT3
NFKB1	VIM
IRF1	NFKB1
IRF1	NPM1
IRF1	STAT1
NOLC1	SRPK2
NR5A2	PPARGC1A
OAS3
OCLN	TNFAIP3
PATL1	PSMA3
PKN2	PLCG1
PKN2	VAPB
POLR2A	RXRA
POLR2A	SMN1
POLR2A	SRC
POLR2A	VDR
INTS10	POLR2A
INTS10	POLR2E
PSMB9	POLR2A
PSMB9	POLR2E
PSMB9	PSMD1
PSMB9	SRC
POLR2E	POLR2A
POLR2E	RUVBL1
POLR2E	SRC
POLR2E	SRPK1
PPARA	PPARGC1A
PPARA	RXRA
PPARA	STAT1
PPARGC1A	RXRA
PPIB	RC3H1
PRRC2C	SRPK2
PSMA7	PSMB5
PSMA7	PSMB8
PSMA7	PSMB9
PSMA7	PSMD1
PSMA7	SRPK1
PSMB5	PSMB8
PSMB5	PSMB9
PSMB5	PSMD1
PSMB5	VIM
PSMB8	PSMB9
PSMB8	PSMD1
PTGS2	PSMD1
RARB	RXRA
E4F1	TP53
RC3H1	VIM
RXRA	SMN1
RXRA	SRC
RXRA	STAT1
RXRA	VDR
SOCS3	TNFSF10
RIT2	SRPK2
RUVBL1	SRCAP
RUVBL1	TNFRSF1A
CPPED1	SEPSECS
SMN1	UCHL1
SOD1	UBE3A
SON	SRPK1
SON	SRPK2
SRPK1	SRPK2
SRPK1	VDR
TICAM1	TLR4
TICAM1	TNFAIP3
TICAM1	TRIM56
TNFAIP3	TNF
TNFAIP3	TNFRSF1A
TNFAIP3	TNFSF10
VAPA	VAPB

## Sheet: Table 19
Supplementary Table S19: Four topological feature values of YGL capsule - Hepatitis B disease network only includes targets for disease
Nodes	Betweenness	Closeness	Degree	Eccentricity
XRCC1	31.2351	0.0637127	4	6
UCHL1	233.181	0.0653789	9	5
TG	0	0.0615557	1	6
SRPK1	257.706	0.0654567	12	5
SRCAP	0	0.0625178	2	6
SMN1	119.427	0.0645919	7	5
CPPED1	0	0.00454545	1	1
SELL	4.09233	0.0631277	2	6
SARS	10.8561	0.0620767	2	6
SOCS1	231.077	0.065108	10	6
SOCS3	423.418	0.0652045	11	5
RXRA	223.669	0.064744	12	6
RC3H1	74.9549	0.0640652	6	5
RARB	3.73899	0.0623053	3	6
PUM3	22.9635	0.0641961	4	5
PTGS2	20.084	0.0642711	3	5
PSMB8	84.6449	0.0636022	7	5
PSMB5	92.9396	0.0644972	9	5
PSMA7	418.124	0.0655347	15	5
PRRC2C	2.77906	0.0630734	2	6
PPARA	79.4214	0.0638421	6	5
POLR2E	283.386	0.0648394	12	6
INTS10	0	0.0619893	2	6
POLR2A	622.366	0.0653401	17	5
PNKD	82.2828	0.0630553	3	5
PATL1	6.17963	0.0633094	2	5
OCLN	8.04568	0.0618325	2	6
NUP153	99.5869	0.0644972	5	6
NOS3	65.1155	0.0640279	4	5
NOLC1	27.2629	0.0638607	4	5
NFKB1	510.055	0.0651659	20	6
CP	0	0.0600929	1	6
MMP1	0	0.00454545	1	1
LDLR	16.6285	0.062182	2	6
LAMTOR5	91.0252	0.0638792	4	5
STAT1	1130.84	0.0657109	23	5
NPM1	2547.63	0.0667273	33	5
JAK1	1011.5	0.0654957	19	6
ISG15	419.924	0.064554	13	6
IRF3	76.7308	0.0634554	7	6
IL13	16.2519	0.062182	2	7
IL4	0	0.0587293	1	8
IL2	0	0.00452489	0	0
IL10	0	0.00460791	1	3
IL1B	13.1917	0.0640279	3	5
KRT18	83.9165	0.0653013	10	5
KRT8	18.296	0.0650503	7	5
IKBKG	1271.35	0.0658485	28	5
RBCK1	130.358	0.0647249	7	5
IKBKE	1084.1	0.0655347	21	6
IGHM	7.61813	0.0632002	2	5
IFNLR1	0	0.00460781	1	3
IFNL3	0	0.00460791	1	3
IFNL2	6	0.0046081	2	2
IL10RB	10	0.0046082	3	2
IFNGR2	33.6281	0.0605394	2	6
IFNAR2	0	0.0628212	4	6
IFNAR1	16.361	0.0632729	7	6
IFIT1	2.25	0.062182	2	6
ITPA	24.9929	0.0641399	3	5
ICAM1	114.1	0.0648012	8	5
IGSF8	237.669	0.0641774	9	5
MX1	10.5315	0.0638607	3	5
TP53	4021.78	0.0665457	42	5
HNRNPK	527.002	0.065888	20	5
PSMA3	1123.67	0.0654178	19	5
IGF2BP1	425.165	0.0653207	10	5
HNRNPA1	2359.46	0.066385	31	5
HNF1A	137.291	0.0644783	8	5
HMGB1	262.697	0.0646298	11	5
HLA-DRB1	0	0.0620417	2	6
HIST1H1E	1.0538	0.0629291	4	6
HGF	4.34736	0.0629651	2	5
GSTP1	3.54493	0.0636022	3	5
GPS2	19.3679	0.0628931	3	6
GFAP	234.677	0.0655152	10	4
GABARAPL2	79.7327	0.0646869	7	5
AIRE	6.20155	0.0641774	6	6
PTK2B	15.8252	0.0647249	8	6
FOXP3	8.41515	0.0620242	2	6
FLNB	38.1478	0.0649159	7	5
FBXL2	7.80033	0.0636943	2	5
FYN	511.43	0.0651659	20	6
SRC	1879.54	0.0667071	37	5
FASLG	42.2868	0.0646678	9	5
MET	205.955	0.0648776	14	6
PML	667.082	0.0660462	19	5
PLCG1	581.095	0.0655152	18	6
FAS	63.2713	0.064554	9	6
SPP1	0	0.0609925	1	6
HSP90B1	869.6	0.0653207	11	5
EPHA2	462.159	0.0648203	6	5
CLDN4	0	0.0611111	1	6
GLTSCR2	7.85204	0.0634921	4	6
HNRNPD	198.59	0.0653207	13	5
IFI16	1114.33	0.0654762	17	5
EIF3J	10.5196	0.0620592	2	6
FN1	2575.44	0.066385	33	4
EIF2S1	22.6617	0.0640279	5	5
EIF2B3	61.0945	0.0642523	4	5
GOT1	48.1907	0.063639	3	5
ADAR	160.33	0.0643275	4	5
EGFR	5460.42	0.0671961	51	5
DDX58	312.371	0.0647059	11	6
DDB1	241.236	0.0648203	9	5
HSPD1	721.005	0.0658092	14	5
CYP17A1	3.32792	0.0613497	2	7
CXCL10	0	0.0565989	1	8
CXCR3	412	0.0597664	2	7
BTBD1	0	0.0612643	1	6
CUL5	632.109	0.0649926	14	5
CREB3L1	0	0.0552903	1	8
CREB1	176.015	0.0641399	8	5
CD93	0	0.00452489	0	0
CD209	0	0.0617457	1	7
NFKBIA	211.658	0.0654567	14	5
ESR1	2232.06	0.0667678	40	5
EIF2AK2	487.758	0.0655152	16	6
CHCHD2	0	0.0613839	1	6
CREB3	412	0.058309	2	7
CEP44	32.5678	0.0618847	2	6
CEBPB	488.878	0.0653013	13	6
CEBPA	397.816	0.064384	12	5
CDKN3	2.96841	0.0623053	2	6
CIITA	0	0.0619021	1	6
CDK1	1197.09	0.0657109	19	5
HLA-A	316.066	0.0642523	7	5
CD86	0	0.00452489	0	0
CD81	67.5306	0.0642899	9	5
HLA-DPA1	43.2078	0.0624113	3	6
CXCR4	54.5002	0.0637312	8	6
PIK3R1	1351.04	0.0659472	29	6
PIK3CA	251.605	0.064763	10	5
SGK1	30.4665	0.0631096	4	6
IKBKB	167.24	0.0649926	13	6
CD40LG	10.9379	0.0629471	2	6
DDX3X	731.363	0.0655152	16	5
PSMD1	525.737	0.0654178	15	5
CD40	313.071	0.0638236	9	6
CCL5	849.307	0.0632729	5	6
SMPD1	0	0.0617978	1	7
CDH1	547.255	0.0647059	11	6
CCNA2	36.4931	0.0642336	6	6
C1QBP	707.229	0.0651273	14	5
BLNK	0	0.0635471	3	6
BIRC5	8.08116	0.0621645	3	6
BECN1	121.914	0.0643275	7	5
BAX	26.064	0.0636022	3	6
AXIN1	73.4111	0.0637312	4	6
APC	161.965	0.0630192	7	6
ATG5	34.5913	0.0632184	6	6
ATG12	21.3266	0.0633276	3	5
AR	775.911	0.0658485	21	6
APOE	407.074	0.0635838	6	5
APOBEC3G	10.8684	0.0634189	2	5
APOA2	820	0.0616419	3	6
ANXA5	407.275	0.0639349	4	5
AMBP	84.6384	0.0643651	5	4
HCK	63.657	0.0652432	10	5
GRB2	3507.51	0.0668287	41	5
ALB	2166.41	0.0652238	16	5
AIP	77.0224	0.0638978	4	6
AGTR1	15.5562	0.0635654	3	5
AGO4	29.5438	0.0638051	3	5
HLA-C	48.2391	0.0628392	4	6
HLA-B	481.326	0.0648776	14	6
YWHAE	1028.83	0.0657895	16	5
APP	5950.48	0.0668693	44	4
FKBP8	25.9277	0.0640466	6	5
LGALS3	242.441	0.0648968	6	5
CD4	562.812	0.0648012	13	5
ABCB1	14.1043	0.0623053	3	6
