# Supplementary material for: Network pharmacology-based study on the mechanism of Yiganling capsule in hepatitis B treatment
Source: BMC Complement Med Ther. 2020 Feb 5;20:37. doi: 10.1186/s12906-020-2815-y (PMC7076828; doi:10.1186/s12906-020-2815-y)
Supplement: Supplementary file 11 — Additional file 11: Table S20. The results of target enrichment analysis were obtained after cluster analysis of YGL capsule-hepatitis B disease PPI. [file 12906_2020_2815_MOESM11_ESM.xlsx]

## Sheet: Table S20
Supplementary Table S20：The results of target enrichment analysis were obtained after cluster analysis of YGL capsule-hepatitis B disease PPI network.
cluster	Category	Term	Count	%	PValue	Genes	List Total	Pop Hits	Pop Total	Fold Enrichment	Bonferroni	Benjamini	FDR
cluster1	GOTERM_BP_DIRECT	GO:0002223~stimulatory C-type lectin receptor signaling pathway	7	53.8462	4.63684e-11	PSMB5, PSMA3, PSMD1, PSMA7, SRC, PSMB8, PSMB9	13	105	16792	86.1128	1.15921e-08	1.15921e-08	6.02369e-08
cluster1	GOTERM_BP_DIRECT	GO:0033209~tumor necrosis factor-mediated signaling pathway	7	53.8462	9.45604e-11	PSMB5, PSMA3, PSMD1, FASLG, PSMA7, PSMB8, PSMB9	13	118	16792	76.6258	2.36401e-08	1.18201e-08	1.22843e-07
cluster1	GOTERM_BP_DIRECT	GO:0090263~positive regulation of canonical Wnt signaling pathway	7	53.8462	1.04758e-10	PSMB5, PSMA3, PSMD1, PSMA7, SRC, PSMB8, PSMB9	13	120	16792	75.3487	2.61895e-08	8.72983e-09	1.36091e-07
cluster1	GOTERM_BP_DIRECT	GO:0006521~regulation of cellular amino acid metabolic process	6	46.1538	1.64664e-10	PSMB5, PSMA3, PSMD1, PSMA7, PSMB8, PSMB9	13	51	16792	151.964	4.11659e-08	1.02915e-08	2.13914e-07
cluster1	GOTERM_BP_DIRECT	GO:0050852~T cell receptor signaling pathway	7	53.8462	3.74529e-10	PSMB5, PLCG1, PSMA3, PSMD1, PSMA7, PSMB8, PSMB9	13	148	16792	61.0936	9.36323e-08	1.87265e-08	4.86549e-07
cluster1	GOTERM_BP_DIRECT	GO:0002479~antigen processing and presentation of exogenous peptide antigen via MHC class I, TAP-dependent	6	46.1538	4.90651e-10	PSMB5, PSMA3, PSMD1, PSMA7, PSMB8, PSMB9	13	63	16792	123.018	1.22663e-07	2.04438e-08	6.37402e-07
cluster1	GOTERM_BP_DIRECT	GO:0038061~NIK/NF-kappaB signaling	6	46.1538	6.23193e-10	PSMB5, PSMA3, PSMD1, PSMA7, PSMB8, PSMB9	13	66	16792	117.427	1.55798e-07	2.22569e-08	8.09587e-07
cluster1	GOTERM_BP_DIRECT	GO:0051436~negative regulation of ubiquitin-protein ligase activity involved in mitotic cell cycle	6	46.1538	9.06328e-10	PSMB5, PSMA3, PSMD1, PSMA7, PSMB8, PSMB9	13	71	16792	109.157	2.26582e-07	2.83228e-08	1.17741e-06
cluster1	GOTERM_BP_DIRECT	GO:0038095~Fc-epsilon receptor signaling pathway	7	53.8462	1.14289e-09	PSMB5, PLCG1, PSMA3, PSMD1, PSMA7, PSMB8, PSMB9	13	178	16792	50.7969	2.85723e-07	3.1747e-08	1.48473e-06
cluster1	GOTERM_BP_DIRECT	GO:0051437~positive regulation of ubiquitin-protein ligase activity involved in regulation of mitotic cell cycle transition	6	46.1538	1.28381e-09	PSMB5, PSMA3, PSMD1, PSMA7, PSMB8, PSMB9	13	76	16792	101.976	3.20953e-07	3.20953e-08	1.66779e-06
cluster1	GOTERM_BP_DIRECT	GO:0031145~anaphase-promoting complex-dependent catabolic process	6	46.1538	1.56449e-09	PSMB5, PSMA3, PSMD1, PSMA7, PSMB8, PSMB9	13	79	16792	98.1032	3.91122e-07	3.55566e-08	2.03242e-06
cluster1	GOTERM_BP_DIRECT	GO:0060071~Wnt signaling pathway, planar cell polarity pathway	6	46.1538	3.3983e-09	PSMB5, PSMA3, PSMD1, PSMA7, PSMB8, PSMB9	13	92	16792	84.2408	8.49573e-07	7.07978e-08	4.41471e-06
cluster1	GOTERM_BP_DIRECT	GO:0043488~regulation of mRNA stability	6	46.1538	6.02621e-09	PSMB5, PSMA3, PSMD1, PSMA7, PSMB8, PSMB9	13	103	16792	75.2442	1.50655e-06	1.15889e-07	7.82862e-06
cluster1	GOTERM_BP_DIRECT	GO:0016032~viral process	7	53.8462	2.56033e-08	PSMB5, PLCG1, HCK, PSMA3, PSMA7, PSMB8, PSMB9	13	299	16792	30.2403	6.40081e-06	4.57202e-07	3.32611e-05
cluster1	GOTERM_BP_DIRECT	GO:0051603~proteolysis involved in cellular protein catabolic process	5	38.4615	2.86002e-08	PSMB5, PSMA3, PSMA7, PSMB8, PSMB9	13	48	16792	134.551	7.15002e-06	4.76669e-07	3.71544e-05
cluster1	GOTERM_BP_DIRECT	GO:0090090~negative regulation of canonical Wnt signaling pathway	6	46.1538	6.07563e-08	PSMB5, PSMA3, PSMD1, PSMA7, PSMB8, PSMB9	13	163	16792	47.547	1.5189e-05	9.49317e-07	7.89283e-05
cluster1	GOTERM_BP_DIRECT	GO:0000209~protein polyubiquitination	6	46.1538	1.11339e-07	PSMB5, PSMA3, PSMD1, PSMA7, PSMB8, PSMB9	13	184	16792	42.1204	2.78343e-05	1.63733e-06	0.000144639
cluster1	GOTERM_BP_DIRECT	GO:0043161~proteasome-mediated ubiquitin-dependent protein catabolic process	6	46.1538	1.81715e-07	PSMB5, PSMA3, PSMD1, PSMA7, PSMB8, PSMB9	13	203	16792	38.1781	4.54277e-05	2.52382e-06	0.000236065
cluster1	GOTERM_BP_DIRECT	GO:0000165~MAPK cascade	6	46.1538	6.44629e-07	PSMB5, PSMA3, PSMD1, PSMA7, PSMB8, PSMB9	13	262	16792	29.5807	0.000161144	8.48193e-06	0.000837431
cluster1	GOTERM_BP_DIRECT	GO:0038096~Fc-gamma receptor signaling pathway involved in phagocytosis	3	23.0769	0.0035644	PLCG1, HCK, SRC	13	127	16792	30.5124	0.590449	0.0436532	4.53283
cluster1	GOTERM_BP_DIRECT	GO:0071801~regulation of podosome assembly	2	15.3846	0.00356845	HCK, SRC	13	5	16792	516.677	0.590864	0.0416647	4.53787
cluster1	GOTERM_BP_DIRECT	GO:0052548~regulation of endopeptidase activity	2	15.3846	0.00428074	PSMA3, PSMB8	13	6	16792	430.564	0.657842	0.04758	5.42058
cluster1	GOTERM_BP_DIRECT	GO:0018108~peptidyl-tyrosine phosphorylation	3	23.0769	0.00512704	HCK, MET, SRC	13	153	16792	25.3273	0.723365	0.0543399	6.45958
cluster1	GOTERM_BP_DIRECT	GO:0007165~signal transduction	5	38.4615	0.00718002	AR, PLCG1, MET, FASLG, SRC	13	1161	16792	5.56284	0.834946	0.0723137	8.93638
cluster1	GOTERM_BP_DIRECT	GO:0010634~positive regulation of epithelial cell migration	2	15.3846	0.023337	PLCG1, SRC	13	33	16792	78.2844	0.99727	0.210327	26.4175
cluster1	GOTERM_BP_DIRECT	GO:2001237~negative regulation of extrinsic apoptotic signaling pathway	2	15.3846	0.026829	AR, SRC	13	38	16792	67.9838	0.998885	0.2301	29.763
cluster1	GOTERM_BP_DIRECT	GO:0008283~cell proliferation	3	23.0769	0.0270663	AR, MET, SRC	13	366	16792	10.5876	0.998951	0.224361	29.9852
cluster1	GOTERM_BP_DIRECT	GO:0038083~peptidyl-tyrosine autophosphorylation	2	15.3846	0.0282226	HCK, SRC	13	40	16792	64.5846	0.999221	0.225558	31.0585
cluster1	GOTERM_BP_DIRECT	GO:0007173~epidermal growth factor receptor signaling pathway	2	15.3846	0.0393058	PLCG1, SRC	13	56	16792	46.1319	0.999956	0.292262	40.603
cluster1	GOTERM_BP_DIRECT	GO:0008284~positive regulation of cell proliferation	3	23.0769	0.0421986	AR, HCK, FASLG	13	466	16792	8.31562	0.999979	0.301828	42.8849
cluster1	GOTERM_BP_DIRECT	GO:0045893~positive regulation of transcription, DNA-templated	3	23.0769	0.0505602	AR, AIRE, SRC	13	515	16792	7.52442	0.999998	0.34191	49.0341
cluster1	GOTERM_BP_DIRECT	GO:0007169~transmembrane receptor protein tyrosine kinase signaling pathway	2	15.3846	0.0665086	HCK, MET	13	96	16792	26.9103	1	0.415901	59.1018
cluster1	GOTERM_BP_DIRECT	GO:0007229~integrin-mediated signaling pathway	2	15.3846	0.0685201	HCK, SRC	13	99	16792	26.0948	1	0.415929	60.232
cluster1	GOTERM_BP_DIRECT	GO:0050900~leukocyte migration	2	15.3846	0.0838099	PLCG1, SRC	13	122	16792	21.1753	1	0.474609	67.9258
cluster2	GOTERM_BP_DIRECT	GO:0016032~viral process	4	44.4444	0.000292919	TNFRSF1A, GRB2, NFKBIA, STAT3	9	299	16792	24.9602	0.0607689	0.0607689	0.370574
cluster2	GOTERM_BP_DIRECT	GO:0019221~cytokine-mediated signaling pathway	3	33.3333	0.00163996	TNFRSF1A, SOCS3, STAT3	9	131	16792	42.7277	0.296184	0.161063	2.0585
cluster2	GOTERM_BP_DIRECT	GO:0050852~T cell receptor signaling pathway	3	33.3333	0.00208658	PTPRC, NFKBIA, CHUK	9	148	16792	37.8198	0.360452	0.138429	2.6123
cluster2	GOTERM_BP_DIRECT	GO:0038095~Fc-epsilon receptor signaling pathway	3	33.3333	0.00300011	GRB2, NFKBIA, CHUK	9	178	16792	31.4457	0.474281	0.148493	3.73609
cluster2	GOTERM_BP_DIRECT	GO:0042127~regulation of cell proliferation	3	33.3333	0.00323599	TNFRSF1A, NFKBIA, JAK1	9	185	16792	30.2559	0.500239	0.129533	4.02432
cluster2	GOTERM_BP_DIRECT	GO:0060670~branching involved in labyrinthine layer morphogenesis	2	22.2222	0.00428061	SOCS3, GRB2	9	9	16792	414.617	0.60069	0.141873	5.29122
cluster2	GOTERM_BP_DIRECT	GO:0060334~regulation of interferon-gamma-mediated signaling pathway	2	22.2222	0.00617795	SOCS3, JAK1	9	13	16792	287.043	0.734511	0.17259	7.55297
cluster2	GOTERM_BP_DIRECT	GO:0045944~positive regulation of transcription from RNA polymerase II promoter	4	44.4444	0.00891727	TNFRSF1A, NFKBIA, CHUK, STAT3	9	981	16792	7.60766	0.852931	0.213063	10.7308
cluster2	GOTERM_BP_DIRECT	GO:0071345~cellular response to cytokine stimulus	2	22.2222	0.0104354	CXCR4, NFKBIA	9	22	16792	169.616	0.894063	0.220759	12.4482
cluster2	GOTERM_BP_DIRECT	GO:0006954~inflammatory response	3	33.3333	0.0130015	TNFRSF1A, CXCR4, CHUK	9	379	16792	14.7687	0.939224	0.244259	15.2822
cluster2	GOTERM_BP_DIRECT	GO:0010803~regulation of tumor necrosis factor-mediated signaling pathway	2	22.2222	0.0142064	TNFRSF1A, CHUK	9	30	16792	124.385	0.953205	0.242977	16.5836
cluster2	GOTERM_BP_DIRECT	GO:0007259~JAK-STAT cascade	2	22.2222	0.0151472	SOCS3, STAT3	9	32	16792	116.611	0.961853	0.238292	17.5868
cluster2	GOTERM_BP_DIRECT	GO:0042517~positive regulation of tyrosine phosphorylation of Stat3 protein	2	22.2222	0.0179648	SOCS3, STAT3	9	38	16792	98.1988	0.979337	0.258008	20.5254
cluster2	GOTERM_BP_DIRECT	GO:0043066~negative regulation of apoptotic process	3	33.3333	0.0184085	SOCS3, NFKBIA, STAT3	9	455	16792	12.3018	0.981242	0.247241	20.9793
cluster2	GOTERM_BP_DIRECT	GO:0071407~cellular response to organic cyclic compound	2	22.2222	0.0277711	NFKBIA, STAT3	9	59	16792	63.2467	0.997588	0.33089	30.0168
cluster2	GOTERM_BP_DIRECT	GO:0007249~I-kappaB kinase/NF-kappaB signaling	2	22.2222	0.0282359	TNFRSF1A, CHUK	9	60	16792	62.1926	0.997822	0.318248	30.4396
cluster2	GOTERM_BP_DIRECT	GO:0050728~negative regulation of inflammatory response	2	22.2222	0.0370306	TNFRSF1A, SOCS3	9	79	16792	47.2349	0.999689	0.378115	38.0095
cluster2	GOTERM_BP_DIRECT	GO:0006469~negative regulation of protein kinase activity	2	22.2222	0.0462129	PTPRC, SOCS3	9	99	16792	37.6925	0.99996	0.430229	45.0973
cluster2	GOTERM_BP_DIRECT	GO:0002223~stimulatory C-type lectin receptor signaling pathway	2	22.2222	0.0489526	NFKBIA, CHUK	9	105	16792	35.5386	0.999978	0.431818	47.0627
cluster2	GOTERM_BP_DIRECT	GO:0009615~response to virus	2	22.2222	0.0512304	CXCR4, CHUK	9	110	16792	33.9232	0.999987	0.430334	48.6472
cluster2	GOTERM_BP_DIRECT	GO:0051726~regulation of cell cycle	2	22.2222	0.0575829	PTPRC, STAT3	9	124	16792	30.0932	0.999997	0.453582	52.8382
cluster2	GOTERM_BP_DIRECT	GO:0051092~positive regulation of NF-kappaB transcription factor activity	2	22.2222	0.061647	NFKBIA, CHUK	9	133	16792	28.0568	0.999999	0.461484	55.3517
cluster2	GOTERM_BP_DIRECT	GO:0043123~positive regulation of I-kappaB kinase/NF-kappaB signaling	2	22.2222	0.0741929	TNFRSF1A, CHUK	9	161	16792	23.1774	1	0.511916	62.3536
cluster2	GOTERM_BP_DIRECT	GO:0032496~response to lipopolysaccharide	2	22.2222	0.0755284	TNFRSF1A, CHUK	9	164	16792	22.7534	1	0.50354	63.036
cluster2	GOTERM_BP_DIRECT	GO:0007568~aging	2	22.2222	0.0759732	GRB2, STAT3	9	165	16792	22.6155	1	0.491536	63.2608
cluster3	GOTERM_BP_DIRECT	GO:0051607~defense response to virus	5	55.5556	6.10239e-07	BECN1, PML, IFI16, EIF2AK2, STAT1	9	165	16792	56.5387	0.000177564	0.000177564	0.000811672
cluster3	GOTERM_BP_DIRECT	GO:0045087~innate immune response	4	44.4444	0.000848424	HMGB1, PML, IFI16, EIF2AK2	9	430	16792	17.3561	0.218856	0.116177	1.12261
cluster3	GOTERM_BP_DIRECT	GO:0006914~autophagy	3	33.3333	0.0016898	HMGB1, BECN1, IFI16	9	133	16792	42.0852	0.388689	0.1513	2.22439
cluster3	GOTERM_BP_DIRECT	GO:0006915~apoptotic process	4	44.4444	0.00188879	CDK1, BECN1, PML, STAT1	9	567	16792	13.1625	0.423141	0.1285	2.48329
cluster3	GOTERM_BP_DIRECT	GO:0060020~Bergmann glial cell differentiation	2	22.2222	0.00428061	GFAP, VIM	9	9	16792	414.617	0.713017	0.220939	5.54611
cluster3	GOTERM_BP_DIRECT	GO:0002218~activation of innate immune response	2	22.2222	0.00475524	HMGB1, IFI16	9	10	16792	373.156	0.750195	0.206403	6.14321
cluster3	GOTERM_BP_DIRECT	GO:1901224~positive regulation of NIK/NF-kappaB signaling	2	22.2222	0.00665179	HMGB1, EIF2AK2	9	14	16792	266.54	0.856603	0.242285	8.49446
cluster3	GOTERM_BP_DIRECT	GO:0014002~astrocyte development	2	22.2222	0.00759888	GFAP, VIM	9	16	16792	233.222	0.89136	0.242298	9.64811
cluster3	GOTERM_BP_DIRECT	GO:0045109~intermediate filament organization	2	22.2222	0.00759888	GFAP, VIM	9	16	16792	233.222	0.89136	0.242298	9.64811
cluster3	GOTERM_BP_DIRECT	GO:0042493~response to drug	3	33.3333	0.00851093	CDK1, BECN1, STAT1	9	304	16792	18.4123	0.916864	0.241463	10.7463
cluster3	GOTERM_BP_DIRECT	GO:0045944~positive regulation of transcription from RNA polymerase II promoter	4	44.4444	0.00891727	HMGB1, PML, IFI16, STAT1	9	981	16792	7.60766	0.926212	0.229455	11.2317
cluster3	GOTERM_BP_DIRECT	GO:0030099~myeloid cell differentiation	2	22.2222	0.0113793	PML, IFI16	9	24	16792	155.481	0.96422	0.261225	14.1204
cluster3	GOTERM_BP_DIRECT	GO:0001819~positive regulation of cytokine production	2	22.2222	0.0113793	IFI16, EIF2AK2	9	24	16792	155.481	0.96422	0.261225	14.1204
cluster3	GOTERM_BP_DIRECT	GO:0042149~cellular response to glucose starvation	2	22.2222	0.0137357	BECN1, IFI16	9	29	16792	128.674	0.982133	0.284948	16.8035
cluster3	GOTERM_BP_DIRECT	GO:0008285~negative regulation of cell proliferation	3	33.3333	0.0141379	BECN1, PML, EIF2AK2	9	396	16792	14.1347	0.984133	0.272929	17.2536
cluster3	GOTERM_BP_DIRECT	GO:0042771~intrinsic apoptotic signaling pathway in response to DNA damage by p53 class mediator	2	22.2222	0.0146769	PML, IFI16	9	31	16792	120.373	0.986467	0.264593	17.8533
cluster3	GOTERM_BP_DIRECT	GO:0043066~negative regulation of apoptotic process	3	33.3333	0.0184085	CDK1, BECN1, EIF2AK2	9	455	16792	12.3018	0.995514	0.30264	21.8963
cluster3	GOTERM_BP_DIRECT	GO:0045071~negative regulation of viral genome replication	2	22.2222	0.0189025	IFI16, EIF2AK2	9	40	16792	93.2889	0.996125	0.293251	22.4174
cluster3	GOTERM_BP_DIRECT	GO:0010977~negative regulation of neuron projection development	2	22.2222	0.0207754	GFAP, VIM	9	44	16792	84.8081	0.997778	0.301886	24.3644
cluster3	GOTERM_BP_DIRECT	GO:0010506~regulation of autophagy	2	22.2222	0.023579	HMGB1, IFI16	9	50	16792	74.6311	0.999035	0.320066	27.1945
cluster3	GOTERM_BP_DIRECT	GO:0034097~response to cytokine	2	22.2222	0.0245119	PML, STAT1	9	52	16792	71.7607	0.99927	0.316205	28.1144
cluster3	GOTERM_BP_DIRECT	GO:0006977~DNA damage response, signal transduction by p53 class mediator resulting in cell cycle arrest	2	22.2222	0.029165	CDK1, PML	9	62	16792	60.1864	0.999818	0.349921	32.5437
cluster3	GOTERM_BP_DIRECT	GO:0016525~negative regulation of angiogenesis	2	22.2222	0.029165	PML, STAT1	9	62	16792	60.1864	0.999818	0.349921	32.5437
cluster3	GOTERM_BP_DIRECT	GO:0060333~interferon-gamma-mediated signaling pathway	2	22.2222	0.0333361	PML, STAT1	9	71	16792	52.5571	0.999948	0.374884	36.2984
cluster3	GOTERM_BP_DIRECT	GO:0009636~response to toxic substance	2	22.2222	0.0397934	CDK1, EIF2AK2	9	85	16792	43.9007	0.999993	0.415569	41.7315
cluster3	GOTERM_BP_DIRECT	GO:0000122~negative regulation of transcription from RNA polymerase II promoter	3	33.3333	0.0432884	HMGB1, IFI16, STAT1	9	720	16792	7.77407	0.999997	0.428734	44.4902
cluster3	GOTERM_BP_DIRECT	GO:0006461~protein complex assembly	2	22.2222	0.0539575	CDK1, PML	9	116	16792	32.1686	1	0.489593	52.1823
cluster3	GOTERM_BP_DIRECT	GO:0006351~transcription, DNA-templated	4	44.4444	0.0562709	PML, IFI16, EIF2AK2, STAT1	9	1955	16792	3.81745	1	0.490408	53.7144
cluster3	GOTERM_BP_DIRECT	GO:0001666~response to hypoxia	2	22.2222	0.0790814	BECN1, PML	9	172	16792	21.6951	1	0.602302	66.5721
cluster3	GOTERM_BP_DIRECT	GO:0043161~proteasome-mediated ubiquitin-dependent protein catabolic process	2	22.2222	0.0927366	CDK1, PML	9	203	16792	18.382	1	0.649684	72.596
cluster3	GOTERM_BP_DIRECT	GO:0042981~regulation of apoptotic process	2	22.2222	0.0971036	EIF2AK2, STAT1	9	213	16792	17.519	1	0.654099	74.2994
cluster4	GOTERM_BP_DIRECT	GO:0010803~regulation of tumor necrosis factor-mediated signaling pathway	3	75	9.24652e-06	TNF, IKBKG, TNFAIP3	4	30	16792	419.8	0.00205986	0.00205986	0.0117953
cluster4	GOTERM_BP_DIRECT	GO:0043123~positive regulation of I-kappaB kinase/NF-kappaB signaling	3	75	0.000272356	TNF, FYN, IKBKG	4	161	16792	78.2236	0.0589356	0.0299153	0.346893
cluster4	GOTERM_BP_DIRECT	GO:0006954~inflammatory response	3	75	0.00150149	TNF, IKBKG, TNFAIP3	4	379	16792	33.2296	0.284722	0.105683	1.89866
cluster4	GOTERM_BP_DIRECT	GO:0070423~nucleotide-binding oligomerization domain containing signaling pathway	2	50	0.00446003	IKBKG, TNFAIP3	4	25	16792	335.84	0.630946	0.220578	5.54291
cluster4	GOTERM_BP_DIRECT	GO:0032715~negative regulation of interleukin-6 production	2	50	0.00499434	TNF, TNFAIP3	4	28	16792	299.857	0.672586	0.20013	6.1876
cluster4	GOTERM_BP_DIRECT	GO:2001240~negative regulation of extrinsic apoptotic signaling pathway in absence of ligand	2	50	0.00659613	TNF, FYN	4	37	16792	226.919	0.771406	0.218053	8.09608
cluster4	GOTERM_BP_DIRECT	GO:0031397~negative regulation of protein ubiquitination	2	50	0.00730748	FYN, TNFAIP3	4	41	16792	204.78	0.805155	0.208361	8.9321
cluster4	GOTERM_BP_DIRECT	GO:0007254~JNK cascade	2	50	0.00872917	TNF, IKBKG	4	49	16792	171.347	0.858457	0.216821	10.582
cluster4	GOTERM_BP_DIRECT	GO:0007249~I-kappaB kinase/NF-kappaB signaling	2	50	0.0106818	TNF, IKBKG	4	60	16792	139.933	0.908813	0.233633	12.8031
cluster4	GOTERM_BP_DIRECT	GO:0002223~stimulatory C-type lectin receptor signaling pathway	2	50	0.018643	FYN, IKBKG	4	105	16792	79.9619	0.984954	0.342731	21.3432
cluster4	GOTERM_BP_DIRECT	GO:0000187~activation of MAPK activity	2	50	0.0189958	TNF, IKBKG	4	107	16792	78.4673	0.986113	0.322131	21.7032
cluster4	GOTERM_BP_DIRECT	GO:0009615~response to virus	2	50	0.0195249	TNF, IKBKG	4	110	16792	76.3273	0.987687	0.306793	22.2402
cluster4	GOTERM_BP_DIRECT	GO:0071222~cellular response to lipopolysaccharide	2	50	0.0200538	TNF, TNFAIP3	4	113	16792	74.3009	0.989083	0.293545	22.7736
cluster4	GOTERM_BP_DIRECT	GO:0051092~positive regulation of NF-kappaB transcription factor activity	2	50	0.023575	TNF, IKBKG	4	133	16792	63.1278	0.995108	0.316148	26.2398
cluster4	GOTERM_BP_DIRECT	GO:0010629~negative regulation of gene expression	2	50	0.0242782	TNF, FYN	4	137	16792	61.2847	0.995834	0.306074	26.9147
cluster4	GOTERM_BP_DIRECT	GO:0050852~T cell receptor signaling pathway	2	50	0.0262103	FYN, IKBKG	4	148	16792	56.7297	0.997322	0.30939	28.7396
cluster4	GOTERM_BP_DIRECT	GO:0042127~regulation of cell proliferation	2	50	0.0326906	TNF, FYN	4	185	16792	45.3838	0.999396	0.353375	34.5581
cluster4	GOTERM_BP_DIRECT	GO:0000165~MAPK cascade	2	50	0.0460842	TNF, FYN	4	262	16792	32.0458	0.999973	0.442619	45.2219
cluster4	GOTERM_BP_DIRECT	GO:0006955~immune response	2	50	0.0733487	TNF, IKBKG	4	421	16792	19.943	1	0.59102	62.1603
cluster4	GOTERM_BP_DIRECT	GO:0045087~innate immune response	2	50	0.0748762	FYN, IKBKG	4	430	16792	19.5256	1	0.580117	62.9484
cluster4	GOTERM_BP_DIRECT	GO:0006915~apoptotic process	2	50	0.0979219	IKBKG, TNFAIP3	4	567	16792	14.8078	1	0.665239	73.1439
cluster5	GOTERM_BP_DIRECT	GO:0016032~viral process	3	50	0.00304983	KRT18, KRT8, PIK3R1	6	299	16792	28.0803	0.388458	0.388458	3.62485
cluster5	GOTERM_BP_DIRECT	GO:0050730~regulation of peptidyl-tyrosine phosphorylation	2	33.3333	0.00386536	EGFR, IFNAR1	6	13	16792	430.564	0.463951	0.267846	4.57351
cluster5	GOTERM_BP_DIRECT	GO:0097284~hepatocyte apoptotic process	2	33.3333	0.00386536	KRT18, KRT8	6	13	16792	430.564	0.463951	0.267846	4.57351
cluster5	GOTERM_BP_DIRECT	GO:0043066~negative regulation of apoptotic process	3	50	0.00693895	EGFR, KRT18, PIK3R1	6	455	16792	18.4527	0.674067	0.311809	8.07237
cluster5	GOTERM_BP_DIRECT	GO:0007259~JAK-STAT cascade	2	33.3333	0.00949323	SOCS1, IFNAR1	6	32	16792	174.917	0.784697	0.318819	10.8901
cluster5	GOTERM_BP_DIRECT	GO:0038128~ERBB2 signaling pathway	2	33.3333	0.0112652	EGFR, PIK3R1	6	38	16792	147.298	0.838618	0.305662	12.798
cluster5	GOTERM_BP_DIRECT	GO:0097191~extrinsic apoptotic signaling pathway	2	33.3333	0.012445	KRT18, KRT8	6	42	16792	133.27	0.866842	0.285403	14.0476
cluster5	GOTERM_BP_DIRECT	GO:0071230~cellular response to amino acid stimulus	2	33.3333	0.0139183	EGFR, SOCS1	6	47	16792	119.092	0.895293	0.275569	15.5848
cluster5	GOTERM_BP_DIRECT	GO:0007173~epidermal growth factor receptor signaling pathway	2	33.3333	0.0165657	EGFR, PIK3R1	6	56	16792	99.9524	0.93208	0.285504	18.2839
cluster5	GOTERM_BP_DIRECT	GO:0014066~regulation of phosphatidylinositol 3-kinase signaling	2	33.3333	0.0230133	EGFR, PIK3R1	6	78	16792	71.7607	0.976446	0.340645	24.5296
cluster5	GOTERM_BP_DIRECT	GO:0046854~phosphatidylinositol phosphorylation	2	33.3333	0.0276812	EGFR, PIK3R1	6	94	16792	59.5461	0.989106	0.363615	28.7746
cluster5	GOTERM_BP_DIRECT	GO:0048015~phosphatidylinositol-mediated signaling	2	33.3333	0.0311703	EGFR, PIK3R1	6	106	16792	52.805	0.993893	0.370911	31.8034
cluster5	GOTERM_BP_DIRECT	GO:0033209~tumor necrosis factor-mediated signaling pathway	2	33.3333	0.0346495	KRT18, KRT8	6	118	16792	47.435	0.996578	0.376948	34.7055
cluster5	GOTERM_BP_DIRECT	GO:0030335~positive regulation of cell migration	2	33.3333	0.0536066	EGFR, PIK3R1	6	184	16792	30.4203	0.99986	0.494575	48.6239
cluster6	GOTERM_BP_DIRECT	GO:0046813~receptor-mediated virion attachment to host cell	2	33.3333	0.00148809	ICAM1, CD81	6	5	16792	1119.47	0.138362	0.138362	1.63933
cluster6	GOTERM_BP_DIRECT	GO:0048024~regulation of mRNA splicing, via spliceosome	2	33.3333	0.00356845	SRPK2, SRPK1	6	12	16792	466.444	0.300566	0.163678	3.89014
cluster6	GOTERM_BP_DIRECT	GO:0045070~positive regulation of viral genome replication	2	33.3333	0.00771876	SRPK2, SRPK1	6	26	16792	215.282	0.539237	0.227629	8.24109
cluster6	GOTERM_BP_DIRECT	GO:0045071~negative regulation of viral genome replication	2	33.3333	0.0118552	SRPK2, SRPK1	6	40	16792	139.933	0.696571	0.257811	12.3985
cluster6	GOTERM_BP_DIRECT	GO:0046718~viral entry into host cell	2	33.3333	0.0235978	ICAM1, CD81	6	80	16792	69.9667	0.908193	0.379738	23.284
cluster6	GOTERM_BP_DIRECT	GO:0050731~positive regulation of peptidyl-tyrosine phosphorylation	2	33.3333	0.0241819	ICAM1, CD81	6	82	16792	68.2602	0.913526	0.335011	23.7919
cluster6	GOTERM_BP_DIRECT	GO:0008380~RNA splicing	2	33.3333	0.0484663	SRPK2, SRPK1	6	166	16792	33.7189	0.993043	0.508217	42.3867
cluster6	GOTERM_BP_DIRECT	GO:0050776~regulation of immune response	2	33.3333	0.0518957	ICAM1, CD81	6	178	16792	31.4457	0.995151	0.486309	44.6499
cluster6	GOTERM_BP_DIRECT	GO:0006397~mRNA processing	2	33.3333	0.052181	HNRNPA1, SRPK1	6	179	16792	31.27	0.995295	0.448693	44.8345
cluster6	GOTERM_BP_DIRECT	GO:0016032~viral process	2	33.3333	0.0859257	HNRNPA1, SRPK1	6	299	16792	18.7202	0.999875	0.592793	63.109
cluster7	GOTERM_BP_DIRECT	GO:0016032~viral process	4	44.4444	0.000292919	CUL5, KRT19, HNRNPK, TP53	9	299	16792	24.9602	0.066256	0.066256	0.375914
cluster7	GOTERM_BP_DIRECT	GO:0043066~negative regulation of apoptotic process	4	44.4444	0.000999881	HNRNPK, TP53, NFKB1, GSTP1	9	455	16792	16.4024	0.208709	0.110455	1.27783
cluster7	GOTERM_BP_DIRECT	GO:0006366~transcription from RNA polymerase II promoter	4	44.4444	0.00141539	HNRNPK, TP53, ESR1, NFKB1	9	513	16792	14.548	0.282107	0.104594	1.80439
cluster7	GOTERM_BP_DIRECT	GO:0045944~positive regulation of transcription from RNA polymerase II promoter	4	44.4444	0.00891727	HNRNPK, TP53, ESR1, NFKB1	9	981	16792	7.60766	0.877053	0.407853	10.8769
cluster7	GOTERM_BP_DIRECT	GO:0070372~regulation of ERK1 and ERK2 cascade	2	22.2222	0.011851	GSTP1, FN1	9	25	16792	149.262	0.93856	0.427613	14.2096
cluster7	GOTERM_BP_DIRECT	GO:0097193~intrinsic apoptotic signaling pathway	2	22.2222	0.0142064	CUL5, TP53	9	30	16792	124.385	0.96485	0.427661	16.8017
cluster7	GOTERM_BP_DIRECT	GO:0048147~negative regulation of fibroblast proliferation	2	22.2222	0.0146769	TP53, GSTP1	9	31	16792	120.373	0.968565	0.38998	17.3107
cluster7	GOTERM_BP_DIRECT	GO:0043124~negative regulation of I-kappaB kinase/NF-kappaB signaling	2	22.2222	0.0189025	ESR1, GSTP1	9	40	16792	93.2889	0.988501	0.427756	21.7554
cluster7	GOTERM_BP_DIRECT	GO:0045893~positive regulation of transcription, DNA-templated	3	33.3333	0.0232526	TP53, ESR1, NFKB1	9	515	16792	10.8686	0.995935	0.457576	26.1001
cluster7	GOTERM_BP_DIRECT	GO:0048146~positive regulation of fibroblast proliferation	2	22.2222	0.0254441	ESR1, FN1	9	54	16792	69.1029	0.997597	0.452885	28.2035
cluster7	GOTERM_BP_DIRECT	GO:0043627~response to estrogen	2	22.2222	0.0305571	KRT19, ESR1	9	65	16792	57.4085	0.999298	0.483237	32.8982
cluster7	GOTERM_BP_DIRECT	GO:0032355~response to estradiol	2	22.2222	0.0425492	ESR1, GSTP1	9	91	16792	41.0061	0.999962	0.571677	42.8207
cluster7	GOTERM_BP_DIRECT	GO:0000122~negative regulation of transcription from RNA polymerase II promoter	3	33.3333	0.0432884	TP53, ESR1, NFKB1	9	720	16792	7.77407	0.999968	0.549122	43.3856
cluster7	GOTERM_BP_DIRECT	GO:0071222~cellular response to lipopolysaccharide	2	22.2222	0.0525948	NFKB1, GSTP1	9	113	16792	33.0226	0.999997	0.594667	50.0713
cluster7	GOTERM_BP_DIRECT	GO:0016925~protein sumoylation	2	22.2222	0.0544113	HNRNPK, TP53	9	117	16792	31.8936	0.999998	0.582213	51.2881
cluster7	GOTERM_BP_DIRECT	GO:0010629~negative regulation of gene expression	2	22.2222	0.0634484	ESR1, NFKB1	9	137	16792	27.2376	1	0.6166	56.9453
cluster7	GOTERM_BP_DIRECT	GO:0007050~cell cycle arrest	2	22.2222	0.0652467	CUL5, TP53	9	141	16792	26.4649	1	0.604949	57.9961
cluster7	GOTERM_BP_DIRECT	GO:0042981~regulation of apoptotic process	2	22.2222	0.0971036	TP53, ESR1	9	213	16792	17.519	1	0.734971	73.1036
cluster8	GOTERM_BP_DIRECT	GO:0016032~viral process	3	60	0.000936867	C1QBP, NPM1, YWHAE	4	299	16792	42.1204	0.0713721	0.0713721	0.989057
cluster1	GOTERM_CC_DIRECT	GO:0000502~proteasome complex	6	46.1538	2.53853e-10	PSMB5, PSMA3, PSMD1, PSMA7, PSMB8, PSMB9	13	60	18224	140.185	1.29465e-08	1.29465e-08	2.45576e-07
cluster1	GOTERM_CC_DIRECT	GO:0005839~proteasome core complex	5	38.4615	6.40994e-10	PSMB5, PSMA3, PSMA7, PSMB8, PSMB9	13	21	18224	333.773	3.26907e-08	1.63454e-08	6.20096e-07
cluster1	GOTERM_CC_DIRECT	GO:0005829~cytosol	10	76.9231	2.7877e-05	PSMB5, AR, PLCG1, HCK, PSMA3, PSMD1, PSMA7, SRC, PSMB8, PSMB9	13	3315	18224	4.2288	0.00142074	0.000473803	0.0269648
cluster1	GOTERM_CC_DIRECT	GO:0005634~nucleus	11	84.6154	0.000187912	PSMB5, AR, HCK, PSMA3, PSMD1, AIRE, FASLG, PSMA7, SRC, PSMB8, PSMB9	13	5415	18224	2.8477	0.00953864	0.00239324	0.181638
cluster1	GOTERM_CC_DIRECT	GO:0070062~extracellular exosome	8	61.5385	0.000796267	PSMB5, PSMA3, PSMD1, FASLG, PSMA7, SRC, PSMB8, PSMB9	13	2811	18224	3.9896	0.0398116	0.00809224	0.767651
cluster1	GOTERM_CC_DIRECT	GO:0005901~caveola	3	23.0769	0.000807911	HCK, FASLG, SRC	13	65	18224	64.7006	0.0403821	0.00684647	0.778837
cluster1	GOTERM_CC_DIRECT	GO:1990111~spermatoproteasome complex	2	15.3846	0.00328839	PSMB8, PSMB9	13	5	18224	560.738	0.154633	0.0237121	3.13619
cluster1	GOTERM_CC_DIRECT	GO:0005654~nucleoplasm	7	53.8462	0.0050814	PSMB5, AR, PSMA3, PSMD1, PSMA7, PSMB8, PSMB9	13	2784	18224	3.52476	0.228804	0.0319548	4.80879
cluster1	GOTERM_CC_DIRECT	GO:0019773~proteasome core complex, alpha-subunit complex	2	15.3846	0.00525666	PSMA3, PSMA7	13	8	18224	350.462	0.235701	0.0294247	4.97089
cluster1	GOTERM_CC_DIRECT	GO:0005737~cytoplasm	8	61.5385	0.0301829	AR, PLCG1, PSMA3, AIRE, PSMA7, SRC, PSMB8, PSMB9	13	5222	18224	2.1476	0.790501	0.144701	25.6574
cluster1	GOTERM_CC_DIRECT	GO:0005884~actin filament	2	15.3846	0.0419834	HCK, SRC	13	65	18224	43.1337	0.887792	0.180331	33.9606
cluster1	GOTERM_CC_DIRECT	GO:0031234~extrinsic component of cytoplasmic side of plasma membrane	2	15.3846	0.0438815	HCK, SRC	13	68	18224	41.2308	0.898586	0.17363	35.2155
cluster1	GOTERM_CC_DIRECT	GO:0042995~cell projection	2	15.3846	0.048297	PLCG1, HCK	13	75	18224	37.3826	0.919911	0.176508	38.0525
cluster2	GOTERM_CC_DIRECT	GO:0005829~cytosol	6	66.6667	0.00681731	SOCS3, GRB2, NFKBIA, JAK1, CHUK, STAT3	9	3315	18224	3.66496	0.259914	0.259914	6.19944
cluster2	GOTERM_CC_DIRECT	GO:0005737~cytoplasm	7	77.7778	0.00882672	SOCS3, CXCR4, GRB2, NFKBIA, JAK1, CHUK, STAT3	9	5222	18224	2.71433	0.323011	0.177207	7.96003
cluster2	GOTERM_CC_DIRECT	GO:0005886~plasma membrane	6	66.6667	0.0177593	PTPRC, TNFRSF1A, CXCR4, GRB2, NFKBIA, STAT3	9	4121	18224	2.94815	0.545442	0.231112	15.4345
cluster2	GOTERM_CC_DIRECT	GO:0009986~cell surface	3	33.3333	0.0219494	PTPRC, TNFRSF1A, CXCR4	9	542	18224	11.2079	0.623384	0.216616	18.7501
cluster2	GOTERM_CC_DIRECT	GO:0045121~membrane raft	2	22.2222	0.0869483	PTPRC, TNFRSF1A	9	206	18224	19.6591	0.981728	0.550883	57.3023
cluster3	GOTERM_CC_DIRECT	GO:0005829~cytosol	8	88.8889	4.41133e-05	CDK1, GFAP, BECN1, VIM, PML, IFI16, EIF2AK2, STAT1	9	3315	18224	4.88661	0.00273134	0.00273134	0.044508
cluster3	GOTERM_CC_DIRECT	GO:0005737~cytoplasm	7	77.7778	0.00882672	CDK1, GFAP, VIM, PML, IFI16, EIF2AK2, STAT1	9	5222	18224	2.71433	0.422869	0.240309	8.55846
cluster3	GOTERM_CC_DIRECT	GO:0005634~nucleus	7	77.7778	0.0107151	CDK1, HMGB1, BECN1, PML, IFI16, EIF2AK2, STAT1	9	5415	18224	2.61758	0.487225	0.199597	10.3014
cluster3	GOTERM_CC_DIRECT	GO:0045111~intermediate filament cytoskeleton	2	22.2222	0.0226047	GFAP, VIM	9	52	18224	77.8803	0.757698	0.298401	20.6048
cluster3	GOTERM_CC_DIRECT	GO:0005654~nucleoplasm	5	55.5556	0.0227185	CDK1, HMGB1, PML, IFI16, STAT1	9	2784	18224	3.63665	0.759442	0.247955	20.6981
cluster3	GOTERM_CC_DIRECT	GO:0005882~intermediate filament	2	22.2222	0.0485508	GFAP, VIM	9	113	18224	35.8387	0.954301	0.402068	39.4828
cluster3	GOTERM_CC_DIRECT	GO:0005730~nucleolus	3	33.3333	0.0512134	PML, IFI16, STAT1	9	857	18224	7.08829	0.96159	0.372262	41.1704
cluster3	GOTERM_CC_DIRECT	GO:0000784~nuclear chromosome, telomeric region	2	22.2222	0.0556734	CDK1, PML	9	130	18224	31.1521	0.97132	0.358499	43.9022
cluster3	GOTERM_CC_DIRECT	GO:0005768~endosome	2	22.2222	0.0946239	HMGB1, BECN1	9	225	18224	17.999	0.997894	0.495803	63.3275
cluster3	GOTERM_CC_DIRECT	GO:0043005~neuron projection	2	22.2222	0.0994425	HMGB1, VIM	9	237	18224	17.0877	0.998487	0.477639	65.2502
cluster4	GOTERM_CC_DIRECT	GO:0045121~membrane raft	2	50	0.0335313	TNF, FYN	4	206	18224	44.233	0.588013	0.588013	24.3988
cluster4	GOTERM_CC_DIRECT	GO:0005829~cytosol	3	75	0.0872126	FYN, IKBKG, TNFAIP3	4	3315	18224	4.12308	0.906758	0.694645	52.6849
cluster5	GOTERM_CC_DIRECT	GO:0005737~cytoplasm	5	83.3333	0.0259644	EGFR, KRT18, KRT8, SOCS1, PIK3R1	6	5222	18224	2.90821	0.724472	0.724472	22.2938
cluster5	GOTERM_CC_DIRECT	GO:0045095~keratin filament	2	33.3333	0.0271398	KRT18, KRT8	6	100	18224	60.7467	0.740301	0.490393	23.1882
cluster5	GOTERM_CC_DIRECT	GO:0005882~intermediate filament	2	33.3333	0.0306243	KRT18, KRT8	6	113	18224	53.7581	0.782172	0.398312	25.7858
cluster5	GOTERM_CC_DIRECT	GO:0005911~cell-cell junction	2	33.3333	0.0463131	KRT8, PIK3R1	6	172	18224	35.3178	0.902077	0.440602	36.5336
cluster5	GOTERM_CC_DIRECT	GO:0005913~cell-cell adherens junction	2	33.3333	0.0855423	EGFR, KRT18	6	323	18224	18.807	0.987497	0.583703	57.5734
cluster6	GOTERM_CC_DIRECT	GO:0001772~immunological synapse	2	33.3333	0.00929463	ICAM1, CD81	6	34	18224	178.667	0.200776	0.200776	7.2172
cluster6	GOTERM_CC_DIRECT	GO:0070062~extracellular exosome	4	66.6667	0.0287123	ICAM1, HIST1H1E, CD81, HNRNPA1	6	2811	18224	4.32207	0.503008	0.295023	20.8398
cluster7	GOTERM_CC_DIRECT	GO:0000790~nuclear chromatin	3	33.3333	0.00299584	HNRNPK, TP53, ESR1	9	193	18224	31.475	0.141885	0.141885	2.8608
cluster7	GOTERM_CC_DIRECT	GO:0005654~nucleoplasm	5	55.5556	0.0227185	HNRNPK, ISG15, TP53, ESR1, NFKB1	9	2784	18224	3.63665	0.690255	0.443453	19.9335
cluster7	GOTERM_CC_DIRECT	GO:0005829~cytosol	5	55.5556	0.0411243	CUL5, ISG15, TP53, NFKB1, GSTP1	9	3315	18224	3.05413	0.882543	0.510267	33.3854
cluster8	GOTERM_CC_DIRECT	GO:0005730~nucleolus	4	80	0.000400019	GLTSCR2, C1QBP, NPM1, PUM3	5	857	18224	17.0119	0.00995261	0.00995261	0.324083
cluster8	GOTERM_CC_DIRECT	GO:0016020~membrane	3	60	0.073983	C1QBP, NPM1, YWHAE	5	2200	18224	4.97018	0.853623	0.617407	46.3991
cluster8	GOTERM_CC_DIRECT	GO:0005925~focal adhesion	2	40	0.0831048	NPM1, YWHAE	5	391	18224	18.6435	0.885714	0.514715	50.5358
cluster1	GOTERM_MF_DIRECT	GO:0004298~threonine-type endopeptidase activity	5	38.4615	8.70245e-10	PSMB5, PSMA3, PSMA7, PSMB8, PSMB9	13	21	16881	309.176	6.00469e-08	6.00469e-08	8.97976e-07
cluster1	GOTERM_MF_DIRECT	GO:0005102~receptor binding	4	30.7692	0.00173345	AR, HCK, FASLG, SRC	13	353	16881	14.7143	0.112824	0.0580999	1.77432
cluster1	GOTERM_MF_DIRECT	GO:0004713~protein tyrosine kinase activity	3	23.0769	0.00386128	HCK, MET, SRC	13	133	16881	29.2903	0.234284	0.0851374	3.91341
cluster1	GOTERM_MF_DIRECT	GO:0005515~protein binding	12	92.3077	0.00474638	PSMB5, AR, PLCG1, HCK, PSMA3, MET, AIRE, FASLG, PSMA7, SRC, PSMB8, PSMB9	13	8785	16881	1.77376	0.279838	0.0787925	4.79073
cluster1	GOTERM_MF_DIRECT	GO:0004715~non-membrane spanning protein tyrosine kinase activity	2	15.3846	0.0322242	HCK, SRC	13	46	16881	56.4582	0.895658	0.363656	28.6795
cluster1	GOTERM_MF_DIRECT	GO:0004175~endopeptidase activity	2	15.3846	0.0377302	PSMA3, PSMD1	13	54	16881	48.094	0.929615	0.35744	32.7572
cluster2	GOTERM_MF_DIRECT	GO:0019903~protein phosphatase binding	3	33.3333	0.000378301	GRB2, JAK1, STAT3	9	63	16881	89.3175	0.0220767	0.0220767	0.377124
cluster2	GOTERM_MF_DIRECT	GO:0031730~CCR5 chemokine receptor binding	2	22.2222	0.00378575	JAK1, STAT3	9	8	16881	468.917	0.200511	0.105859	3.71672
cluster2	GOTERM_MF_DIRECT	GO:0005515~protein binding	9	100	0.00537136	PTPRC, TNFRSF1A, SOCS3, CXCR4, GRB2, NFKBIA, JAK1, CHUK, STAT3	9	8785	16881	1.92157	0.272226	0.100505	5.23614
cluster2	GOTERM_MF_DIRECT	GO:0031625~ubiquitin protein ligase binding	3	33.3333	0.00753771	CXCR4, NFKBIA, JAK1	9	287	16881	19.6063	0.360078	0.1056	7.27716
cluster2	GOTERM_MF_DIRECT	GO:0019901~protein kinase binding	3	33.3333	0.0126767	PTPRC, GRB2, STAT3	9	376	16881	14.9654	0.528911	0.139758	11.9616
cluster2	GOTERM_MF_DIRECT	GO:0042802~identical protein binding	3	33.3333	0.0460769	GRB2, NFKBIA, STAT3	9	749	16881	7.51268	0.938157	0.371148	37.5655
cluster2	GOTERM_MF_DIRECT	GO:0005088~Ras guanyl-nucleotide exchange factor activity	2	22.2222	0.053228	GRB2, JAK1	9	115	16881	32.6203	0.960329	0.369358	42.0851
cluster3	GOTERM_MF_DIRECT	GO:0003725~double-stranded RNA binding	3	33.3333	0.000354644	HMGB1, VIM, EIF2AK2	9	61	16881	92.2459	0.0241777	0.0241777	0.365342
cluster3	GOTERM_MF_DIRECT	GO:0003690~double-stranded DNA binding	3	33.3333	0.000624922	HMGB1, IFI16, STAT1	9	81	16881	69.4691	0.0422161	0.0213357	0.642962
cluster3	GOTERM_MF_DIRECT	GO:0005515~protein binding	9	100	0.00537136	CDK1, HMGB1, GFAP, BECN1, VIM, PML, IFI16, EIF2AK2, STAT1	9	8785	16881	1.92157	0.310386	0.116509	5.40587
cluster3	GOTERM_MF_DIRECT	GO:0001948~glycoprotein binding	2	22.2222	0.0303981	GFAP, VIM	9	65	16881	57.7128	0.881164	0.412866	27.2786
cluster3	GOTERM_MF_DIRECT	GO:0042802~identical protein binding	3	33.3333	0.0460769	GFAP, VIM, STAT1	9	749	16881	7.51268	0.961415	0.478463	38.5382
cluster3	GOTERM_MF_DIRECT	GO:0005200~structural constituent of cytoskeleton	2	22.2222	0.0509664	GFAP, VIM	9	110	16881	34.103	0.972934	0.452053	41.7124
cluster3	GOTERM_MF_DIRECT	GO:0044822~poly(A) RNA binding	3	33.3333	0.0956122	HMGB1, IFI16, EIF2AK2	9	1129	16881	4.98406	0.999026	0.628651	64.5482
cluster4	GOTERM_MF_DIRECT	GO:0070530~K63-linked polyubiquitin binding	2	50	0.00337298	IKBKG, TNFAIP3	4	19	16881	444.237	0.129359	0.129359	3.06145
cluster4	GOTERM_MF_DIRECT	GO:0042802~identical protein binding	3	75	0.00572437	TNF, FYN, TNFAIP3	4	749	16881	16.9035	0.209724	0.111026	5.14597
cluster4	GOTERM_MF_DIRECT	GO:0002020~protease binding	2	50	0.017843	TNF, TNFAIP3	4	101	16881	83.5693	0.522012	0.218122	15.2688
cluster5	GOTERM_MF_DIRECT	GO:0005159~insulin-like growth factor receptor binding	2	33.3333	0.0044355	SOCS1, PIK3R1	6	15	16881	375.133	0.192149	0.192149	4.15374
cluster5	GOTERM_MF_DIRECT	GO:0097110~scaffold protein binding	2	33.3333	0.0141382	KRT18, KRT8	6	48	16881	117.229	0.495142	0.289466	12.7063
cluster5	GOTERM_MF_DIRECT	GO:0046934~phosphatidylinositol-4,5-bisphosphate 3-kinase activity	2	33.3333	0.0182316	EGFR, PIK3R1	6	62	16881	90.7581	0.586539	0.25502	16.1047
cluster5	GOTERM_MF_DIRECT	GO:0019903~protein phosphatase binding	2	33.3333	0.0185235	EGFR, PIK3R1	6	63	16881	89.3175	0.592398	0.200977	16.3424
cluster5	GOTERM_MF_DIRECT	GO:0005515~protein binding	6	100	0.0381488	EGFR, KRT18, KRT8, SOCS1, PIK3R1, IFNAR1	6	8785	16881	1.92157	0.845411	0.311608	31.0096
cluster5	GOTERM_MF_DIRECT	GO:0005198~structural molecule activity	2	33.3333	0.0710575	KRT18, KRT8	6	247	16881	22.7814	0.970929	0.445489	50.5121
cluster5	GOTERM_MF_DIRECT	GO:0098641~cadherin binding involved in cell-cell adhesion	2	33.3333	0.0830039	EGFR, KRT18	6	290	16881	19.4034	0.984382	0.447988	56.2628
cluster6	GOTERM_MF_DIRECT	GO:0044822~poly(A) RNA binding	4	66.6667	0.00269342	SRPK2, HIST1H1E, HNRNPA1, SRPK1	6	1129	16881	9.96811	0.0576091	0.0576091	2.08868
cluster6	GOTERM_MF_DIRECT	GO:0005515~protein binding	6	100	0.0381488	ICAM1, SRPK2, HIST1H1E, CD81, HNRNPA1, SRPK1	6	8785	16881	1.92157	0.575015	0.348091	26.2441
cluster6	GOTERM_MF_DIRECT	GO:0000287~magnesium ion binding	2	33.3333	0.0589869	SRPK2, SRPK1	6	204	16881	27.5833	0.737515	0.359723	37.863
cluster7	GOTERM_MF_DIRECT	GO:0042802~identical protein binding	4	44.4444	0.00412009	TP53, ESR1, NFKB1, FN1	9	749	16881	10.0169	0.272326	0.272326	4.26241
cluster7	GOTERM_MF_DIRECT	GO:0005515~protein binding	9	100	0.00537136	CUL5, KRT19, HNRNPK, ISG15, TP53, ESR1, NFKB1, GSTP1, FN1	9	8785	16881	1.92157	0.339468	0.187269	5.52395
cluster7	GOTERM_MF_DIRECT	GO:0008134~transcription factor binding	3	33.3333	0.00738595	TP53, ESR1, NFKB1	9	284	16881	19.8134	0.434943	0.173269	7.52347
cluster7	GOTERM_MF_DIRECT	GO:0003682~chromatin binding	3	33.3333	0.0136608	TP53, ESR1, NFKB1	9	391	16881	14.3913	0.653244	0.232628	13.5084
cluster7	GOTERM_MF_DIRECT	GO:0001046~core promoter sequence-specific DNA binding	2	22.2222	0.0202013	TP53, ESR1	9	43	16881	87.2403	0.792252	0.26969	19.3715
cluster7	GOTERM_MF_DIRECT	GO:0003677~DNA binding	4	44.4444	0.0372303	HNRNPK, TP53, ESR1, NFKB1	9	1674	16881	4.48188	0.946145	0.385478	32.9881
cluster7	GOTERM_MF_DIRECT	GO:0002020~protease binding	2	22.2222	0.0468836	TP53, FN1	9	101	16881	37.1419	0.975212	0.410335	39.7472
cluster7	GOTERM_MF_DIRECT	GO:0003700~transcription factor activity, sequence-specific DNA binding	3	33.3333	0.0721153	TP53, ESR1, NFKB1	9	961	16881	5.85536	0.996859	0.513448	54.6014
cluster7	GOTERM_MF_DIRECT	GO:0000977~RNA polymerase II regulatory region sequence-specific DNA binding	2	22.2222	0.0944433	TP53, NFKB1	9	208	16881	18.0353	0.999519	0.572054	64.8897
cluster7	GOTERM_MF_DIRECT	GO:0044212~transcription regulatory region DNA binding	2	22.2222	0.096614	TP53, NFKB1	9	213	16881	17.6119	0.9996	0.542675	65.7676
cluster8	GOTERM_MF_DIRECT	GO:0044822~poly(A) RNA binding	4	80	0.00113391	GLTSCR2, NPM1, PUM3, YWHAE	5	1129	16881	11.9617	0.0400209	0.0400209	1.00683
cluster8	GOTERM_MF_DIRECT	GO:0003729~mRNA binding	2	40	0.0292943	C1QBP, PUM3	5	125	16881	54.0192	0.657112	0.414433	23.2938
