# Supplementary material for: Network pharmacology-based study on the mechanism of Yiganling capsule in hepatitis B treatment
Source: BMC Complement Med Ther. 2020 Feb 5;20:37. doi: 10.1186/s12906-020-2815-y (PMC7076828; doi:10.1186/s12906-020-2815-y)
Supplement: Supplementary file 12 — Additional file 12: Table S21. Pathway of YGL capsule- Hepatitis B Disease target. Table S22. Four topological feature values of Pathway of YGL capsule- Hepatitis B Disease target. [file 12906_2020_2815_MOESM12_ESM.xlsx]

## Sheet: Table21
Supplementary Table S21 Pathway of YGL capsule- Hepatitis B Disease target
Nodes	Target
OCLN	Hepatitis C
OCLN	TNFAIP3
PATL1	PSMA3
PKN2	PLCG1
PKN2	VAPB
POLR2A	RXRA
POLR2A	SMN1
POLR2A	SRC
POLR2A	VDR
INTS10	POLR2A
INTS10	POLR2E
PSMB9	POLR2A
PSMB9	POLR2E
PSMB9	PSMD1
PSMB9	SRC
POLR2E	POLR2A
POLR2E	RUVBL1
POLR2E	SRC
POLR2E	SRPK1
PPARA	Hepatitis C
PPARA	PPARGC1A
PPARA	RXRA
PPARA	STAT1
PPARGC1A	RXRA
PPIB	RC3H1
PRRC2C	SRPK2
PSMA7	PSMB5
PSMA7	PSMB8
PSMA7	PSMB9
PSMA7	PSMD1
PSMA7	SRPK1
PSMB5	PSMB8
PSMB5	PSMB9
PSMB5	PSMD1
PSMB5	VIM
PSMB8	PSMB9
PSMB8	PSMD1
PTGS2	TNF signaling pathway
PTGS2	NF-kappa B signaling pathway
PTGS2	VEGF signaling pathway
PTGS2	PSMD1
RARB	RXRA
E4F1	TP53
RC3H1	VIM
RXRA	Hepatitis C
RXRA	PI3K-Akt signaling pathway
RXRA	SMN1
RXRA	SRC
RXRA	STAT1
RXRA	VDR
SOCS3	Hepatitis C
SOCS3	TNF signaling pathway
SOCS3	Jak-STAT signaling pathway
SOCS3	Prolactin signaling pathway
SOCS3	TNFSF10
SOCS1	Jak-STAT signaling pathway
SOCS1	Prolactin signaling pathway
RIT2	SRPK2
RUVBL1	SRCAP
RUVBL1	TNFRSF1A
CPPED1	SEPSECS
SMN1	UCHL1
SOD1	UBE3A
SON	SRPK1
SON	SRPK2
SRPK1	SRPK2
SRPK1	VDR
TGFB1	Hepatitis B
TGFB1	FoxO signaling pathway
TGFB1	MAPK signaling pathway
TICAM1	TLR4
TICAM1	TNFAIP3
TICAM1	TRIM56
TNFAIP3	TNF
TNFAIP3	TNFRSF1A
TNFAIP3	TNFSF10
TNFSF10	FoxO signaling pathway
VAPA	VAPB

## Sheet: Table22
Supplementary Table S22: Four topological feature values of pathway of YGL capsule- Hepatitis B Disease target network
Nodes	Betweenness	Closeness	Degree	Eccentricity
XRCC1	25.3414	0.361801	4	4
UCHL1	215.732	0.418312	9	4
TG	0	0.299101	1	5
SRPK1	261.242	0.416071	12	4
SRCAP	0	0.321823	2	5
SMN1	118.592	0.384488	7	4
CPPED1	0	1	1	1
SELL	5.36507	0.350904	2	4
SARS	24.2236	0.321823	2	5
SOCS1	382.662	0.425182	12	4
SOCS3	752.066	0.439623	15	4
RXRA	317.876	0.416816	14	4
RC3H1	53.5471	0.362364	6	4
RARB	3.98656	0.324061	3	5
PUM3	21.4756	0.366352	4	5
PTGS2	116.022	0.385762	6	4
PSMB8	84.6452	0.346211	7	5
PSMB5	89.7007	0.378247	9	4
PSMA7	418.609	0.423636	15	4
PRRC2C	2.85851	0.342144	2	4
PPARA	73.4689	0.375201	7	4
POLR2E	265.592	0.396934	12	4
INTS10	0	0.309429	2	5
POLR2A	635.577	0.427523	17	4
PNKD	76.837	0.33429	3	5
PATL1	5.98017	0.341142	2	5
OCLN	17.6899	0.328632	3	5
NUP153	94.8042	0.385762	5	4
NOS3	178.404	0.380098	8	4
NOLC1	24.927	0.360681	4	4
NFKB1	1748.42	0.456863	35	4
CP	0	0.261504	1	5
MMP1	0	1	1	1
LDLR	12.0721	0.311497	2	5
LAMTOR5	66.3127	0.370429	5	4
STAT1	1791.2	0.464143	29	4
NPM1	2497.35	0.48643	33	4
JAK1	1001.97	0.450677	23	4
ISG15	483.09	0.392256	14	4
IRF3	179.134	0.371611	11	4
IL13	18.7734	0.324061	3	5
IL4	42.0329	0.332382	4	4
IL2	0	0	0	0
IL10	62.3559	0.309429	4	5
IL1B	155.527	0.384488	8	4
KRT18	72.3768	0.420578	10	4
KRT8	12.5914	0.410935	7	4
IKBKG	1200.74	0.444656	28	4
RBCK1	111.918	0.386401	7	4
IKBKE	1272.59	0.445507	25	4
IGHM	7.15901	0.338171	2	5
IFNLR1	0	0.277381	2	5
IFNL3	0	0.277381	2	5
IFNL2	1	0.277712	3	5
IL10RB	7.08734	0.281401	4	5
IFNGR2	111.413	0.317439	4	5
IFNAR2	65.393	0.367508	8	4
IFNAR1	11.1889	0.351433	7	5
IFIT1	2.25	0.311497	2	5
ITPA	22.6307	0.371611	3	4
ICAM1	261.123	0.406632	10	4
IGSF8	152.74	0.369841	9	4
MX1	9.82034	0.357911	3	5
TP53	4642.14	0.495745	47	4
HNRNPK	524.288	0.44636	20	4
PSMA3	1102.06	0.411661	19	4
IGF2BP1	444.5	0.421338	10	4
HNRNPA1	2221.77	0.462302	31	4
HNF1A	112.185	0.383224	8	4
HMGB1	280.395	0.396934	11	4
HLA-DRB1	0	0.311081	2	4
HIST1H1E	1.90981	0.331909	4	5
HGF	13.2067	0.351433	4	4
GSTP1	3.35815	0.352496	3	4
GPS2	19.5394	0.33965	3	5
GFAP	201.941	0.427523	10	4
GABARAPL2	115.137	0.396934	8	4
AIRE	5.64606	0.384488	6	4
PTK2B	39.8875	0.412389	10	4
FOXP3	6.41515	0.302205	2	5
FLNB	52.0457	0.411661	8	4
FBXL2	5.8736	0.351433	2	5
FYN	514.334	0.423636	21	4
SRC	2539.02	0.5	44	4
FASLG	108.392	0.416816	14	4
MET	181.254	0.416816	16	4
PML	663.227	0.45776	19	4
PLCG1	1040.93	0.442966	25	4
FAS	119.061	0.404514	12	4
SPP1	10.5857	0.332857	3	4
HSP90B1	1137.21	0.42596	14	4
EPHA2	263.617	0.413854	8	4
CLDN4	1.9596	0.320055	2	5
GLTSCR2	7.8807	0.347761	4	5
HNRNPD	207.413	0.420578	13	4
IFI16	1108.31	0.417563	17	4
EIF3J	12.0226	0.309019	2	5
FN1	2533.66	0.472617	34	4
EIF2S1	36.9313	0.373397	6	4
EIF2B3	64.1896	0.375201	4	4
GOT1	58.4996	0.357362	3	4
ADAR	190.926	0.377634	4	4
EGFR	6755.88	0.528345	59	3
DDX58	270.13	0.398973	11	4
DDB1	204.832	0.405923	10	4
HSPD1	699.726	0.440454	14	4
CYP17A1	9.90303	0.311081	3	5
CXCL10	42.7256	0.310667	5	5
CXCR3	2.55398	0.293082	3	5
BTBD1	0	0.29198	1	5
CUL5	693.026	0.411661	14	4
CREB3L1	0	0.254367	1	5
CREB1	301.797	0.391597	12	4
CD93	0	0	0	0
CD209	0	0.308609	1	5
NFKBIA	773.618	0.453307	25	4
ESR1	2422.98	0.495745	42	3
EIF2AK2	481.015	0.43797	17	4
CHCHD2	0	0.292714	1	5
CREB3	600.529	0.340643	6	4
CEP44	26.8384	0.299101	2	5
CEBPB	570.126	0.429889	14	4
CEBPA	394.576	0.376414	12	4
CDKN3	2.87134	0.311914	2	5
CIITA	0	0.301423	1	5
CDK1	1166.55	0.430684	19	4
HLA-A	345.313	0.376414	7	4
CD86	0	0	0	0
CD81	68.0443	0.373997	9	4
HLA-DPA1	33.2402	0.315291	3	5
CXCR4	54.4553	0.366929	8	4
PIK3R1	1254.08	0.454191	29	4
PIK3CA	1138.32	0.439623	27	4
SGK1	42.221	0.366929	6	4
IKBKB	830.435	0.442125	27	4
CD40LG	25.8518	0.352496	4	4
DDX3X	901.11	0.432282	18	4
PSMD1	487.331	0.421338	15	4
CD40	257.249	0.380098	11	4
CCL5	260.569	0.373997	9	4
SMPD1	0	0.304974	1	5
CDH1	318.255	0.399657	12	4
CCNA2	35.236	0.383855	7	4
C1QBP	745.153	0.413121	14	4
BLNK	0	0.364063	3	4
BIRC5	20.9047	0.333333	4	4
BECN1	86.6565	0.379479	7	4
BAX	17.4144	0.357362	3	4
AXIN1	54.2521	0.359014	4	4
APC	105.653	0.340146	7	4
ATG5	57.8605	0.345185	7	5
ATG12	69.5545	0.350904	5	5
AR	817.737	0.450677	21	4
APOE	261.865	0.352496	6	4
APOBEC3G	8.89602	0.346211	2	4
APOA2	42.6034	0.302597	3	5
ANXA5	174.867	0.365204	4	5
AMBP	65.5648	0.388982	5	4
HCK	98.1289	0.419065	11	4
GRB2	5238.99	0.523596	54	3
ALB	1480.45	0.403114	16	4
AIP	51.8185	0.366929	4	4
AGTR1	8.15243	0.357911	3	4
AGO4	19.5535	0.362364	3	4
HLA-C	45.686	0.328632	4	5
HLA-B	519.054	0.405217	14	4
YWHAE	1184.7	0.447217	18	3
APP	5870.83	0.493644	44	4
FKBP8	29.0174	0.370429	6	4
LGALS3	276.966	0.397611	6	4
CD4	663.536	0.394915	14	4
ABCB1	15.1256	0.312752	3	5
Rap1 signaling pathway	58.309	0.39094	8	4
ErbB signaling pathway	3.31056	0.392917	5	4
B cell receptor signaling pathway	4.1832	0.373397	5	4
MAPK signaling pathway	102.704	0.414591	10	4
HIF-1 signaling pathway	202.596	0.385762	6	4
VEGF signaling pathway	30.4063	0.36124	5	5
NOD-like receptor signaling pathway	47.3002	0.357362	6	4
Neurotrophin signaling pathway	45.9692	0.403114	9	4
Chemokine signaling pathway	494.109	0.392917	12	4
Estrogen signaling pathway	238.159	0.413854	9	4
NF-kappa B signaling pathway	95.0116	0.369841	9	4
FoxO signaling pathway	453.089	0.401033	11	4
T cell receptor signaling pathway	409.566	0.393581	11	4
Prolactin signaling pathway	267.513	0.401033	10	4
RIG-I-like receptor signaling pathway	263.16	0.373397	10	4
PI3K-Akt signaling pathway	1547.88	0.455078	22	3
Toll-like receptor signaling pathway	309.472	0.382594	13	4
Jak-STAT signaling pathway	2215.19	0.382594	15	4
TNF signaling pathway	448.065	0.385762	14	4
Hepatitis C	908.845	0.43797	20	4
Hepatitis B	985.89	0.438795	22	4
