# Supplementary material for: Network pharmacology-based study on the mechanism of Yiganling capsule in hepatitis B treatment
Source: BMC Complement Med Ther. 2020 Feb 5;20:37. doi: 10.1186/s12906-020-2815-y (PMC7076828; doi:10.1186/s12906-020-2815-y)
Supplement: Supplementary file 13 — Additional file 13: Table S23. Pathway for YGL capsule-HB-mechanism network only includes intersection targets network. Table S24. Four topological feature values of Pathway for YGL capsule-HB-mechanism network only include intersection targets network. [file 12906_2020_2815_MOESM13_ESM.xlsx]

## Sheet: Table23
Supplementary Table S23:Pathway for YGL capsule - Hepatitis B network only includes intersection targets
Nodes	Target
licorice	ABAT
licorice	ABCC1
licorice	ABCG2
licorice	ACACA
licorice	ACHE
licorice	ACPP
licorice	ADIPOQ
licorice	ADRA1A
licorice	ADRA1B
licorice	ADRA1D
licorice	ADRB1
licorice	ADRB2
licorice	AHR
licorice	AHSA1
licorice	AKR1B1
licorice	AKR1C1
licorice	AKR1C3
licorice	AKT1
licorice	ALOX5
licorice	APOB
licorice	AR
licorice	ATP5B
licorice	BAD
licorice	BAX
licorice	BCL2
licorice	BCL2L1
licorice	BIRC5
licorice	CA2
licorice	CALM1
licorice	CASP3
licorice	CASP8
licorice	CASP9
licorice	CAT
licorice	CAV1
licorice	CCL2
licorice	CCNA2
licorice	CCNB1
licorice	CCND1
licorice	CD40LG
licorice	CDK1
licorice	CDK2
licorice	CDK4
licorice	CDKN1A
licorice	CES1
licorice	CHEK1
licorice	CHEK2
licorice	CHRM1
licorice	CHRM2
licorice	CHRM3
licorice	CHRM4
licorice	CHRM5
licorice	CHRNA7
licorice	CHUK
licorice	CLDN4
licorice	COL1A1
licorice	COL3A1
licorice	CRP
licorice	CTSD
licorice	CXCL10
licorice	CXCL11
licorice	CXCL2
licorice	CXCL8
licorice	CYP19A1
licorice	CYP1A1
licorice	CYP1A2
licorice	CYP1B1
licorice	CYP3A4
licorice	DCAF5
licorice	DIO1
licorice	DPP4
licorice	DRD1
licorice	DUOX2
licorice	E2F1
licorice	E2F2
licorice	EGF
licorice	EGFR
licorice	EIF6
licorice	ELK1
licorice	ERBB2
licorice	ERBB3
licorice	ESR1
licorice	ESR2
licorice	F2
licorice	F3
licorice	F7
licorice	F8
licorice	FASN
licorice	FOS
licorice	FOSL2
licorice	GABRA1
licorice	GABRA2
licorice	GJA1
licorice	GOT1
licorice	GRIA2
licorice	GSK3B
licorice	GSR
licorice	GSTM1
licorice	GSTM2
licorice	GSTP1
licorice	HAS2
licorice	HIF1A
licorice	HK2
licorice	HMGCR
licorice	HMOX1
licorice	HSD3B1
licorice	HSD3B2
licorice	HSF1
licorice	HSP90AB1
licorice	HSPA5
licorice	HSPB1
licorice	HTR2A
licorice	HTR3A
licorice	ICAM1
licorice	IFNG
licorice	IGF2
licorice	IGFBP3
licorice	IGHG1
licorice	IKBKB
licorice	IL10
licorice	IL1A
licorice	IL1B
licorice	IL2
licorice	IL4
licorice	IL6
licorice	INSR
licorice	IRF1
licorice	JUN
licorice	KCNH2
licorice	KCNMA1
licorice	KDR
licorice	LDLR
licorice	LTA4H
licorice	MAOB
licorice	MAPK1
licorice	MAPK10
licorice	MAPK14
licorice	MAPK3
licorice	MAPK8
licorice	MGAM
licorice	MMP1
licorice	MMP2
licorice	MMP3
licorice	MMP9
licorice	MPO
licorice	MTTP
licorice	MYC
licorice	NADH6
licorice	NCF1
licorice	NCOA1
licorice	NCOA2
licorice	NFE2L2
licorice	NFKBIA
licorice	NKX3-1
licorice	NOS2
licorice	NOS3
licorice	NPEPPS
licorice	NQO1
licorice	NR1C3
licorice	NR1I2
licorice	NR1I3
licorice	NR3C1
licorice	NR3C2
licorice	ODC1
licorice	OLR1
licorice	OPRD1
licorice	OPRM1
licorice	PARP1
licorice	PCOLCE
licorice	PDE3A
licorice	PGR
licorice	PIK3CG
licorice	PIM1
licorice	PKIA
licorice	PLAT
licorice	PLAU
licorice	PLB1
licorice	PON1
licorice	POR
licorice	PPARA
licorice	PPARD
licorice	PPARG
licorice	PPP3CA
licorice	PRKACA
licorice	PRKCA
licorice	PRKCB
licorice	PRSS1
licorice	PSMD3
licorice	PTEN
licorice	PTGER3
licorice	PTGS1
licorice	PTGS2
licorice	PTPN1
licorice	PYGM
licorice	RAF1
licorice	RASA1
licorice	RASSF1
licorice	RB1
licorice	RELA
licorice	RUNX1T1
licorice	RUNX2
licorice	RXRA
licorice	RXRB
licorice	SCN5A
licorice	SELE
licorice	SERPINE1
licorice	Sirt1
licorice	SLC2A4
licorice	SLC6A2
licorice	SLC6A3
licorice	SLC6A4
licorice	SLPI
licorice	SOAT1
licorice	SOAT2
licorice	SOD1
licorice	SPP1
licorice	SREBF1
licorice	STAT1
licorice	STAT3
licorice	SULT1E1
licorice	TGFB1
licorice	THBD
licorice	TNF
licorice	TOP1
licorice	TOP2
licorice	TOP2A
licorice	TP53
licorice	UGT1A1
licorice	VCAM1
licorice	VEGFA
licorice	XDH
Artemisiae Scopariae Herba	ABCG2
Artemisiae Scopariae Herba	ACACA
Artemisiae Scopariae Herba	ACHE
Artemisiae Scopariae Herba	ACPP
Artemisiae Scopariae Herba	ADRA1A
Artemisiae Scopariae Herba	ADRA1B
Artemisiae Scopariae Herba	ADRB2
Artemisiae Scopariae Herba	AHR
Artemisiae Scopariae Herba	AHSA1
Artemisiae Scopariae Herba	AKR1B1
Artemisiae Scopariae Herba	AKT1
Artemisiae Scopariae Herba	ALOX5
Artemisiae Scopariae Herba	AR
Artemisiae Scopariae Herba	BAX
Artemisiae Scopariae Herba	BCL2
Artemisiae Scopariae Herba	BCL2L1
Artemisiae Scopariae Herba	BIRC5
Artemisiae Scopariae Herba	CA2
Artemisiae Scopariae Herba	CALM1
Artemisiae Scopariae Herba	CASP3
Artemisiae Scopariae Herba	CASP8
Artemisiae Scopariae Herba	CASP9
Artemisiae Scopariae Herba	CAV1
Artemisiae Scopariae Herba	CCL2
Artemisiae Scopariae Herba	CCNA2
Artemisiae Scopariae Herba	CCNB1
Artemisiae Scopariae Herba	CCND1
Artemisiae Scopariae Herba	CD40LG
Artemisiae Scopariae Herba	CDK1
Artemisiae Scopariae Herba	CDK2
Artemisiae Scopariae Herba	CDKN1A
Artemisiae Scopariae Herba	CHEK1
Artemisiae Scopariae Herba	CHEK2
Artemisiae Scopariae Herba	CHRM1
Artemisiae Scopariae Herba	CHRM2
Artemisiae Scopariae Herba	CHRM3
Artemisiae Scopariae Herba	CHRM4
Artemisiae Scopariae Herba	CHRNA2
Artemisiae Scopariae Herba	CHRNA7
Artemisiae Scopariae Herba	CHUK
Artemisiae Scopariae Herba	CLDN4
Artemisiae Scopariae Herba	COL1A1
Artemisiae Scopariae Herba	COL3A1
Artemisiae Scopariae Herba	CRP
Artemisiae Scopariae Herba	CTSD
Artemisiae Scopariae Herba	CXCL10
Artemisiae Scopariae Herba	CXCL11
Artemisiae Scopariae Herba	CXCL2
Artemisiae Scopariae Herba	CXCL8
Artemisiae Scopariae Herba	CYP1A1
Artemisiae Scopariae Herba	CYP1A2
Artemisiae Scopariae Herba	CYP1B1
Artemisiae Scopariae Herba	CYP3A4
Artemisiae Scopariae Herba	DCAF5
Artemisiae Scopariae Herba	DIO1
Artemisiae Scopariae Herba	DPP4
Artemisiae Scopariae Herba	DRD1
Artemisiae Scopariae Herba	DUOX2
Artemisiae Scopariae Herba	E2F1
Artemisiae Scopariae Herba	E2F2
Artemisiae Scopariae Herba	EGF
Artemisiae Scopariae Herba	EGFR
Artemisiae Scopariae Herba	EIF6
Artemisiae Scopariae Herba	ELK1
Artemisiae Scopariae Herba	ERBB2
Artemisiae Scopariae Herba	ERBB3
Artemisiae Scopariae Herba	ESR1
Artemisiae Scopariae Herba	ESR2
Artemisiae Scopariae Herba	F2
Artemisiae Scopariae Herba	F3
Artemisiae Scopariae Herba	F7
Artemisiae Scopariae Herba	F8
Artemisiae Scopariae Herba	FOS
Artemisiae Scopariae Herba	GABRA1
Artemisiae Scopariae Herba	GABRA2
Artemisiae Scopariae Herba	GABRA3
Artemisiae Scopariae Herba	GABRA5
Artemisiae Scopariae Herba	GJA1
Artemisiae Scopariae Herba	GRIA2
Artemisiae Scopariae Herba	GSK3B
Artemisiae Scopariae Herba	GSTM1
Artemisiae Scopariae Herba	GSTM2
Artemisiae Scopariae Herba	GSTP1
Artemisiae Scopariae Herba	HAS2
Artemisiae Scopariae Herba	HIF1A
Artemisiae Scopariae Herba	HK2
Artemisiae Scopariae Herba	HMOX1
Artemisiae Scopariae Herba	HSF1
Artemisiae Scopariae Herba	HSP90AB1
Artemisiae Scopariae Herba	HSPA5
Artemisiae Scopariae Herba	HSPB1
Artemisiae Scopariae Herba	HTR2A
Artemisiae Scopariae Herba	ICAM1
Artemisiae Scopariae Herba	IFNG
Artemisiae Scopariae Herba	IGF2
Artemisiae Scopariae Herba	IGFBP3
Artemisiae Scopariae Herba	IGHG1
Artemisiae Scopariae Herba	IL10
Artemisiae Scopariae Herba	IL1A
Artemisiae Scopariae Herba	IL1B
Artemisiae Scopariae Herba	IL2
Artemisiae Scopariae Herba	IL6
Artemisiae Scopariae Herba	INSR
Artemisiae Scopariae Herba	IRF1
Artemisiae Scopariae Herba	JUN
Artemisiae Scopariae Herba	KCNH2
Artemisiae Scopariae Herba	MAOB
Artemisiae Scopariae Herba	MAP2
Artemisiae Scopariae Herba	MAPK1
Artemisiae Scopariae Herba	MAPK14
Artemisiae Scopariae Herba	MGAM
Artemisiae Scopariae Herba	MMP1
Artemisiae Scopariae Herba	MMP2
Artemisiae Scopariae Herba	MMP3
Artemisiae Scopariae Herba	MMP9
Artemisiae Scopariae Herba	MPO
Artemisiae Scopariae Herba	MYC
Artemisiae Scopariae Herba	NCF1
Artemisiae Scopariae Herba	NCOA1
Artemisiae Scopariae Herba	NCOA2
Artemisiae Scopariae Herba	NFE2L2
Artemisiae Scopariae Herba	NFKBIA
Artemisiae Scopariae Herba	NKX3-1
Artemisiae Scopariae Herba	NOS2
Artemisiae Scopariae Herba	NOS3
Artemisiae Scopariae Herba	NPEPPS
Artemisiae Scopariae Herba	NQO1
Artemisiae Scopariae Herba	NR1C3
Artemisiae Scopariae Herba	NR1I2
Artemisiae Scopariae Herba	NR1I3
Artemisiae Scopariae Herba	NR3C1
Artemisiae Scopariae Herba	ODC1
Artemisiae Scopariae Herba	OLR1
Artemisiae Scopariae Herba	OPRM1
Artemisiae Scopariae Herba	PARP1
Artemisiae Scopariae Herba	PCOLCE
Artemisiae Scopariae Herba	PDE3A
Artemisiae Scopariae Herba	PGR
Artemisiae Scopariae Herba	PIK3CG
Artemisiae Scopariae Herba	PIM1
Artemisiae Scopariae Herba	PLAT
Artemisiae Scopariae Herba	PLAU
Artemisiae Scopariae Herba	PON1
Artemisiae Scopariae Herba	POR
Artemisiae Scopariae Herba	PPARA
Artemisiae Scopariae Herba	PPARD
Artemisiae Scopariae Herba	PPARG
Artemisiae Scopariae Herba	PRKACA
Artemisiae Scopariae Herba	PRKCA
Artemisiae Scopariae Herba	PRKCB
Artemisiae Scopariae Herba	PRSS1
Artemisiae Scopariae Herba	PSMD3
Artemisiae Scopariae Herba	PTEN
Artemisiae Scopariae Herba	PTGER3
Artemisiae Scopariae Herba	PTGS1
Artemisiae Scopariae Herba	PTGS2
Artemisiae Scopariae Herba	PTPN1
Artemisiae Scopariae Herba	PYGM
Artemisiae Scopariae Herba	RAF1
Artemisiae Scopariae Herba	RASA1
Artemisiae Scopariae Herba	RASSF1
Artemisiae Scopariae Herba	RB1
Artemisiae Scopariae Herba	RELA
Artemisiae Scopariae Herba	RUNX1T1
Artemisiae Scopariae Herba	RUNX2
Artemisiae Scopariae Herba	RXRA
Artemisiae Scopariae Herba	SCN5A
Artemisiae Scopariae Herba	SELE
Artemisiae Scopariae Herba	SERPINE1
Artemisiae Scopariae Herba	SLC2A4
Artemisiae Scopariae Herba	SLC6A4
Artemisiae Scopariae Herba	SOD1
Artemisiae Scopariae Herba	SPP1
Artemisiae Scopariae Herba	STAT1
Artemisiae Scopariae Herba	SULT1E1
Artemisiae Scopariae Herba	TGFB1
Artemisiae Scopariae Herba	THBD
Artemisiae Scopariae Herba	TNF
Artemisiae Scopariae Herba	TOP1
Artemisiae Scopariae Herba	TOP2
Artemisiae Scopariae Herba	TOP2A
Artemisiae Scopariae Herba	TP53
Artemisiae Scopariae Herba	VCAM1
Artemisiae Scopariae Herba	VEGFA
Artemisiae Scopariae Herba	XDH
Hedysarum Multijugum Maxim.	ABCG2
Hedysarum Multijugum Maxim.	ACACA
Hedysarum Multijugum Maxim.	ACHE
Hedysarum Multijugum Maxim.	ACPP
Hedysarum Multijugum Maxim.	ADH1B
Hedysarum Multijugum Maxim.	ADH1C
Hedysarum Multijugum Maxim.	ADRA1A
Hedysarum Multijugum Maxim.	ADRA1B
Hedysarum Multijugum Maxim.	ADRA1D
Hedysarum Multijugum Maxim.	ADRA2C
Hedysarum Multijugum Maxim.	ADRB1
Hedysarum Multijugum Maxim.	ADRB2
Hedysarum Multijugum Maxim.	AHR
Hedysarum Multijugum Maxim.	AHSA1
Hedysarum Multijugum Maxim.	AKR1B1
Hedysarum Multijugum Maxim.	AKR1C3
Hedysarum Multijugum Maxim.	AKT1
Hedysarum Multijugum Maxim.	ALOX5
Hedysarum Multijugum Maxim.	AR
Hedysarum Multijugum Maxim.	ATP5B
Hedysarum Multijugum Maxim.	BAX
Hedysarum Multijugum Maxim.	BCL2
Hedysarum Multijugum Maxim.	BCL2L1
Hedysarum Multijugum Maxim.	BIRC5
Hedysarum Multijugum Maxim.	CA2
Hedysarum Multijugum Maxim.	CALM1
Hedysarum Multijugum Maxim.	CASP3
Hedysarum Multijugum Maxim.	CASP8
Hedysarum Multijugum Maxim.	CASP9
Hedysarum Multijugum Maxim.	CAV1
Hedysarum Multijugum Maxim.	CCL2
Hedysarum Multijugum Maxim.	CCNA2
Hedysarum Multijugum Maxim.	CCNB1
Hedysarum Multijugum Maxim.	CCND1
Hedysarum Multijugum Maxim.	CD40LG
Hedysarum Multijugum Maxim.	CDK1
Hedysarum Multijugum Maxim.	CDK2
Hedysarum Multijugum Maxim.	CDKN1A
Hedysarum Multijugum Maxim.	CHEK1
Hedysarum Multijugum Maxim.	CHEK2
Hedysarum Multijugum Maxim.	CHRM1
Hedysarum Multijugum Maxim.	CHRM2
Hedysarum Multijugum Maxim.	CHRM3
Hedysarum Multijugum Maxim.	CHRM4
Hedysarum Multijugum Maxim.	CHRNA7
Hedysarum Multijugum Maxim.	CHUK
Hedysarum Multijugum Maxim.	CLDN4
Hedysarum Multijugum Maxim.	COL1A1
Hedysarum Multijugum Maxim.	COL3A1
Hedysarum Multijugum Maxim.	CRP
Hedysarum Multijugum Maxim.	CTSD
Hedysarum Multijugum Maxim.	CXCL10
Hedysarum Multijugum Maxim.	CXCL11
Hedysarum Multijugum Maxim.	CXCL2
Hedysarum Multijugum Maxim.	CXCL8
Hedysarum Multijugum Maxim.	CYP1A1
Hedysarum Multijugum Maxim.	CYP1A2
Hedysarum Multijugum Maxim.	CYP1B1
Hedysarum Multijugum Maxim.	CYP3A4
Hedysarum Multijugum Maxim.	DCAF5
Hedysarum Multijugum Maxim.	DIO1
Hedysarum Multijugum Maxim.	DPP4
Hedysarum Multijugum Maxim.	DUOX2
Hedysarum Multijugum Maxim.	E2F1
Hedysarum Multijugum Maxim.	E2F2
Hedysarum Multijugum Maxim.	EGF
Hedysarum Multijugum Maxim.	EGFR
Hedysarum Multijugum Maxim.	EIF6
Hedysarum Multijugum Maxim.	ELK1
Hedysarum Multijugum Maxim.	ERBB2
Hedysarum Multijugum Maxim.	ERBB3
Hedysarum Multijugum Maxim.	ESR1
Hedysarum Multijugum Maxim.	ESR2
Hedysarum Multijugum Maxim.	F2
Hedysarum Multijugum Maxim.	F3
Hedysarum Multijugum Maxim.	F7
Hedysarum Multijugum Maxim.	F8
Hedysarum Multijugum Maxim.	FOS
Hedysarum Multijugum Maxim.	GABRA1
Hedysarum Multijugum Maxim.	GABRA2
Hedysarum Multijugum Maxim.	GABRA3
Hedysarum Multijugum Maxim.	GABRA5
Hedysarum Multijugum Maxim.	GABRA6
Hedysarum Multijugum Maxim.	GJA1
Hedysarum Multijugum Maxim.	GRIA2
Hedysarum Multijugum Maxim.	GSK3B
Hedysarum Multijugum Maxim.	GSTM1
Hedysarum Multijugum Maxim.	GSTM2
Hedysarum Multijugum Maxim.	GSTP1
Hedysarum Multijugum Maxim.	HAS2
Hedysarum Multijugum Maxim.	HIF1A
Hedysarum Multijugum Maxim.	HK2
Hedysarum Multijugum Maxim.	HMOX1
Hedysarum Multijugum Maxim.	HSD3B1
Hedysarum Multijugum Maxim.	HSD3B2
Hedysarum Multijugum Maxim.	HSF1
Hedysarum Multijugum Maxim.	HSP90AB1
Hedysarum Multijugum Maxim.	HSPA5
Hedysarum Multijugum Maxim.	HSPB1
Hedysarum Multijugum Maxim.	HTR3A
Hedysarum Multijugum Maxim.	ICAM1
Hedysarum Multijugum Maxim.	IFNG
Hedysarum Multijugum Maxim.	IGF2
Hedysarum Multijugum Maxim.	IGFBP3
Hedysarum Multijugum Maxim.	IGHG1
Hedysarum Multijugum Maxim.	IKBKB
Hedysarum Multijugum Maxim.	IL10
Hedysarum Multijugum Maxim.	IL1A
Hedysarum Multijugum Maxim.	IL1B
Hedysarum Multijugum Maxim.	IL2
Hedysarum Multijugum Maxim.	IL4
Hedysarum Multijugum Maxim.	IL6
Hedysarum Multijugum Maxim.	INSR
Hedysarum Multijugum Maxim.	IRF1
Hedysarum Multijugum Maxim.	JUN
Hedysarum Multijugum Maxim.	KCNH2
Hedysarum Multijugum Maxim.	KCNMA1
Hedysarum Multijugum Maxim.	KDR
Hedysarum Multijugum Maxim.	LYZ
Hedysarum Multijugum Maxim.	MAOB
Hedysarum Multijugum Maxim.	MAPK1
Hedysarum Multijugum Maxim.	MAPK14
Hedysarum Multijugum Maxim.	MAPK8
Hedysarum Multijugum Maxim.	MET
Hedysarum Multijugum Maxim.	MGAM
Hedysarum Multijugum Maxim.	MMP1
Hedysarum Multijugum Maxim.	MMP2
Hedysarum Multijugum Maxim.	MMP3
Hedysarum Multijugum Maxim.	MMP9
Hedysarum Multijugum Maxim.	MPO
Hedysarum Multijugum Maxim.	MYC
Hedysarum Multijugum Maxim.	NADH6
Hedysarum Multijugum Maxim.	NCF1
Hedysarum Multijugum Maxim.	NCOA1
Hedysarum Multijugum Maxim.	NCOA2
Hedysarum Multijugum Maxim.	NFE2L2
Hedysarum Multijugum Maxim.	NFKBIA
Hedysarum Multijugum Maxim.	NKX3-1
Hedysarum Multijugum Maxim.	NOS2
Hedysarum Multijugum Maxim.	NOS3
Hedysarum Multijugum Maxim.	NPEPPS
Hedysarum Multijugum Maxim.	NQO1
Hedysarum Multijugum Maxim.	NR1C3
Hedysarum Multijugum Maxim.	NR1I2
Hedysarum Multijugum Maxim.	NR1I3
Hedysarum Multijugum Maxim.	NR3C1
Hedysarum Multijugum Maxim.	ODC1
Hedysarum Multijugum Maxim.	OLR1
Hedysarum Multijugum Maxim.	OPRM1
Hedysarum Multijugum Maxim.	PARP1
Hedysarum Multijugum Maxim.	PCOLCE
Hedysarum Multijugum Maxim.	PDE3A
Hedysarum Multijugum Maxim.	PGR
Hedysarum Multijugum Maxim.	PIK3CG
Hedysarum Multijugum Maxim.	PIM1
Hedysarum Multijugum Maxim.	PKIA
Hedysarum Multijugum Maxim.	PLAT
Hedysarum Multijugum Maxim.	PLAU
Hedysarum Multijugum Maxim.	PON1
Hedysarum Multijugum Maxim.	POR
Hedysarum Multijugum Maxim.	PPARA
Hedysarum Multijugum Maxim.	PPARD
Hedysarum Multijugum Maxim.	PPARG
Hedysarum Multijugum Maxim.	PPP3CA
Hedysarum Multijugum Maxim.	PRKACA
Hedysarum Multijugum Maxim.	PRKCA
Hedysarum Multijugum Maxim.	PRKCB
Hedysarum Multijugum Maxim.	PRSS1
Hedysarum Multijugum Maxim.	PSMD3
Hedysarum Multijugum Maxim.	PTEN
Hedysarum Multijugum Maxim.	PTGER3
Hedysarum Multijugum Maxim.	PTGS1
Hedysarum Multijugum Maxim.	PTGS2
Hedysarum Multijugum Maxim.	PTPN1
Hedysarum Multijugum Maxim.	PYGM
Hedysarum Multijugum Maxim.	RAF1
Hedysarum Multijugum Maxim.	RASA1
Hedysarum Multijugum Maxim.	RASSF1
Hedysarum Multijugum Maxim.	RB1
Hedysarum Multijugum Maxim.	RELA
Hedysarum Multijugum Maxim.	RUNX1T1
Hedysarum Multijugum Maxim.	RUNX2
Hedysarum Multijugum Maxim.	RXRA
Hedysarum Multijugum Maxim.	SCN5A
Hedysarum Multijugum Maxim.	SELE
Hedysarum Multijugum Maxim.	SERPINE1
Hedysarum Multijugum Maxim.	Sirt1
Hedysarum Multijugum Maxim.	SLC2A4
Hedysarum Multijugum Maxim.	SLC6A2
Hedysarum Multijugum Maxim.	SLC6A3
Hedysarum Multijugum Maxim.	SLC6A4
Hedysarum Multijugum Maxim.	SLPI
Hedysarum Multijugum Maxim.	SOD1
Hedysarum Multijugum Maxim.	SPP1
Hedysarum Multijugum Maxim.	STAT1
Hedysarum Multijugum Maxim.	SULT1E1
Hedysarum Multijugum Maxim.	TGFB1
Hedysarum Multijugum Maxim.	THBD
Hedysarum Multijugum Maxim.	TNF
Hedysarum Multijugum Maxim.	TOP1
Hedysarum Multijugum Maxim.	TOP2
Hedysarum Multijugum Maxim.	TOP2A
Hedysarum Multijugum Maxim.	TP53
Hedysarum Multijugum Maxim.	VCAM1
Hedysarum Multijugum Maxim.	VEGFA
Hedysarum Multijugum Maxim.	XDH
Radix Bupleuri	ABCG2
Radix Bupleuri	ACACA
Radix Bupleuri	ACHE
Radix Bupleuri	ACPP
Radix Bupleuri	ADH1C
Radix Bupleuri	ADRA1A
Radix Bupleuri	ADRA1B
Radix Bupleuri	ADRA2A
Radix Bupleuri	ADRB1
Radix Bupleuri	ADRB2
Radix Bupleuri	AHR
Radix Bupleuri	AHSA1
Radix Bupleuri	AKR1B1
Radix Bupleuri	AKR1C3
Radix Bupleuri	AKT1
Radix Bupleuri	ALOX5
Radix Bupleuri	AR
Radix Bupleuri	BAX
Radix Bupleuri	BCL2
Radix Bupleuri	BCL2L1
Radix Bupleuri	BIRC5
Radix Bupleuri	CA2
Radix Bupleuri	CALM1
Radix Bupleuri	CASP3
Radix Bupleuri	CASP8
Radix Bupleuri	CASP9
Radix Bupleuri	CAV1
Radix Bupleuri	CCL2
Radix Bupleuri	CCNA2
Radix Bupleuri	CCNB1
Radix Bupleuri	CCND1
Radix Bupleuri	CD40LG
Radix Bupleuri	CDK1
Radix Bupleuri	CDK2
Radix Bupleuri	CDKN1A
Radix Bupleuri	CHEK1
Radix Bupleuri	CHEK2
Radix Bupleuri	CHRM1
Radix Bupleuri	CHRM2
Radix Bupleuri	CHRM3
Radix Bupleuri	CHRNA7
Radix Bupleuri	CHUK
Radix Bupleuri	CLDN4
Radix Bupleuri	COL1A1
Radix Bupleuri	COL3A1
Radix Bupleuri	CRP
Radix Bupleuri	CTRB1
Radix Bupleuri	CTSD
Radix Bupleuri	CXCL10
Radix Bupleuri	CXCL11
Radix Bupleuri	CXCL2
Radix Bupleuri	CXCL8
Radix Bupleuri	CYP1A1
Radix Bupleuri	CYP1A2
Radix Bupleuri	CYP1B1
Radix Bupleuri	CYP3A4
Radix Bupleuri	DCAF5
Radix Bupleuri	DIO1
Radix Bupleuri	DPP4
Radix Bupleuri	DUOX2
Radix Bupleuri	E2F1
Radix Bupleuri	E2F2
Radix Bupleuri	EGF
Radix Bupleuri	EGFR
Radix Bupleuri	EIF6
Radix Bupleuri	ELK1
Radix Bupleuri	ERBB2
Radix Bupleuri	ERBB3
Radix Bupleuri	ESR1
Radix Bupleuri	ESR2
Radix Bupleuri	F2
Radix Bupleuri	F3
Radix Bupleuri	F7
Radix Bupleuri	F8
Radix Bupleuri	FOS
Radix Bupleuri	GABRA1
Radix Bupleuri	GABRA2
Radix Bupleuri	GABRA3
Radix Bupleuri	GJA1
Radix Bupleuri	GRIA2
Radix Bupleuri	GSK3B
Radix Bupleuri	GSTM1
Radix Bupleuri	GSTM2
Radix Bupleuri	GSTP1
Radix Bupleuri	HAS2
Radix Bupleuri	HIF1A
Radix Bupleuri	HK2
Radix Bupleuri	HMOX1
Radix Bupleuri	HSF1
Radix Bupleuri	HSP90AB1
Radix Bupleuri	HSPA5
Radix Bupleuri	HSPB1
Radix Bupleuri	HTR2A
Radix Bupleuri	ICAM1
Radix Bupleuri	IFNG
Radix Bupleuri	IGF2
Radix Bupleuri	IGFBP3
Radix Bupleuri	IGHG1
Radix Bupleuri	IKBKB
Radix Bupleuri	IL10
Radix Bupleuri	IL1A
Radix Bupleuri	IL1B
Radix Bupleuri	IL2
Radix Bupleuri	IL6
Radix Bupleuri	INSR
Radix Bupleuri	IRF1
Radix Bupleuri	JUN
Radix Bupleuri	KCNH2
Radix Bupleuri	LTA4H
Radix Bupleuri	MAOA
Radix Bupleuri	MAOB
Radix Bupleuri	MAPK1
Radix Bupleuri	MAPK14
Radix Bupleuri	MAPK8
Radix Bupleuri	MGAM
Radix Bupleuri	MMP1
Radix Bupleuri	MMP2
Radix Bupleuri	MMP3
Radix Bupleuri	MMP9
Radix Bupleuri	MPO
Radix Bupleuri	MYC
Radix Bupleuri	NCF1
Radix Bupleuri	NCOA1
Radix Bupleuri	NCOA2
Radix Bupleuri	NFE2L2
Radix Bupleuri	NFKBIA
Radix Bupleuri	NKX3-1
Radix Bupleuri	NOS2
Radix Bupleuri	NOS3
Radix Bupleuri	NPEPPS
Radix Bupleuri	NQO1
Radix Bupleuri	NR1C3
Radix Bupleuri	NR1I2
Radix Bupleuri	NR1I3
Radix Bupleuri	NR3C1
Radix Bupleuri	NR3C2
Radix Bupleuri	ODC1
Radix Bupleuri	OLR1
Radix Bupleuri	PARP1
Radix Bupleuri	PCOLCE
Radix Bupleuri	PGR
Radix Bupleuri	PIK3CG
Radix Bupleuri	PIM1
Radix Bupleuri	PLAT
Radix Bupleuri	PLAU
Radix Bupleuri	PON1
Radix Bupleuri	POR
Radix Bupleuri	PPARA
Radix Bupleuri	PPARD
Radix Bupleuri	PPARG
Radix Bupleuri	PPP3CA
Radix Bupleuri	PRKACA
Radix Bupleuri	PRKCA
Radix Bupleuri	PRKCB
Radix Bupleuri	PRSS1
Radix Bupleuri	PSMD3
Radix Bupleuri	PTEN
Radix Bupleuri	PTGER3
Radix Bupleuri	PTGS1
Radix Bupleuri	PTGS2
Radix Bupleuri	PTPN1
Radix Bupleuri	PYGM
Radix Bupleuri	RAF1
Radix Bupleuri	RASA1
Radix Bupleuri	RASSF1
Radix Bupleuri	RB1
Radix Bupleuri	RELA
Radix Bupleuri	RUNX1T1
Radix Bupleuri	RUNX2
Radix Bupleuri	RXRA
Radix Bupleuri	SCN5A
Radix Bupleuri	SELE
Radix Bupleuri	SERPINE1
Radix Bupleuri	SLC2A4
Radix Bupleuri	SLC6A2
Radix Bupleuri	SLC6A3
Radix Bupleuri	SLPI
Radix Bupleuri	SOD1
Radix Bupleuri	SPP1
Radix Bupleuri	STAT1
Radix Bupleuri	SULT1E1
Radix Bupleuri	TGFB1
Radix Bupleuri	THBD
Radix Bupleuri	TNF
Radix Bupleuri	TOP1
Radix Bupleuri	TOP2
Radix Bupleuri	TOP2A
Radix Bupleuri	TP53
Radix Bupleuri	VCAM1
Radix Bupleuri	VEGFA
Radix Bupleuri	XDH
Panax Ginseng C. A. Mey.	ACHE
Panax Ginseng C. A. Mey.	ADH1C
Panax Ginseng C. A. Mey.	ADRA1A
Panax Ginseng C. A. Mey.	ADRA1B
Panax Ginseng C. A. Mey.	ADRA1D
Panax Ginseng C. A. Mey.	ADRA2A
Panax Ginseng C. A. Mey.	ADRB1
Panax Ginseng C. A. Mey.	ADRB2
Panax Ginseng C. A. Mey.	AHR
Panax Ginseng C. A. Mey.	AHSA1
Panax Ginseng C. A. Mey.	AKR1B1
Panax Ginseng C. A. Mey.	AKR1C3
Panax Ginseng C. A. Mey.	AKT1
Panax Ginseng C. A. Mey.	ALOX5
Panax Ginseng C. A. Mey.	AR
Panax Ginseng C. A. Mey.	BAX
Panax Ginseng C. A. Mey.	BCL2
Panax Ginseng C. A. Mey.	CA2
Panax Ginseng C. A. Mey.	CACNA1S
Panax Ginseng C. A. Mey.	CALM1
Panax Ginseng C. A. Mey.	CASP3
Panax Ginseng C. A. Mey.	CASP8
Panax Ginseng C. A. Mey.	CASP9
Panax Ginseng C. A. Mey.	CCNA2
Panax Ginseng C. A. Mey.	CDK1
Panax Ginseng C. A. Mey.	CDK2
Panax Ginseng C. A. Mey.	CHEK1
Panax Ginseng C. A. Mey.	CHRM1
Panax Ginseng C. A. Mey.	CHRM2
Panax Ginseng C. A. Mey.	CHRM3
Panax Ginseng C. A. Mey.	CHRM4
Panax Ginseng C. A. Mey.	CHRM5
Panax Ginseng C. A. Mey.	CHRNA2
Panax Ginseng C. A. Mey.	CHRNA7
Panax Ginseng C. A. Mey.	CTRB1
Panax Ginseng C. A. Mey.	CYP1A1
Panax Ginseng C. A. Mey.	CYP1A2
Panax Ginseng C. A. Mey.	CYP1B1
Panax Ginseng C. A. Mey.	CYP3A4
Panax Ginseng C. A. Mey.	DIO1
Panax Ginseng C. A. Mey.	DPP4
Panax Ginseng C. A. Mey.	DRD1
Panax Ginseng C. A. Mey.	ESR1
Panax Ginseng C. A. Mey.	ESR2
Panax Ginseng C. A. Mey.	F2
Panax Ginseng C. A. Mey.	F7
Panax Ginseng C. A. Mey.	F8
Panax Ginseng C. A. Mey.	GABRA1
Panax Ginseng C. A. Mey.	GABRA2
Panax Ginseng C. A. Mey.	GABRA3
Panax Ginseng C. A. Mey.	GABRA5
Panax Ginseng C. A. Mey.	GSK3B
Panax Ginseng C. A. Mey.	GSTM1
Panax Ginseng C. A. Mey.	GSTM2
Panax Ginseng C. A. Mey.	GSTP1
Panax Ginseng C. A. Mey.	HAS2
Panax Ginseng C. A. Mey.	HMOX1
Panax Ginseng C. A. Mey.	HSP90AB1
Panax Ginseng C. A. Mey.	HTR2A
Panax Ginseng C. A. Mey.	HTR3A
Panax Ginseng C. A. Mey.	ICAM1
Panax Ginseng C. A. Mey.	IGHG1
Panax Ginseng C. A. Mey.	IKBKB
Panax Ginseng C. A. Mey.	INSR
Panax Ginseng C. A. Mey.	JUN
Panax Ginseng C. A. Mey.	KCNH2
Panax Ginseng C. A. Mey.	KCNMA1
Panax Ginseng C. A. Mey.	KDR
Panax Ginseng C. A. Mey.	LTA4H
Panax Ginseng C. A. Mey.	MAOA
Panax Ginseng C. A. Mey.	MAOB
Panax Ginseng C. A. Mey.	MAP2
Panax Ginseng C. A. Mey.	MAPK14
Panax Ginseng C. A. Mey.	MAPK8
Panax Ginseng C. A. Mey.	MMP1
Panax Ginseng C. A. Mey.	NCOA1
Panax Ginseng C. A. Mey.	NCOA2
Panax Ginseng C. A. Mey.	NOS2
Panax Ginseng C. A. Mey.	NOS3
Panax Ginseng C. A. Mey.	NR1C3
Panax Ginseng C. A. Mey.	NR1I2
Panax Ginseng C. A. Mey.	NR1I3
Panax Ginseng C. A. Mey.	NR3C1
Panax Ginseng C. A. Mey.	NR3C2
Panax Ginseng C. A. Mey.	OPRD1
Panax Ginseng C. A. Mey.	OPRM1
Panax Ginseng C. A. Mey.	PDE3A
Panax Ginseng C. A. Mey.	PGR
Panax Ginseng C. A. Mey.	PIK3CG
Panax Ginseng C. A. Mey.	PIM1
Panax Ginseng C. A. Mey.	PLAU
Panax Ginseng C. A. Mey.	PON1
Panax Ginseng C. A. Mey.	PPARG
Panax Ginseng C. A. Mey.	PPP3CA
Panax Ginseng C. A. Mey.	PRKACA
Panax Ginseng C. A. Mey.	PRKCA
Panax Ginseng C. A. Mey.	PRSS1
Panax Ginseng C. A. Mey.	PSMD3
Panax Ginseng C. A. Mey.	PTGS1
Panax Ginseng C. A. Mey.	PTGS2
Panax Ginseng C. A. Mey.	PTPN1
Panax Ginseng C. A. Mey.	RELA
Panax Ginseng C. A. Mey.	RXRA
Panax Ginseng C. A. Mey.	RXRG
Panax Ginseng C. A. Mey.	SCN5A
Panax Ginseng C. A. Mey.	SELE
Panax Ginseng C. A. Mey.	SLC2A4
Panax Ginseng C. A. Mey.	SLC6A2
Panax Ginseng C. A. Mey.	SLC6A3
Panax Ginseng C. A. Mey.	SLC6A4
Panax Ginseng C. A. Mey.	SLPI
Panax Ginseng C. A. Mey.	STAT1
Panax Ginseng C. A. Mey.	TGFB1
Panax Ginseng C. A. Mey.	TNF
Panax Ginseng C. A. Mey.	TOP2
Panax Ginseng C. A. Mey.	VCAM1
Panax Ginseng C. A. Mey.	XDH
Fortunes Bossfern Rhizome	ACHE
Fortunes Bossfern Rhizome	ADRA1B
Fortunes Bossfern Rhizome	AHR
Fortunes Bossfern Rhizome	AHSA1
Fortunes Bossfern Rhizome	AKR1C3
Fortunes Bossfern Rhizome	AKT1
Fortunes Bossfern Rhizome	ALOX5
Fortunes Bossfern Rhizome	AR
Fortunes Bossfern Rhizome	BAX
Fortunes Bossfern Rhizome	BCL2
Fortunes Bossfern Rhizome	CA2
Fortunes Bossfern Rhizome	CALM1
Fortunes Bossfern Rhizome	CASP3
Fortunes Bossfern Rhizome	CCNA2
Fortunes Bossfern Rhizome	CDK1
Fortunes Bossfern Rhizome	CDK2
Fortunes Bossfern Rhizome	CHEK1
Fortunes Bossfern Rhizome	CHRM1
Fortunes Bossfern Rhizome	CHRM2
Fortunes Bossfern Rhizome	CHRM3
Fortunes Bossfern Rhizome	CHRM5
Fortunes Bossfern Rhizome	CYP1A1
Fortunes Bossfern Rhizome	CYP1A2
Fortunes Bossfern Rhizome	CYP1B1
Fortunes Bossfern Rhizome	CYP3A4
Fortunes Bossfern Rhizome	DIO1
Fortunes Bossfern Rhizome	DPP4
Fortunes Bossfern Rhizome	DRD2
Fortunes Bossfern Rhizome	ESR1
Fortunes Bossfern Rhizome	ESR2
Fortunes Bossfern Rhizome	F2
Fortunes Bossfern Rhizome	F7
Fortunes Bossfern Rhizome	GABRA1
Fortunes Bossfern Rhizome	GABRA2
Fortunes Bossfern Rhizome	GSK3B
Fortunes Bossfern Rhizome	GSTM1
Fortunes Bossfern Rhizome	GSTM2
Fortunes Bossfern Rhizome	GSTP1
Fortunes Bossfern Rhizome	HAS2
Fortunes Bossfern Rhizome	HMOX1
Fortunes Bossfern Rhizome	HSP90AB1
Fortunes Bossfern Rhizome	HTR2A
Fortunes Bossfern Rhizome	HTR2C
Fortunes Bossfern Rhizome	ICAM1
Fortunes Bossfern Rhizome	IKBKB
Fortunes Bossfern Rhizome	INSR
Fortunes Bossfern Rhizome	JUN
Fortunes Bossfern Rhizome	MAPK14
Fortunes Bossfern Rhizome	MAPK8
Fortunes Bossfern Rhizome	MMP1
Fortunes Bossfern Rhizome	NCOA2
Fortunes Bossfern Rhizome	NOS2
Fortunes Bossfern Rhizome	NOS3
Fortunes Bossfern Rhizome	NR1C3
Fortunes Bossfern Rhizome	NR1I2
Fortunes Bossfern Rhizome	NR1I3
Fortunes Bossfern Rhizome	NR3C1
Fortunes Bossfern Rhizome	NR3C2
Fortunes Bossfern Rhizome	OPRD1
Fortunes Bossfern Rhizome	OPRM1
Fortunes Bossfern Rhizome	PGR
Fortunes Bossfern Rhizome	PIK3CG
Fortunes Bossfern Rhizome	PIM1
Fortunes Bossfern Rhizome	PPARG
Fortunes Bossfern Rhizome	PPP3CA
Fortunes Bossfern Rhizome	PRKACA
Fortunes Bossfern Rhizome	PRSS1
Fortunes Bossfern Rhizome	PSMD3
Fortunes Bossfern Rhizome	PTGS1
Fortunes Bossfern Rhizome	PTGS2
Fortunes Bossfern Rhizome	PTPN1
Fortunes Bossfern Rhizome	RELA
Fortunes Bossfern Rhizome	SCN5A
Fortunes Bossfern Rhizome	SELE
Fortunes Bossfern Rhizome	SLC2A4
Fortunes Bossfern Rhizome	SLC6A2
Fortunes Bossfern Rhizome	SLPI
Fortunes Bossfern Rhizome	STAT1
Fortunes Bossfern Rhizome	TNF
Fortunes Bossfern Rhizome	TOP2
Fortunes Bossfern Rhizome	VCAM1
Fortunes Bossfern Rhizome	XDH
Radix Rhei Et Rhizome	ACHE
Radix Rhei Et Rhizome	ADRA1A
Radix Rhei Et Rhizome	ADRA1B
Radix Rhei Et Rhizome	ADRB2
Radix Rhei Et Rhizome	AKR1B1
Radix Rhei Et Rhizome	AR
Radix Rhei Et Rhizome	BAX
Radix Rhei Et Rhizome	BCL2
Radix Rhei Et Rhizome	CA2
Radix Rhei Et Rhizome	CALM1
Radix Rhei Et Rhizome	CASP3
Radix Rhei Et Rhizome	CASP8
Radix Rhei Et Rhizome	CASP9
Radix Rhei Et Rhizome	CCNA2
Radix Rhei Et Rhizome	CCNB1
Radix Rhei Et Rhizome	CDK1
Radix Rhei Et Rhizome	CDK2
Radix Rhei Et Rhizome	CDKN1A
Radix Rhei Et Rhizome	CHEK1
Radix Rhei Et Rhizome	CHRM1
Radix Rhei Et Rhizome	CHRM2
Radix Rhei Et Rhizome	CHRM3
Radix Rhei Et Rhizome	CHRM4
Radix Rhei Et Rhizome	CHRNA2
Radix Rhei Et Rhizome	CHRNA7
Radix Rhei Et Rhizome	DPP4
Radix Rhei Et Rhizome	DRD1
Radix Rhei Et Rhizome	EIF6
Radix Rhei Et Rhizome	ESR1
Radix Rhei Et Rhizome	ESR2
Radix Rhei Et Rhizome	F2
Radix Rhei Et Rhizome	F7
Radix Rhei Et Rhizome	F8
Radix Rhei Et Rhizome	FASN
Radix Rhei Et Rhizome	GABRA1
Radix Rhei Et Rhizome	GABRA2
Radix Rhei Et Rhizome	GABRA3
Radix Rhei Et Rhizome	GABRA5
Radix Rhei Et Rhizome	GSK3B
Radix Rhei Et Rhizome	HSP90AB1
Radix Rhei Et Rhizome	HTR2A
Radix Rhei Et Rhizome	IGHG1
Radix Rhei Et Rhizome	IL1B
Radix Rhei Et Rhizome	JUN
Radix Rhei Et Rhizome	KCNH2
Radix Rhei Et Rhizome	KDR
Radix Rhei Et Rhizome	MAP2
Radix Rhei Et Rhizome	MAPK14
Radix Rhei Et Rhizome	MYC
Radix Rhei Et Rhizome	NCOA2
Radix Rhei Et Rhizome	NOS2
Radix Rhei Et Rhizome	NOS3
Radix Rhei Et Rhizome	NR1C3
Radix Rhei Et Rhizome	NR3C1
Radix Rhei Et Rhizome	OPRM1
Radix Rhei Et Rhizome	PCNA
Radix Rhei Et Rhizome	PDE3A
Radix Rhei Et Rhizome	PGR
Radix Rhei Et Rhizome	PIK3CG
Radix Rhei Et Rhizome	PIM1
Radix Rhei Et Rhizome	PKIA
Radix Rhei Et Rhizome	PON1
Radix Rhei Et Rhizome	PPARD
Radix Rhei Et Rhizome	PRKACA
Radix Rhei Et Rhizome	PRKCA
Radix Rhei Et Rhizome	PRKCD
Radix Rhei Et Rhizome	PRKCE
Radix Rhei Et Rhizome	PRSS1
Radix Rhei Et Rhizome	PTGS1
Radix Rhei Et Rhizome	PTGS2
Radix Rhei Et Rhizome	PTPN1
Radix Rhei Et Rhizome	SCN5A
Radix Rhei Et Rhizome	SLC6A4
Radix Rhei Et Rhizome	TGFB1
Radix Rhei Et Rhizome	TNF
Radix Rhei Et Rhizome	TOP2
Radix Rhei Et Rhizome	TP53
Paeoniae Radix Alba	ACHE
Paeoniae Radix Alba	ADRA1A
Paeoniae Radix Alba	ADRA1B
Paeoniae Radix Alba	ADRB2
Paeoniae Radix Alba	AHR
Paeoniae Radix Alba	AHSA1
Paeoniae Radix Alba	AKR1C3
Paeoniae Radix Alba	AKT1
Paeoniae Radix Alba	ALOX5
Paeoniae Radix Alba	AR
Paeoniae Radix Alba	BAX
Paeoniae Radix Alba	BCL2
Paeoniae Radix Alba	CA2
Paeoniae Radix Alba	CALM1
Paeoniae Radix Alba	CASP3
Paeoniae Radix Alba	CASP8
Paeoniae Radix Alba	CASP9
Paeoniae Radix Alba	CCNA2
Paeoniae Radix Alba	CDK1
Paeoniae Radix Alba	CDK2
Paeoniae Radix Alba	CHEK1
Paeoniae Radix Alba	CHRM1
Paeoniae Radix Alba	CHRM2
Paeoniae Radix Alba	CHRM3
Paeoniae Radix Alba	CHRM4
Paeoniae Radix Alba	CHRNA2
Paeoniae Radix Alba	CHRNA7
Paeoniae Radix Alba	CYP1A1
Paeoniae Radix Alba	CYP1A2
Paeoniae Radix Alba	CYP1B1
Paeoniae Radix Alba	CYP3A4
Paeoniae Radix Alba	DIO1
Paeoniae Radix Alba	DPP4
Paeoniae Radix Alba	DRD1
Paeoniae Radix Alba	ESR1
Paeoniae Radix Alba	ESR2
Paeoniae Radix Alba	F2
Paeoniae Radix Alba	F7
Paeoniae Radix Alba	GABRA1
Paeoniae Radix Alba	GABRA2
Paeoniae Radix Alba	GABRA3
Paeoniae Radix Alba	GABRA5
Paeoniae Radix Alba	GSK3B
Paeoniae Radix Alba	GSTM1
Paeoniae Radix Alba	GSTM2
Paeoniae Radix Alba	GSTP1
Paeoniae Radix Alba	HAS2
Paeoniae Radix Alba	HMOX1
Paeoniae Radix Alba	HSP90AB1
Paeoniae Radix Alba	HTR2A
Paeoniae Radix Alba	ICAM1
Paeoniae Radix Alba	IKBKB
Paeoniae Radix Alba	INSR
Paeoniae Radix Alba	JUN
Paeoniae Radix Alba	KCNH2
Paeoniae Radix Alba	MAP2
Paeoniae Radix Alba	MAPK14
Paeoniae Radix Alba	MAPK8
Paeoniae Radix Alba	MMP1
Paeoniae Radix Alba	NCOA2
Paeoniae Radix Alba	NOS2
Paeoniae Radix Alba	NOS3
Paeoniae Radix Alba	NR1C3
Paeoniae Radix Alba	NR1I2
Paeoniae Radix Alba	NR1I3
Paeoniae Radix Alba	NR3C1
Paeoniae Radix Alba	NR3C2
Paeoniae Radix Alba	OPRM1
Paeoniae Radix Alba	PDE3A
Paeoniae Radix Alba	PGR
Paeoniae Radix Alba	PIK3CG
Paeoniae Radix Alba	PIM1
Paeoniae Radix Alba	PON1
Paeoniae Radix Alba	PPARG
Paeoniae Radix Alba	PPP3CA
Paeoniae Radix Alba	PRKACA
Paeoniae Radix Alba	PRKCA
Paeoniae Radix Alba	PRSS1
Paeoniae Radix Alba	PSMD3
Paeoniae Radix Alba	PTGS1
Paeoniae Radix Alba	PTGS2
Paeoniae Radix Alba	PTPN1
Paeoniae Radix Alba	RELA
Paeoniae Radix Alba	SCN5A
Paeoniae Radix Alba	SELE
Paeoniae Radix Alba	SLC2A4
Paeoniae Radix Alba	SLC6A2
Paeoniae Radix Alba	SLC6A4
Paeoniae Radix Alba	SLPI
Paeoniae Radix Alba	STAT1
Paeoniae Radix Alba	TGFB1
Paeoniae Radix Alba	TNF
Paeoniae Radix Alba	TOP2
Paeoniae Radix Alba	VCAM1
Paeoniae Radix Alba	XDH
AKR1B1	ABAT
AKR1B1	IKBKE
AKR1B1	SOD1
ABAT	LDHA
CAV1	ABCB1
CAV1	ABCC1
CAV1	CD40
CAV1	CXCR4
CAV1	EGFR
CAV1	ERBB2
CAV1	ESR1
CAV1	FAS
CAV1	FYN
CAV1	GJA1
CAV1	HSPA5
CAV1	IGFBP3
CAV1	INSR
CAV1	KCNH2
CAV1	KCNMA1
CAV1	KDR
CAV1	KRT8
CAV1	MAPK1
CAV1	MAPK3
CAV1	NCF1
CAV1	NOS2
CAV1	NOS3
CAV1	NR3C1
CAV1	PLCG1
CAV1	PPARG
CAV1	PRKACA
CAV1	PTEN
CAV1	PTGS1
CAV1	PTGS2
CAV1	PTPN1
CAV1	RASA1
CAV1	SRC
CAV1	TLR4
CAV1	TNF
CAV1	TNFRSF1A
CAV1	VAPA
ABCB1	PIM1
ABCB1	PSMB8
CD4	T cell receptor signaling pathway
CD4	ABCB1
CD4	CD81
CD4	CXCR4
CD4	DDX3X
CD4	DPP4
CD4	HLA-DPA1
CD4	HLA-DQB1
CD4	HNRNPA1
CD4	HNRNPD
CD4	HSP90AB1
CD4	HSPD1
CD4	IL2RA
CD4	MAPK14
CD4	NPM1
CD4	NR3C1
CD4	PIK3R1
CD4	PTPRC
CD4	SELL
CD4	VIM
LGALS3	ABCB1
LGALS3	LGALS9
LGALS3	MAPK3
LGALS3	MICA
LGALS3	MMP2
LGALS3	PARP1
LGALS3	SLC17A5
LGALS3	SOD1
LGALS3	VIM
ABCC1	NPM1
FASN	ABCC1
FASN	FN1
FASN	HSP90AB1
FASN	HSPA5
FASN	IKBKG
FASN	IRF3
FASN	ISG15
FASN	MAPK3
FASN	NOS2
FASN	NPM1
FASN	PTEN
FASN	Sirt1
FASN	VCAM1
FKBP8	ABCC1
FKBP8	HSP90AB1
FKBP8	KCNH2
FKBP8	MAPK14
FKBP8	PPP3CA
FKBP8	PSMA3
FKBP8	PSMA7
FKBP8	PSMB5
FKBP8	PSMD1
FKBP8	PSMD3
FKBP8	VAPA
APP	ACHE
APP	ADI1
APP	AGO4
APP	AHSA1
APP	AKT1
APP	ALB
APP	ALOX5
APP	ANXA5
APP	APOBEC3G
APP	APOE
APP	ATG12
APP	C18orf21
APP	CASP3
APP	CASP8
APP	CAT
APP	CAV1
APP	CD74
APP	CDK4
APP	CDKN1A
APP	CHEK1
APP	CHEK2
APP	CHRNA7
APP	CTRB1
APP	CTSD
APP	EGFR
APP	EIF6
APP	ELF2
APP	ELK1
APP	EPHA2
APP	FBXL2
APP	FOS
APP	GABARAPL2
APP	GFAP
APP	GRB2
APP	GSK3B
APP	HAVCR2
APP	HCK
APP	HNRNPA1
APP	HSPD1
APP	IFI16
APP	IFIH1
APP	IFNA8
APP	IGHM
APP	IL1B
APP	JUN
APP	KIR2DL3
APP	LGALS3
APP	MAP2
APP	MAPK10
APP	MAPK8
APP	MB
APP	MRPL3
APP	MX1
APP	MYC
APP	NELFA
APP	NOLC1
APP	NOP16
APP	NOS3
APP	NPM1
APP	OAS2
APP	PATL1
APP	PIM1
APP	PNKD
APP	PPARG
APP	PPID
APP	PRKCD
APP	PRSS1
APP	PSMA7
APP	PTGS2
APP	PUM3
APP	RASA1
APP	RBCK1
APP	RIT2
APP	SLC17A5
APP	SOCS3
APP	SRC
APP	SRPK1
APP	SRPK2
APP	SSB
APP	TAP2
APP	TBC1D20
APP	TGFB1
APP	THBS4
APP	TIGAR
APP	TNFRSF14
APP	TOP1
APP	TPH1
APP	UBE3A
APP	UCHL1
APP	URI1
APP	VAPA
APP	VIM
ERBB2	ACPP
ERBB2	ERBB3
ERBB2	ESR1
ERBB2	FYN
ERBB2	GRB2
ERBB2	HSP90AB1
ERBB2	JAK1
ERBB2	PIK3R1
ERBB2	PLCG1
ERBB2	PTGER3
ERBB2	PTK2B
ERBB2	PTPRC
ERBB2	RASA1
ERBB2	SH2B3
ERBB2	SOCS1
ERBB2	SRC
ERBB2	SRPK1
ERBB2	STAT1
ERBB2	STAT3
ERBB2	TGFB1
ERBB2	VAPB
MAPK1	ACPP
MAPK1	MAPK14
MAPK1	MAPK3
MAPK1	MAPK8
MAPK1	MYC
MAPK1	NCOA1
MAPK1	NUP153
MAPK1	PARP1
MAPK1	PGR
MAPK1	PLAT
MAPK1	PML
MAPK1	PPARA
MAPK1	PPARG
MAPK1	PPID
MAPK1	PTPN1
MAPK1	RAF1
MAPK1	RB1
MAPK1	RXRA
MAPK1	SRC
MAPK1	SREBF1
MAPK1	STAT3
MAPK1	TNFRSF1A
MAPK1	TOP2A
MAPK1	TP53
MAPK1	VDR
YWHAE	PI3K-Akt signaling pathway
YWHAE	Neurotrophin signaling pathway
YWHAE	ADH1B
YWHAE	AKT1
YWHAE	ATP5B
YWHAE	BAD
YWHAE	C1QBP
YWHAE	CALM1
YWHAE	CASP3
YWHAE	CDK2
YWHAE	FN1
YWHAE	GRB2
YWHAE	HLA-DRA
YWHAE	HLA-DRB1
YWHAE	HNF1A
YWHAE	HNRNPA1
YWHAE	HSF1
YWHAE	HSP90AB1
YWHAE	HSPB1
YWHAE	IGHG1
YWHAE	KCNH2
YWHAE	KRT18
YWHAE	MAPK14
YWHAE	MYC
YWHAE	NOLC1
YWHAE	NOS2
YWHAE	NPM1
YWHAE	RAF1
YWHAE	SRC
YWHAE	TGFB1
YWHAE	TNFAIP3
YWHAE	TOP2A
YWHAE	TP53
YWHAE	UBE3A
YWHAE	VCAM1
YWHAE	VIM
ADH1B	ADH1C
ADH1B	PML
ADI1	SRPK1
ADRA1A	ADRA1B
ADRA1A	ADRA1D
ADRA1B	ALB
ADRA1B	PRKCA
ADRA1B	STAT1
ADRA2A	ADRB1
ADRA2A	PRKCD
ADRA2A	UCHL1
ADRB1	GRB2
HLA-B	ADRB2
HLA-B	AFP
HLA-B	AHSA1
HLA-B	AKR1B1
HLA-B	CALM1
HLA-B	CD81
HLA-B	CD8A
HLA-B	CXCR4
HLA-B	ERBB3
HLA-B	GOT1
HLA-B	HLA-C
HLA-B	HLA-E
HLA-B	HSPA5
HLA-B	IGF2BP1
HLA-B	LTA4H
HLA-B	MAPK1
HLA-B	NPEPPS
HLA-B	NPM1
HLA-B	PCNA
HLA-B	PPIB
HLA-B	PSMA7
HLA-B	PSMD1
HLA-B	PSMD3
HLA-B	RUVBL1
HLA-B	SRC
HLA-B	STAT1
HLA-B	VAPA
ADRB2	ATP5B
ADRB2	C1QBP
ADRB2	CALM1
ADRB2	CD4
ADRB2	CD81
ADRB2	FKBP8
ADRB2	GRB2
ADRB2	HNRNPK
ADRB2	HSP90B1
ADRB2	HSPA5
ADRB2	HSPD1
ADRB2	IL1B
ADRB2	INSR
ADRB2	MAPK14
ADRB2	OPRD1
ADRB2	PPP3CA
ADRB2	PRKCD
ADRB2	SRC
ADRB2	STAT3
ADRB2	UCHL1
ADRB2	VAPA
HLA-C	ADRB2
HLA-C	CALM1
HLA-C	CD8A
HLA-C	HLA-E
HLA-C	HMOX1
HLA-C	HSPA5
HLA-C	IFI16
HLA-C	KIR2DL3
HLA-C	LTA4H
HLA-C	PCNA
HLA-C	SARS
HLA-C	SCARB1
HLA-C	TAP2
CCR5	AFP
CCR5	CD4
CCR5	CXCR4
CCR5	JAK1
CCR5	PTK2B
CCR5	STAT1
CCR5	STAT3
AGO4	HSP90AB1
AGO4	HSPA5
AGO4	IGF2BP1
AGO4	JAK1
AGTR1	AGT
AGTR1	CAV1
AGTR1	EGFR
AGTR1	MAPK1
AGTR1	NOS3
AGTR1	PLCG1
AGTR1	RAF1
AGT	GRB2
AGT	TP53
AHSA1	CUL5
AHSA1	DDX3X
AHSA1	EGFR
AHSA1	EIF6
AHSA1	FASN
AHSA1	GSR
AHSA1	HNRNPA1
AHSA1	HNRNPK
AHSA1	HSP90AB1
AHSA1	HSPA5
AHSA1	HSPD1
AHSA1	LDHA
AHSA1	PPID
AHSA1	PSMD3
AHSA1	STAT1
AHSA1	VIM
AHR	AIP
AHR	AR
AHR	DDB1
AHR	ESR1
AHR	NCOA1
AHR	NCOA2
AHR	NFE2L2
AHR	RB1
AHR	RELA
AIP	BIRC5
AIP	EGFR
AIP	HSP90AB1
AIP	IKBKG
AIP	LAMP1
AIP	NR3C2
AIP	PPARA
AIP	URI1
AKR1C1	AKR1C3
AKR1C1	FN1
AKR1C1	MAPK3
AKT1	AR
AKT1	BAD
AKT1	BAX
AKT1	BCL2L1
AKT1	BECN1
AKT1	CALM1
AKT1	CASP3
AKT1	CASP9
AKT1	CCNA2
AKT1	CD81
AKT1	CDH1
AKT1	CDKN1A
AKT1	CHEK1
AKT1	CHUK
AKT1	CREB1
AKT1	EGFR
AKT1	ERBB3
AKT1	ESR1
AKT1	ESR2
AKT1	FASN
AKT1	GFAP
AKT1	GSK3B
AKT1	HMOX1
AKT1	HSP90AB1
AKT1	HSPA5
AKT1	HSPB1
AKT1	IGSF8
AKT1	IKBKB
AKT1	IKBKG
AKT1	IRF3
AKT1	LDHA
AKT1	MAPK14
AKT1	MAPK8
AKT1	NCF1
AKT1	NFE2L2
AKT1	NOS3
AKT1	NPM1
AKT1	NR3C1
AKT1	PDE3A
AKT1	PIK3CA
AKT1	PIK3R1
AKT1	PKN2
AKT1	PLCG1
AKT1	PPP3CA
AKT1	PRKCB
AKT1	PTEN
AKT1	PTPN1
AKT1	RAF1
AKT1	Sirt1
AKT1	SOAT2
AKT1	SRC
AKT1	STAT1
AKT1	UCHL1
AKT1	VEGFA
AKT1	VIM
ALB	AMBP
ALB	APOA2
ALB	APOE
ALB	C4A
ALB	CEP44
ALB	CFB
ALB	DDB1
ALB	F2
ALB	F7
ALB	FN1
ALB	FOXP3
ALB	GFAP
ALB	HNF1A
ALB	HNRNPA1
ALB	HPX
ALB	IGHG1
ALB	KCNMA1
ALB	LAMTOR5
ALB	NR5A2
ALB	PON1
ALB	PRSS1
ALB	PSMA3
ALB	RC3H1
ALB	SCN5A
ALB	SOD1
ALOX5	PIK3R1
GRB2	Hepatitis B
GRB2	Hepatitis C
GRB2	Jak-STAT signaling pathway
GRB2	PI3K-Akt signaling pathway
GRB2	Prolactin signaling pathway
GRB2	T cell receptor signaling pathway
GRB2	FoxO signaling pathway
GRB2	Estrogen signaling pathway
GRB2	Chemokine signaling pathway
GRB2	Neurotrophin signaling pathway
GRB2	MAPK signaling pathway
GRB2	B cell receptor signaling pathway
GRB2	ErbB signaling pathway
GRB2	ALOX5
GRB2	FASLG
GRB2	HNRNPD
GRB2	HNRNPK
GRB2	HSP90AB1
GRB2	HSPA5
GRB2	IGF2BP1
GRB2	IKBKE
GRB2	INSR
GRB2	JAK1
GRB2	KDR
GRB2	KRT18
GRB2	KRT19
GRB2	KRT8
GRB2	MAP2
GRB2	MAPK1
GRB2	MAPK14
GRB2	MET
GRB2	NPM1
GRB2	PIK3CA
GRB2	PIK3CG
GRB2	PIK3R1
GRB2	PLCG1
GRB2	POLR2A
GRB2	PPARA
GRB2	PPP3CA
GRB2	PRSS1
GRB2	PTPN1
GRB2	PTPRC
GRB2	RASA1
GRB2	RB1
GRB2	RIT2
GRB2	RUVBL1
GRB2	SELL
GRB2	SH2B3
GRB2	SOCS1
GRB2	SRC
GRB2	TNFRSF14
GRB2	TNFRSF1A
GRB2	VCAM1
GRB2	VIM
PRKACA	ALOX5
PRKACA	KCNH2
PRKACA	MAP2
PRKACA	NFKB1
PRKACA	NOLC1
PRKACA	PDE3A
PRKACA	RAF1
PRKACA	RELA
PRKACA	SRC
PRKACA	TPH1
PRKACA	VAPA
PRKACA	VAPB
PRKACA	VIM
HCK	Chemokine signaling pathway
HCK	ALOX5
HCK	FASLG
HCK	HNRNPK
HCK	HSP90AB1
HCK	MET
HCK	PIK3R1
HCK	PLCG1
HCK	RASA1
HCK	SRC
HCK	STAT3
AMBP	CD79A
AMBP	F2
AMBP	FN1
AMBP	GRB2
AMBP	PIK3CA
AMBP	STAT3
ANXA5	CDK2
ANXA5	HNRNPA1
ANXA5	IFNGR2
ANXA5	ISG15
ANXA5	KDR
APOA2	APOE
APOA2	CREB3
APOA2	DGAT1
APOA2	JUN
APOA2	SCARB1
APOBEC3F	APOBEC3G
APOBEC3G	CEBPB
APOBEC3G	PRKACA
APOE	HLA-DPA1
APOE	LDLR
APOE	MAP2
APOE	MMP3
APOE	NOS3
APOE	SCARB1
AR	BLNK
AR	CALM1
AR	CASP3
AR	CASP8
AR	CAV1
AR	CCND1
AR	CDK1
AR	CEBPA
AR	CEBPB
AR	E2F1
AR	EGFR
AR	ESR1
AR	GRB2
AR	GSK3B
AR	HCK
AR	HIF1A
AR	HMGB1
AR	HSP90AB1
AR	IFI16
AR	JUN
AR	MAPK1
AR	NCOA1
AR	NCOA2
AR	NELFCD
AR	NFKB1
AR	NR3C1
AR	NR3C2
AR	PIK3R1
AR	PLCG1
AR	PPID
AR	PRKCB
AR	PTEN
AR	RAF1
AR	RASA1
AR	RB1
AR	RELA
AR	RUNX2
AR	RUVBL1
AR	Sirt1
AR	SOCS3
AR	SRC
AR	SRCAP
AR	SREBF1
AR	STAT3
AR	TP53
AR	UBE3A
ATG12	RIG-I-like receptor signaling pathway
ATG12	FoxO signaling pathway
ATG12	ATG5
ATG12	BCL2
ATG12	CAV1
ATG12	DDX58
ATG12	IFIH1
ATG12	MAVS
ATG12	MOV10
ATG5	RIG-I-like receptor signaling pathway
ATG5	BCL2L1
ATG5	CAV1
ATG5	DDX58
ATG5	GABARAPL2
ATG5	IFIH1
ATG5	MAVS
ATG5	PSMA3
ATG5	PSMA7
ATG5	Sirt1
ATG5	UCHL1
ATP5B	CDK2
ATP5B	CDK4
ATP5B	CDKN1A
ATP5B	ESR1
ATP5B	FN1
ATP5B	HNRNPA1
ATP5B	HSP90AB1
ATP5B	IKBKG
ATP5B	ISG15
ATP5B	MAPK3
ATP5B	PLG
ATP5B	PSMA3
ATP5B	SMN1
ATP5B	VCAM1
APC	AXIN1
APC	C4A
APC	CCL5
APC	CYP17A1
APC	GSK3B
APC	HSPA5
APC	KRT19
APC	NUP153
APC	PCNA
APC	PRKACA
APC	PSMD1
APC	RASA1
APC	TGFB1
AXIN1	CAV1
AXIN1	GSK3B
AXIN1	MYC
AXIN1	PML
AXIN1	RUNX2
AXIN1	TNFAIP3
AXIN1	TP53
BAD	BAX
BAD	BCL2
BAD	CDKN1A
BAD	GRB2
BAD	MAPK8
BAD	PIM1
BAD	PPP3CA
BAD	PRKACA
BAD	PRKCE
BAD	RAF1
BCL2L1	BAD
BCL2L1	BAX
BCL2L1	BCL2
BCL2L1	BECN1
BCL2L1	CASP8
BCL2L1	CASP9
BCL2L1	CREB3
BCL2L1	FKBP8
BCL2L1	MAPK8
BCL2L1	RAF1
BCL2L1	TP53
BAX	BCL2
BAX	C18orf21
BAX	CASP3
BAX	CASP8
BAX	CASP9
BAX	GSK3B
BAX	HSPD1
BAX	IRF3
BAX	PRKCE
BAX	TP53
PYCARD	BAX
PYCARD	BECN1
PYCARD	CHUK
PYCARD	IFI16
PYCARD	IKBKB
PYCARD	LAMP1
PYCARD	PML
BCL2	BECN1
BCL2	CASP3
BCL2	CASP8
BCL2	CDK1
BCL2	CDK2
BCL2	CHUK
BCL2	FKBP8
BCL2	HIF1A
BCL2	HNRNPD
BCL2	IKBKB
BCL2	IKBKG
BCL2	MAPK1
BCL2	MAPK14
BCL2	MAPK3
BCL2	MAPK8
BCL2	MYC
BCL2	PARP1
BCL2	PML
BCL2	PPARA
BCL2	PPID
BCL2	PPP3CA
BCL2	PRKACA
BCL2	PRKCA
BCL2	RAF1
BCL2	SMN1
BCL2	SOD1
BCL2	TP53
BECN1	BIRC5
BECN1	CASP3
BECN1	DDB1
BECN1	EGFR
BECN1	HMGB1
BECN1	KRT18
BECN1	PIK3CG
BECN1	TNFAIP3
BECN1	VIM
BIRC5	Hepatitis B
BIRC5	CASP3
BIRC5	CASP9
BIRC5	CDK1
BIRC5	CDK2
BIRC5	CDK4
BIRC5	RASA1
BLNK	CD79A
BLNK	ERBB2
BLNK	GRB2
BLNK	PLCG1
C1QBP	CDH1
C1QBP	CEBPA
C1QBP	CHCHD2
C1QBP	CUL5
C1QBP	ERBB3
C1QBP	FN1
C1QBP	HNRNPD
C1QBP	HSPD1
C1QBP	IKBKB
C1QBP	MAPK1
C1QBP	MAPK3
C1QBP	MAVS
C1QBP	MRPL3
C1QBP	MYC
C1QBP	NFKB1
C1QBP	NOS2
C1QBP	NPM1
C1QBP	NUP153
C1QBP	PRKCA
C1QBP	PRKCD
C1QBP	TFB2M
C1QBP	TNFRSF1A
C1QBP	XRCC1
CFB	C3
CFB	FN1
CFB	LAMTOR5
C3	C5
C3	FN1
C3	HNRNPA1
C4A	FN1
C5	CREB3L1
CALM1	CCND1
CALM1	CHUK
CALM1	DDX3X
CALM1	DRD2
CALM1	EGFR
CALM1	ESR1
CALM1	ESR2
CALM1	FAS
CALM1	FKBP8
CALM1	GRB2
CALM1	HNF1A
CALM1	IKBKB
CALM1	IKBKE
CALM1	IKBKG
CALM1	INSR
CALM1	MYC
[truncated: 2,340 more rows]

## Sheet: Table24
Supplementary Table S24: Four topological feature values of pathway for YGL capsule - Hepatitis B network only includes intersection targets
Nodes	Betweenness	Closeness	Degree	Eccentricity
licorice	45525.5	0.265363	230	5
Hedysarum Multijugum Maxim.	28801	0.261468	206	5
Radix Bupleuri	21930.3	0.258621	191	5
Artemisiae Scopariae Herba	19548.3	0.256872	185	5
Fortunes Bossfern Rhizome	3609.95	0.235343	82	5
Paeoniae Radix Alba	3828.01	0.238195	95	5
Radix Rhei Et Rhizome	2824.77	0.233894	77	5
Panax Ginseng C. A. Mey.	8486.65	0.242244	117	5
YWHAE	1484.32	0.228091	36	5
YTHDC2	3.01686	0.187131	2	5
VPS4B	8.08761	0.205702	4	5
VEGFA	2.78572	0.21706	6	6
VAPB	59.8462	0.202775	5	6
USMG5	10.902	0.16924	2	6
URI1	51.2537	0.199231	4	5
UGT1A1	0	0.209945	1	6
TP53	11442.3	0.248691	93	5
TOP2	9.71799	0.213483	8	6
TOP1	1991.94	0.236908	25	5
TNFSF10	16.9072	0.201129	5	6
TGFB1	850.938	0.232085	19	5
TG	0.559059	0.200422	3	5
STAT1	6201.94	0.24245	57	5
SRXN1	10.7399	0.191404	2	6
SRPK1	1201.73	0.223705	22	5
SREBF1	22.0041	0.225922	10	5
SRCAP	1.22304	0.198953	3	6
SRC	6322.9	0.239295	73	5
SPP1	195.516	0.224145	14	5
SPATS2L	297.324	0.184645	3	6
SOCS3	827.088	0.222136	18	5
SOCS1	1637.82	0.221273	18	5
SOAT1	54.726	0.213884	3	6
SMPD1	0	0.197437	2	6
SMN1	2367.91	0.214286	13	6
SLPI	5.83967	0.212925	6	6
SLC6A4	6.03676	0.213004	6	6
SLC6A2	5.83967	0.212925	6	6
SLC2A4	26.5478	0.216237	9	6
SLC25A15	0	0.167549	1	6
Sirt1	3337.38	0.236809	41	5
SGK1	95.8021	0.212528	9	5
SERPINE1	89.0925	0.218558	12	6
SELL	19.8423	0.205405	4	6
SCN5A	101.076	0.221617	11	5
SCARB1	98.9759	0.185486	5	6
RXRB	137.859	0.219823	12	6
RXRA	1083.76	0.23399	32	5
RUVBL1	504.878	0.218642	14	5
RUNX1T1	1472.27	0.214608	7	6
RSF1	0	0.186275	1	6
RELA	3650.31	0.241219	58	5
RC3H1	52.9833	0.209328	8	5
RBCK1	251.604	0.216319	11	5
RB1	1345.37	0.238394	49	6
RASSF1	300.46	0.220588	10	6
RARB	13.6707	0.197642	6	6
RAF1	1539.06	0.237599	35	5
PYGM	1.2432	0.215094	5	6
PYCARD	215.105	0.206372	8	5
PUM3	60.0147	0.212132	6	5
PTPN1	217.331	0.233129	23	5
PTK2B	190.709	0.220077	17	5
PTGS2	669.681	0.230117	17	5
PTGS1	11.4066	0.217391	10	6
PTGER3	393.875	0.217391	7	6
PTEN	421.952	0.232463	24	5
PSMD3	1299.17	0.227363	24	5
PSMD1	427.473	0.220503	20	5
PSMB8	111.395	0.204815	10	5
PSMB5	175.881	0.21477	13	5
PSMA7	666.33	0.222917	22	5
PRSS1	207.917	0.228	11	5
PRRC2C	6.91661	0.205331	3	6
PRKCE	207.761	0.223617	19	5
PRKCD	956.298	0.230863	31	5
PRKCB	1109.79	0.236025	26	5
PRKCA	3007.02	0.238594	44	5
PRKACA	4596.36	0.239094	43	5
PPP2R3A	6.81687	0.209174	3	5
PPARG	1049.21	0.239596	34	5
PPARD	169.012	0.227363	16	5
PPARA	491.568	0.229746	22	5
POR	205.14	0.220162	10	5
PON1	80.9941	0.217143	8	6
POLR2A	1079.51	0.221963	22	5
PML	1351.61	0.229469	38	5
PLG	777	0.212449	19	5
PLCG1	1112.87	0.224675	33	5
PLB1	0	0.209945	1	6
PLAU	313.554	0.218224	11	6
PLAT	144.744	0.222482	13	5
PKIA	2.88155	0.222482	5	5
PIM1	438.549	0.231425	15	5
PIK3CG	72.6612	0.222136	11	6
PIK3CA	1190.82	0.220588	30	6
PGR	134.662	0.228091	20	5
PELI1	6.00861	0.200422	3	6
PDCD1	0	0.181355	1	6
PCOLCE	23.058	0.213403	6	6
PCNA	1011.72	0.226821	28	4
PATL1	9.57404	0.205184	3	5
PARP1	2950.06	0.238294	37	5
OPRM1	105.948	0.218558	10	5
OPRD1	77.8708	0.219907	9	5
OLR1	1.2432	0.212211	4	6
ODC1	1.2432	0.212211	4	6
OCLN	18.1943	0.19979	5	6
OAS2	0	0.195339	1	5
NR3C2	82.1681	0.223705	12	5
NR3C1	2666.65	0.241015	44	5
NR1I2	540.303	0.228916	20	5
NR1C3	9.71799	0.213483	8	6
NQO1	81.0869	0.224586	10	5
NPM1	4552.24	0.235927	52	5
NPEPPS	48.264	0.220332	7	5
NOV	52.5496	0.209021	7	5
NOS3	1182.44	0.231707	20	5
NOS2	922.71	0.234375	30	5
NOP16	23.0134	0.20511	6	5
NFKBIA	2176.8	0.238095	37	5
NFKB1	5155.9	0.22864	53	5
NFE2L2	326.432	0.225207	18	6
NELFCD	774.704	0.202415	5	5
NCOA1	1085.64	0.232558	36	5
NCF1	555.152	0.225743	16	6
NADH6	0.405886	0.211268	2	6
MYC	2881.24	0.241117	53	5
MTTP	5.10672	0.211424	3	6
MRPL3	22.7408	0.202631	3	5
MPO	620.664	0.212449	5	6
MOV10	59.9957	0.207877	6	6
MMP9	75.6665	0.219992	9	5
MMP3	198.563	0.216648	10	6
MMP2	126.844	0.217723	9	5
MMP1	23.9643	0.214125	9	6
MICA	2345.08	0.187377	4	6
MGAM	1.2432	0.212766	5	6
MET	975.634	0.230676	24	5
MBL2	61.6885	0.178964	2	6
MAVS	738.959	0.215909	19	6
MAPK8	1857.17	0.239899	41	5
MAPK14	1196.54	0.238594	39	5
MAPK10	72.108	0.227273	8	5
MAPK1	2592.35	0.241935	63	5
MAP2	231.239	0.227818	10	5
MAOB	34.9646	0.216073	6	6
MAOA	0.345004	0.207575	2	6
LYZ	10.2127	0.2194	5	6
LTA	20.8185	0.197368	4	5
LGALS3	2802.67	0.221359	14	5
LAMTOR5	352.893	0.211424	9	5
LAMP1	264.54	0.2101	7	5
KRT8	100.207	0.223005	18	5
KRT18	513.178	0.223881	22	5
KLRK1	1134	0.158026	2	7
KDR	324.001	0.22864	15	6
KCTD9	37.7969	0.202919	2	5
KCNH2	55.0718	0.221273	11	6
JUN	3406.44	0.240608	46	5
JAK1	1980.91	0.227818	32	5
ISG15	1107.85	0.215338	22	5
IRF3	388.985	0.217973	19	5
IRF1	145.233	0.224145	10	6
INTS10	2.42547	0.197779	3	6
INSR	572.312	0.231707	26	5
IL6	1.2432	0.212211	4	6
IL4	423.043	0.215664	6	6
IL2RA	38.9232	0.204228	5	6
IL1B	797.361	0.229192	16	5
IL1A	1.2432	0.212211	4	6
IL13	53.5975	0.19972	4	6
IL10RB	163.203	0.184585	4	7
IL10	1383.24	0.215664	8	6
IKBKE	2811.54	0.225832	35	5
IKBKB	4555.96	0.240202	54	5
IGSF8	181.065	0.210721	10	5
IGHM	143.937	0.209867	5	5
IGFBP3	235.948	0.228	18	5
IGF2	80.4205	0.215257	8	6
IFNLR1	0	0.17257	2	7
IFNL3	0	0.17257	2	7
IFNL2	1	0.172623	3	7
IFNGR2	84.3424	0.19958	6	6
IFNB1	0	0.176361	2	7
IFNAR2	1018.99	0.207877	13	6
IFNA1	15.0917	0.189495	4	6
IFI16	5931.17	0.22283	29	5
ICAM1	1226.93	0.231144	19	5
HTR3A	2.71493	0.21673	4	5
HTR2C	0	0.200422	2	5
HTR2A	7.1059	0.212687	7	6
HSPD1	1301.01	0.231896	34	5
HSPB1	1976.06	0.239094	37	5
HSPA5	4999.31	0.244216	58	4
HSP90B1	1113.36	0.223267	26	5
HSP90AB1	11898.8	0.249671	86	4
HSF1	94.3946	0.228	15	5
HSD3B2	0.405886	0.211268	2	6
HSD3B1	0.405886	0.211268	2	6
HPX	0	0.179754	1	6
HNRNPK	911.877	0.227092	29	5
HNRNPD	391.17	0.224321	22	5
HNRNPA1	7916.92	0.233034	49	5
HNF1A	139.481	0.215582	12	5
HMOX1	463.781	0.220845	11	5
HMGCR	702.971	0.214286	3	6
HMGB1	1851.09	0.22179	22	5
HLA-E	177.799	0.189117	6	5
HLA-DPB1	8.54293	0.1749	3	6
HLA-B	2589.61	0.221704	28	4
HLA-A	973.105	0.212291	13	5
HIST1H1E	13.8099	0.202847	5	6
HIF1A	165.367	0.234568	23	5
HGF	28.5905	0.201841	5	5
HCK	148.909	0.221617	15	5
HAVCR2	0	0.195339	1	5
HAS2	7.14675	0.213084	7	6
GSTM2	8.96481	0.213803	9	6
GSTM1	7.14675	0.213164	8	6
GSR	32.904	0.21814	6	6
GSK3B	2672.94	0.239899	45	5
GRIA2	103.729	0.214608	6	6
GRB2	9398.47	0.240202	81	5
GPS2	25.2842	0.203936	4	5
GPR183	0	0.17231	1	6
GOLPH3	0	0.170608	1	6
GFAP	201.472	0.224852	15	5
GABRA6	0	0.207499	1	6
GABRA5	2.9502	0.209945	5	6
GABRA3	20.689	0.213164	7	6
GABRA2	9.71799	0.213483	8	6
GABRA1	52.1219	0.217723	11	6
GABARAPL2	148.719	0.214689	9	5
FYN	4157.67	0.225922	36	5
FOXP3	29.3012	0.203717	4	6
FOSL2	0	0.214366	3	6
FOS	914.38	0.238095	29	5
FN1	8047.27	0.234664	61	4
FLNB	111.837	0.219315	14	5
FKBP8	198.349	0.21706	16	5
FBXL2	11.601	0.210721	3	5
FASN	214.312	0.230863	18	5
FASLG	189.039	0.217557	17	5
FAS	188.72	0.219146	18	5
F8	8.27878	0.217807	8	5
F3	22.8368	0.214205	6	6
F2	477.148	0.221963	18	5
ESR2	94.9227	0.226101	18	5
ESR1	9856.08	0.249344	87	5
ERBB3	2624.71	0.236711	26	5
ERBB2	1724.24	0.23583	32	5
EPHA2	213.858	0.219484	10	5
ELK1	119.945	0.229839	13	5
ELF2	7.71766	0.198054	2	5
EIF6	2237.69	0.232179	23	5
EIF3J	486.507	0.2012	5	6
EIF2S1	145.666	0.212925	11	5
EIF2B3	1934.84	0.207953	7	5
EIF2AK2	1989.67	0.224675	27	5
EGFR	20847.3	0.253333	101	4
EGF	19.4917	0.225296	9	5
E2F2	7.57628	0.220759	7	6
E2F1	283.096	0.23199	22	5
DUOX2	1.2432	0.212211	4	6
DRD2	9.99041	0.200846	4	5
DRD1	4.01754	0.212211	5	6
DPP4	531.838	0.221963	16	6
DIO1	7.14675	0.213084	7	6
DGAT1	0	0.167303	1	6
DDX60	0	0.202343	1	5
DDX3X	1220.4	0.22283	25	5
DDB1	342.23	0.218307	19	5
DCAF5	28.8031	0.216648	6	6
CYP3A4	14.6538	0.217391	10	6
CYP1B1	7.14675	0.213084	7	6
CYP1A2	9.61342	0.213483	8	6
CYP19A1	0	0.209945	1	6
CYP17A1	39.9173	0.206672	7	5
CXCR3	5.46283	0.187809	4	7
CXCL8	42.9516	0.213803	6	6
CXCL2	54.787	0.217226	7	6
CXCL11	296.537	0.213563	6	6
CXCL10	580.597	0.216483	10	6
CUL5	665.015	0.222309	23	5
CTRB1	24.9885	0.21673	3	5
CTLA4	592.546	0.190955	4	6
CREB3	1744.53	0.205554	13	5
CREB1	2529.31	0.217391	21	5
CPPED1	0	0.00175439	1	1
CP	2.32711	0.184466	2	6
COX5A	8.53968	0.171326	2	6
COL3A1	1.2432	0.21237	5	6
CLEC4M	0	0.161199	1	7
CLDN4	79.7616	0.215664	6	6
CIITA	10.5689	0.209636	8	5
CHRNA7	204.441	0.225386	10	5
CHRNA2	1.33686	0.208257	4	6
CHRM5	1.8338	0.211817	3	6
CHRM4	12.8602	0.220077	7	6
CHRM3	9.71799	0.213483	8	6
CHRM2	9.71799	0.213483	8	6
CHRM1	9.71799	0.213483	8	6
CHI3L1	0	0.15625	1	7
CHEK2	720.95	0.230956	18	5
CHEK1	257.341	0.233224	21	5
CHCHD2	1268.6	0.197985	5	6
CES1	42.2985	0.211111	2	6
CEP44	221.437	0.202056	5	6
CEBPB	987.376	0.224498	27	5
CEBPA	501.911	0.215909	23	5
CDKN3	0.776892	0.19951	3	6
CDK5RAP3	0.285714	0.204374	3	6
CDK4	179.094	0.229654	15	5
CDK2	3414.7	0.238894	56	5
CDK1	2773.92	0.238693	44	5
CDH1	396.795	0.220503	21	5
CD93	46.1474	0.180152	2	6
CD8A	106.769	0.201627	6	5
CD80	0	0.167894	2	6
CD74	971.871	0.200281	8	5
CD40LG	211.406	0.220674	9	6
CD40	223.227	0.211189	12	6
CD4	2429.85	0.219823	23	5
CD14	1178.74	0.178069	4	5
CCR5	623.752	0.205479	10	6
CCND1	130.452	0.232085	23	5
CCNB1	27.1417	0.223969	14	5
CCNA2	291.065	0.229284	24	5
CCL5	463.72	0.211346	15	6
CAV1	3895.41	0.240608	46	5
CAT	75.1709	0.223969	5	5
CASP9	90.7306	0.225743	19	5
CASP8	2813.46	0.239194	40	5
CASP3	2663.16	0.239596	42	5
CALM1	3673.1	0.239798	48	4
CACNA1S	0	0.195205	1	6
C5	24.3278	0.169946	2	6
C18orf21	7.78654	0.203064	2	5
BTBD1	0.582276	0.195339	2	6
BIRC5	155.524	0.223092	13	6
BECN1	162.83	0.214528	13	5
BCL2L1	494.631	0.22637	17	6
BCL2	1193.45	0.235149	39	5
BAD	54.6726	0.225922	14	6
AXIN1	33.6243	0.211268	8	6
ATP5B	407.517	0.231707	18	5
ATG5	176.938	0.208944	12	6
ATG12	224.626	0.211896	10	5
AR	4088.83	0.24359	56	5
APP	26741.9	0.24245	92	4
APOE	728.798	0.208333	9	5
APOBEC3G	1143.99	0.206597	4	5
APOBEC3F	0	0.171377	1	6
APOBEC3C	26.8559	0.197985	3	5
APOB	69.2438	0.222309	7	5
APC	294.677	0.21166	13	5
ANXA5	181.205	0.211503	6	5
AMBP	114.687	0.211896	7	5
ALOX5	189.36	0.228457	12	5
ALB	3566.68	0.218894	27	5
AKT1	4702.93	0.24686	64	5
AKR1C3	38.6032	0.213483	7	6
AKR1C1	30.9181	0.217973	4	5
AKR1B1	176.972	0.218642	10	5
AIRE	53.5203	0.216812	11	5
AIP	165.974	0.212054	9	5
AIM2	5.28404	0.185789	3	5
AHSA1	789.315	0.237996	25	5
AHR	140.559	0.223267	16	6
AGT	13.2829	0.207802	3	6
AGO4	29.8704	0.213004	5	5
ADRB2	1673.54	0.234568	30	4
ADRB1	57.1269	0.219823	6	6
ADRA2B	0	0.182342	1	6
ADRA2A	28.9261	0.213164	5	6
ADRA1D	2.00136	0.212687	4	6
ADRA1B	128.829	0.222136	12	6
ADRA1A	16.4167	0.213723	9	6
ADIPOQ	0	0.209945	1	6
ADI1	0	0.1973	2	5
ADH1B	14.6631	0.213244	4	6
ADAR	115.577	0.210565	5	5
ACPP	1.55792	0.216237	6	6
ACHE	106.197	0.222222	9	5
ACBD3	4.50055	0.179415	2	6
ACACA	254.245	0.228549	11	5
ABCG2	1.2432	0.212211	4	6
ABCC1	18.0137	0.218894	5	6
ABCB1	50.8223	0.202271	5	5
ABAT	9.15098	0.213323	3	6
B cell receptor signaling pathway	5.03572	0.207197	5	6
Chemokine signaling pathway	369.294	0.212291	12	6
ErbB signaling pathway	3.37969	0.210255	5	5
Estrogen signaling pathway	201.504	0.216648	9	5
FoxO signaling pathway	228.171	0.21237	11	5
Hepatitis B	718.709	0.221359	22	6
Hepatitis C	545.762	0.221187	20	5
HIF-1 signaling pathway	86.7975	0.209021	6	5
Jak-STAT signaling pathway	3848.1	0.208257	15	6
MAPK signaling pathway	64.3947	0.216483	10	5
Neurotrophin signaling pathway	30.3132	0.213884	9	6
NF-kappa B signaling pathway	45.7343	0.206223	9	6
NOD-like receptor signaling pathway	21.5009	0.204521	6	6
PI3K-Akt signaling pathway	1151.42	0.224586	22	5
Prolactin signaling pathway	86.6302	0.213803	10	6
Rap1 signaling pathway	61.311	0.209636	8	5
RIG-I-like receptor signaling pathway	130.917	0.207726	10	6
T cell receptor signaling pathway	195.463	0.211268	11	6
TNF signaling pathway	313.962	0.210177	14	6
Toll-like receptor signaling pathway	194.001	0.209713	13	6
VEGF signaling pathway	10.2634	0.203571	5	6
