# Supplementary material for: Network pharmacology-based study on the mechanism of Yiganling capsule in hepatitis B treatment
Source: BMC Complement Med Ther. 2020 Feb 5;20:37. doi: 10.1186/s12906-020-2815-y (PMC7076828; doi:10.1186/s12906-020-2815-y)
Supplement: Supplementary file 14 — Additional file 14: Table S25. The direct action pathway targets of YGL capsule. Table S26. Four topological feature values of the pathways of direct action targets of YGL capsule. [file 12906_2020_2815_MOESM14_ESM.xlsx]

## Sheet: Table25
Supplementary Table S25 Pathway for YGL capsule- Hepatitis B Disease target network and only include intersection targets
Nodes	Target
MOL002281	ESR1
MOL002281	PTGS2
MOL002281	Radix Rhei Et Rhizome
MOL002297	ESR1
MOL002297	Radix Rhei Et Rhizome
MOL000358	BAX
MOL000358	ESR1
MOL000358	PTGS2
MOL000358	TGFB1
MOL000358	Artemisiae Scopariae Herba
MOL000471	CDKN1A
MOL000471	ESR1
MOL000471	IL1B
MOL000471	NOS3
MOL000471	PTGS2
MOL000471	TNF
MOL000471	TP53
MOL000471	BAX
MOL000471	CDK1
MOL000471	Radix Rhei Et Rhizome
MOL002268	ESR1
MOL002268	PTGS2
MOL002268	Radix Rhei Et Rhizome
MOL002235	ESR1
MOL002235	PTGS2
MOL002235	Radix Rhei Et Rhizome
IKBKB	T cell receptor signaling pathway
IKBKB	TNF signaling pathway
IKBKB	NF-kappa B signaling pathway
IKBKB	Toll-like receptor signaling pathway
IKBKB	PI3K-Akt signaling pathway
IKBKB	NOD-like receptor signaling pathway
IKBKB	FoxO signaling pathway
IKBKB	Chemokine signaling pathway
IKBKB	RIG-I-like receptor signaling pathway
IKBKB	MAPK signaling pathway
IKBKB	Neurotrophin signaling pathway
MOL000422	BAX
MOL000422	CDK1
MOL000422	ESR1
MOL000422	ICAM1
MOL000422	IKBKB
MOL000422	NOS3
MOL000422	PTGS2
MOL000422	STAT1
MOL000422	TNF
MOL000422	Paeoniae Radix Alba
MOL000417	ESR1
MOL000417	PTGS2
MOL000417	RXRA
MOL000417	Hedysarum Multijugum Maxim.
IL4	T cell receptor signaling pathway
IL4	PI3K-Akt signaling pathway
IL4	Jak-STAT signaling pathway
MOL000392	ESR1
MOL000392	IL4
MOL000392	NOS3
MOL000392	PTGS2
MOL000392	RXRA
MOL000392	licorice
MET	PI3K-Akt signaling pathway
MOL000387	ESR1
MOL000387	MET
MOL000387	PTGS2
MOL000387	Hedysarum Multijugum Maxim.
MOL000380	ESR1
MOL000380	PTGS2
MOL000380	RXRA
MOL000380	Hedysarum Multijugum Maxim.
MOL000371	ESR1
MOL000371	NOS3
MOL000371	PTGS2
MOL000371	RXRA
MOL000371	Hedysarum Multijugum Maxim.
MOL000359	ESR1
MOL000359	Paeoniae Radix Alba
MOL000354	ESR1
MOL000354	NOS3
MOL000354	PTGS2
MOL000354	Hedysarum Multijugum Maxim.
MOL000296	ESR1
MOL000296	NOS3
MOL000296	PTGS2
MOL000296	RXRA
MOL000296	Hedysarum Multijugum Maxim.
MOL000239	ESR1
MOL000239	PTGS2
MOL000239	Hedysarum Multijugum Maxim.
MOL000211	ESR1
MOL000211	Paeoniae Radix Alba
TP53	PI3K-Akt signaling pathway
TP53	MAPK signaling pathway
TP53	p53 signaling pathway
TP53	Thyroid hormone signaling pathway
TP53	Neurotrophin signaling pathway
TP53	Sphingolipid signaling pathway
TNF	T cell receptor signaling pathway
TNF	TNF signaling pathway
TNF	NF-kappa B signaling pathway
TNF	Toll-like receptor signaling pathway
TNF	NOD-like receptor signaling pathway
TNF	RIG-I-like receptor signaling pathway
TNF	MAPK signaling pathway
TNF	Sphingolipid signaling pathway
TGFB1	FoxO signaling pathway
TGFB1	MAPK signaling pathway
STAT1	Toll-like receptor signaling pathway
STAT1	Chemokine signaling pathway
STAT1	Jak-STAT signaling pathway
STAT1	Thyroid hormone signaling pathway
SPP1	Toll-like receptor signaling pathway
SPP1	PI3K-Akt signaling pathway
RXRA	PI3K-Akt signaling pathway
RXRA	Thyroid hormone signaling pathway
MOL013187	ESR1
MOL013187	PTGS2
MOL013187	Radix Bupleuri
MOL008047	ESR1
MOL008047	NOS3
MOL008047	PTGS2
MOL008047	Artemisiae Scopariae Herba
MOL008046	ESR1
MOL008046	PTGS2
MOL008046	Artemisiae Scopariae Herba
PTGS2	TNF signaling pathway
PTGS2	NF-kappa B signaling pathway
MOL008045	ESR1
MOL008045	PTGS2
MOL008045	Artemisiae Scopariae Herba
MOL008043	ESR1
MOL008043	PTGS2
MOL008043	Artemisiae Scopariae Herba
MOL008041	ESR1
MOL008041	PTGS2
MOL008041	Artemisiae Scopariae Herba
MOL008040	ESR1
MOL008040	PTGS2
MOL008040	Artemisiae Scopariae Herba
MOL008039	ESR1
MOL008039	PTGS2
MOL008039	Artemisiae Scopariae Herba
MOL007274	ESR1
MOL007274	PTGS2
MOL007274	Artemisiae Scopariae Herba
MOL005573	ESR1
MOL005573	PTGS2
MOL005573	RXRA
MOL005573	Artemisiae Scopariae Herba
MOL005399	ESR1
MOL005399	Panax Ginseng C. A. Mey.
MOL005384	ESR1
MOL005384	NOS3
MOL005384	PTGS2
MOL005384	RXRA
MOL005384	Panax Ginseng C. A. Mey.
MOL005360	ESR1
MOL005360	Panax Ginseng C. A. Mey.
MOL005356	ESR1
MOL005356	PTGS2
MOL005356	RXRA
MOL005356	Panax Ginseng C. A. Mey.
MOL005348	ESR1
MOL005348	Panax Ginseng C. A. Mey.
MOL005321	ESR1
MOL005321	PTGS2
MOL005321	RXRA
MOL005321	Panax Ginseng C. A. Mey.
MOL005320	NOS3
MOL005320	PTGS2
MOL005320	Panax Ginseng C. A. Mey.
MOL005318	ESR1
MOL005318	PTGS2
MOL005318	Panax Ginseng C. A. Mey.
MOL005018	ESR1
MOL005018	PTGS2
MOL005018	licorice
MOL005017	ESR1
MOL005017	PTGS2
MOL005017	licorice
MOL005016	ESR1
MOL005016	PTGS2
MOL005016	RXRA
MOL005016	licorice
MOL005012	ESR1
MOL005012	PTGS2
MOL005012	licorice
MOL005008	ESR1
MOL005008	PTGS2
MOL005008	licorice
MOL005007	ESR1
MOL005007	PTGS2
MOL005007	licorice
NOS3	PI3K-Akt signaling pathway
NOS3	HIF-1 signaling pathway
NOS3	Sphingolipid signaling pathway
MOL005003	ESR1
MOL005003	NOS3
MOL005003	PTGS2
MOL005003	RXRA
MOL005003	licorice
MOL005001	ESR1
MOL005001	PTGS2
MOL005001	licorice
MOL005000	ESR1
MOL005000	NOS3
MOL005000	PTGS2
MOL005000	licorice
NFKBIA	T cell receptor signaling pathway
NFKBIA	TNF signaling pathway
NFKBIA	NF-kappa B signaling pathway
NFKBIA	Toll-like receptor signaling pathway
NFKBIA	NOD-like receptor signaling pathway
NFKBIA	Chemokine signaling pathway
NFKBIA	RIG-I-like receptor signaling pathway
NFKBIA	Neurotrophin signaling pathway
MOL004996	NOS3
MOL004996	licorice
MOL004993	PTGS2
MOL004993	ESR1
MOL004993	licorice
MOL004991	ESR1
MOL004991	NOS3
MOL004991	PTGS2
MOL004991	RXRA
MOL004991	licorice
MOL004989	ESR1
MOL004989	PTGS2
MOL004989	licorice
MOL004988	ESR1
MOL004988	PTGS2
MOL004988	licorice
MOL004985	NOS3
MOL004985	licorice
MOL004961	ESR1
MOL004961	PTGS2
MOL004961	licorice
MOL004959	ESR1
MOL004959	NOS3
MOL004959	PTGS2
MOL004959	RXRA
MOL004959	licorice
MOL004957	ESR1
MOL004957	PTGS2
MOL004957	RXRA
MOL004957	licorice
MOL004949	ESR1
MOL004949	PTGS2
MOL004949	licorice
MOL004948	ESR1
MOL004948	PTGS2
MOL004948	licorice
MOL004945	ESR1
MOL004945	PTGS2
MOL004945	licorice
MOL004941	ESR1
MOL004941	PTGS2
MOL004941	RXRA
MOL004941	licorice
MOL004935	ESR1
MOL004935	PTGS2
MOL004935	licorice
MOL004915	ESR1
MOL004915	PTGS2
MOL004915	licorice
MOL004914	ESR1
MOL004914	licorice
MOL004913	ESR1
MOL004913	licorice
MOL004912	ESR1
MOL004912	PTGS2
MOL004912	RXRA
MOL004912	licorice
MOL004911	ESR1
MOL004911	PTGS2
MOL004911	RXRA
MOL004911	licorice
IL2	T cell receptor signaling pathway
IL2	PI3K-Akt signaling pathway
IL2	Jak-STAT signaling pathway
MOL004910	ESR1
MOL004910	NOS3
MOL004910	PTGS2
MOL004910	licorice
IL1B	TNF signaling pathway
IL1B	NF-kappa B signaling pathway
IL1B	Toll-like receptor signaling pathway
IL1B	NOD-like receptor signaling pathway
IL1B	MAPK signaling pathway
MOL004907	ESR1
MOL004907	PTGS2
MOL004907	licorice
MOL004898	ESR1
MOL004898	PTGS2
MOL004898	licorice
IL10	T cell receptor signaling pathway
IL10	FoxO signaling pathway
IL10	Jak-STAT signaling pathway
MOL004891	ESR1
MOL004891	PTGS2
MOL004891	RXRA
MOL004891	licorice
MOL004885	ESR1
MOL004885	PTGS2
MOL004885	licorice
IFNG	T cell receptor signaling pathway
IFNG	Jak-STAT signaling pathway
IFNG	HIF-1 signaling pathway
MOL004884	ESR1
MOL004884	PTGS2
MOL004884	licorice
ICAM1	TNF signaling pathway
ICAM1	NF-kappa B signaling pathway
MOL004883	ESR1
MOL004883	PTGS2
MOL004883	licorice
MOL004882	ESR1
MOL004882	licorice
MOL004866	ESR1
MOL004866	PTGS2
MOL004866	licorice
MOL004864	ESR1
MOL004864	PTGS2
MOL004864	licorice
MOL004863	ESR1
MOL004863	PTGS2
MOL004863	licorice
MOL004857	ESR1
MOL004857	PTGS2
MOL004857	licorice
MOL004856	ESR1
MOL004856	PTGS2
MOL004856	licorice
MOL004855	ESR1
MOL004855	PTGS2
MOL004855	licorice
MOL004848	ESR1
MOL004848	PTGS2
MOL004848	licorice
MOL004841	ESR1
MOL004841	PTGS2
MOL004841	licorice
MOL004838	ESR1
MOL004838	PTGS2
MOL004838	RXRA
MOL004838	licorice
MOL004835	ESR1
MOL004835	PTGS2
MOL004835	licorice
MOL004829	ESR1
MOL004829	NOS3
MOL004829	PTGS2
MOL004829	RXRA
MOL004829	licorice
MOL004828	ESR1
MOL004828	NOS3
MOL004828	PTGS2
MOL004828	RXRA
MOL004828	licorice
MOL004827	ESR1
MOL004827	PTGS2
MOL004827	licorice
MOL004824	ESR1
MOL004824	PTGS2
MOL004824	licorice
MOL004815	ESR1
MOL004815	PTGS2
MOL004815	RXRA
MOL004815	licorice
MOL004814	ESR1
MOL004814	PTGS2
MOL004814	licorice
MOL004811	ESR1
MOL004811	PTGS2
MOL004811	RXRA
MOL004811	licorice
MOL004810	ESR1
MOL004810	PTGS2
MOL004810	licorice
MOL004808	ESR1
MOL004808	PTGS2
MOL004808	licorice
MOL004806	ESR1
MOL004806	PTGS2
MOL004806	licorice
MOL004805	ESR1
MOL004805	PTGS2
MOL004805	licorice
MOL004718	ESR1
MOL004718	Radix Bupleuri
EGFR	PI3K-Akt signaling pathway
EGFR	FoxO signaling pathway
EGFR	HIF-1 signaling pathway
EGFR	MAPK signaling pathway
MOL004609	PTGS2
MOL004609	ESR1
MOL004609	Radix Bupleuri
MOL004598	ESR1
MOL004598	PTGS2
MOL004598	Radix Bupleuri
CXCL10	TNF signaling pathway
CXCL10	Toll-like receptor signaling pathway
CXCL10	Chemokine signaling pathway
CXCL10	RIG-I-like receptor signaling pathway
CHUK	T cell receptor signaling pathway
CHUK	TNF signaling pathway
CHUK	NF-kappa B signaling pathway
CHUK	Toll-like receptor signaling pathway
CHUK	PI3K-Akt signaling pathway
CHUK	NOD-like receptor signaling pathway
CHUK	FoxO signaling pathway
CHUK	Chemokine signaling pathway
CHUK	RIG-I-like receptor signaling pathway
CHUK	MAPK signaling pathway
CDKN1A	PI3K-Akt signaling pathway
CDKN1A	FoxO signaling pathway
CDKN1A	HIF-1 signaling pathway
CDKN1A	p53 signaling pathway
MOL004328	ESR1
MOL004328	PTGS2
MOL004328	licorice
MOL003896	ESR1
MOL003896	NOS3
MOL003896	PTGS2
MOL003896	RXRA
MOL003896	licorice
CDK1	p53 signaling pathway
MOL003656	ESR1
MOL003656	PTGS2
MOL003656	licorice
CD40LG	T cell receptor signaling pathway
CD40LG	NF-kappa B signaling pathway
MOL003648	ESR1
MOL003648	PTGS2
MOL003648	RXRA
MOL003648	Panax Ginseng C. A. Mey.
MOL002879	ESR1
MOL002879	Panax Ginseng C. A. Mey.
CCL2	TNF signaling pathway
CCL2	NOD-like receptor signaling pathway
CCL2	Chemokine signaling pathway
MOL002605	ESR1
MOL002605	Fortunes Bossfern Rhizome
MOL002565	ESR1
MOL002565	PTGS2
MOL002565	RXRA
MOL002565	licorice
MOL002311	ESR1
MOL002311	PTGS2
MOL002311	licorice
MOL001919	ESR1
MOL001919	Paeoniae Radix Alba
BAX	p53 signaling pathway
BAX	Neurotrophin signaling pathway
BAX	Sphingolipid signaling pathway
MOL001792	ESR1
MOL001792	PTGS2
MOL001792	RXRA
MOL001792	licorice
MOL001645	NOS3
MOL001645	PTGS2
MOL001645	RXRA
MOL001645	Radix Bupleuri
MOL001484	ESR1
MOL001484	PTGS2
MOL001484	RXRA
MOL001484	licorice
MOL001040	ESR1
MOL001040	PTGS2
MOL001040	Fortunes Bossfern Rhizome
MOL000787	ESR1
MOL000787	PTGS2
MOL000787	Panax Ginseng C. A. Mey.
MOL000500	ESR1
MOL000500	PTGS2
MOL000500	RXRA
MOL000500	licorice
STAT3	FoxO signaling pathway
STAT3	Chemokine signaling pathway
STAT3	Jak-STAT signaling pathway
STAT3	HIF-1 signaling pathway
MOL000098	BAX
MOL000098	CCL2
MOL000098	CD40LG
MOL000098	CDK1
MOL000098	CDKN1A
MOL000098	CHUK
MOL000098	CXCL10
MOL000098	EGFR
MOL000098	ESR1
MOL000098	ICAM1
MOL000098	IFNG
MOL000098	IL10
MOL000098	IL1B
MOL000098	IL2
MOL000098	NFKBIA
MOL000098	NOS3
MOL000098	PTGS2
MOL000098	RXRA
MOL000098	SPP1
MOL000098	STAT1
MOL000098	TGFB1
MOL000098	TNF
MOL000098	TP53
MOL000098	Artemisiae Scopariae Herba
ESR1	Thyroid hormone signaling pathway
MOL000497	ESR1
MOL000497	PTGS2
MOL000497	STAT3
MOL000497	licorice
MOL000033	ESR1
MOL000033	Hedysarum Multijugum Maxim.
MOL000449	ESR1
MOL000449	NOS3
MOL000449	PTGS2
MOL000449	RXRA
MOL000449	Radix Bupleuri
MOL000442	ESR1
MOL000442	PTGS2
MOL000442	RXRA
MOL000442	Hedysarum Multijugum Maxim.
Hedysarum Multijugum Maxim.	MOL000211
Panax Ginseng C. A. Mey.	MOL000449
licorice	MOL000359
Fortunes Bossfern Rhizome	MOL000422
Radix Bupleuri	MOL000354
Paeoniae Radix Alba	MOL000422
Paeoniae Radix Alba	MOL000358
Artemisiae Scopariae Herba	MOL004609

## Sheet: Table 26
Supplementary Table S26: Four topological feature values of Pathway for YGL capsule- Hepatitis B Disease target network and only include intersection targets
Nodes	Betweenness	Closeness	Degree	Eccentricity
Artemisiae Scopariae Herba	0.281109	0.231076	12	5
Radix Rhei Et Rhizome	1	1	5	1
Paeoniae Radix Alba	0.52901	0.295918	6	7
Radix Bupleuri	0.271739	0.187097	7	7
Fortunes Bossfern Rhizome	0.0343328	0.189542	3	9
licorice	0.823688	0.329545	68	9
Panax Ginseng C. A. Mey.	0.181409	0.144279	12	9
Hedysarum Multijugum Maxim.	0.249175	0.227451	10	5
MOL000442	0	0.1856	1	6
MOL000449	0.187106	0.16315	2	8
MOL000033	0	0.1856	1	6
MOL000497	0	0.248394	1	10
ESR1	0.480238	0.720524	120	3
MOL000098	0	0.188006	1	6
STAT3	0.00353854	0.344468	5	4
MOL000500	0	0.248394	1	10
MOL000787	0	0.126224	1	10
MOL001040	0	0.15956	1	10
MOL001484	0	0.248394	1	10
MOL001645	0	0.157823	1	8
MOL001792	0	0.248394	1	10
BAX	0.0122913	0.365854	10	4
MOL001919	0	0.228797	1	8
MOL002311	0	0.248394	1	10
MOL002565	0	0.248394	1	10
MOL002605	0	0.15956	1	10
CCL2	0.00195323	0.354839	4	4
MOL002879	0	0.126224	1	10
MOL003648	0	0.126224	1	10
CD40LG	0.00086301	0.353319	3	4
MOL003656	0	0.248394	1	10
CDK1	0.0035138	0.360262	6	4
MOL003896	0	0.248394	1	10
MOL004328	0	0.248394	1	10
CDKN1A	0.00581001	0.365044	6	3
CHUK	0.011365	0.369128	11	3
CXCL10	0.00282086	0.356371	5	4
MOL004598	0	0.157823	1	8
MOL004609	0.142729	0.206774	2	6
EGFR	0.00286227	0.359477	5	3
MOL004718	0	0.157823	1	8
MOL004805	0	0.248394	1	10
MOL004806	0	0.248394	1	10
MOL004808	0	0.248394	1	10
MOL004810	0	0.248394	1	10
MOL004811	0	0.248394	1	10
MOL004814	0	0.248394	1	10
MOL004815	0	0.248394	1	10
MOL004824	0	0.248394	1	10
MOL004827	0	0.248394	1	10
MOL004828	0	0.248394	1	10
MOL004829	0	0.248394	1	10
MOL004835	0	0.248394	1	10
MOL004838	0	0.248394	1	10
MOL004841	0	0.248394	1	10
MOL004848	0	0.248394	1	10
MOL004855	0	0.248394	1	10
MOL004856	0	0.248394	1	10
MOL004857	0	0.248394	1	10
MOL004863	0	0.248394	1	10
MOL004864	0	0.248394	1	10
MOL004866	0	0.248394	1	10
MOL004882	0	0.248394	1	10
MOL004883	0	0.248394	1	10
ICAM1	0.00080745	0.356371	6	4
MOL004884	0	0.248394	1	10
IFNG	0.00268897	0.356371	4	4
MOL004885	0	0.248394	1	10
MOL004891	0	0.248394	1	10
IL10	0.00279734	0.356371	4	4
MOL004898	0	0.248394	1	10
MOL004907	0	0.248394	1	10
IL1B	0.00519022	0.361842	7	4
MOL004910	0	0.248394	1	10
IL2	0.00253361	0.357918	4	3
MOL004911	0	0.248394	1	10
MOL004912	0	0.248394	1	10
MOL004913	0	0.248394	1	10
MOL004914	0	0.248394	1	10
MOL004915	0	0.248394	1	10
MOL004935	0	0.248394	1	10
MOL004941	0	0.248394	1	10
MOL004945	0	0.248394	1	10
MOL004948	0	0.248394	1	10
MOL004949	0	0.248394	1	10
MOL004957	0	0.248394	1	10
MOL004959	0	0.248394	1	10
MOL004961	0	0.248394	1	10
MOL004985	0	0.248394	1	10
MOL004988	0	0.248394	1	10
MOL004989	0	0.248394	1	10
MOL004991	0	0.248394	1	10
MOL004993	0	0.248394	1	10
MOL004996	0	0.248394	1	10
NFKBIA	0.00788881	0.364238	9	4
MOL005000	0	0.248394	1	10
MOL005001	0	0.248394	1	10
MOL005003	0	0.248394	1	10
NOS3	0.0642153	0.406404	29	3
MOL005007	0	0.248394	1	10
MOL005008	0	0.248394	1	10
MOL005012	0	0.248394	1	10
MOL005016	0	0.248394	1	10
MOL005017	0	0.248394	1	10
MOL005018	0	0.248394	1	10
MOL005318	0	0.126224	1	10
MOL005320	0	0.126224	1	10
MOL005321	0	0.126224	1	10
MOL005348	0	0.126224	1	10
MOL005356	0	0.126224	1	10
MOL005360	0	0.126224	1	10
MOL005384	0	0.126224	1	10
MOL005399	0	0.126224	1	10
MOL005573	0	0.188006	1	6
MOL007274	0	0.188006	1	6
MOL008039	0	0.188006	1	6
MOL008040	0	0.188006	1	6
MOL008041	0	0.188006	1	6
MOL008043	0	0.188006	1	6
MOL008045	0	0.188006	1	6
PTGS2	0.353256	0.649606	107	3
MOL008046	0	0.188006	1	6
MOL008047	0	0.188006	1	6
MOL013187	0	0.157823	1	8
RXRA	0.0391104	0.413534	36	4
SPP1	0.00085378	0.354839	3	4
STAT1	0.0113764	0.362637	8	4
TGFB1	0.00435833	0.360262	5	4
TNF	0.0207942	0.373303	13	4
TP53	0.00865048	0.366667	8	4
MOL000211	0.222489	0.257206	2	6
MOL000239	0	0.1856	1	6
MOL000296	0	0.1856	1	6
MOL000354	0.137031	0.20531	2	6
MOL000359	0.489355	0.312668	2	8
MOL000371	0	0.1856	1	6
MOL000380	0	0.1856	1	6
MOL000387	0	0.1856	1	6
MET	0.00036364	0.334686	2	4
MOL000392	0	0.248394	1	10
IL4	0.00249309	0.347368	4	4
MOL000417	0	0.1856	1	6
MOL000422	0.0508246	0.231537	3	8
IKBKB	0.0226056	0.37415	14	3
Sphingolipid signaling pathway	0.00103909	0.304991	4	4
Neurotrophin signaling pathway	0.00054722	0.283993	4	4
Thyroid hormone signaling pathway	0.00552617	0.447154	4	4
p53 signaling pathway	0.00033674	0.278246	4	4
MAPK signaling pathway	0.00162896	0.287958	7	4
HIF-1 signaling pathway	0.00289251	0.301095	5	4
Jak-STAT signaling pathway	0.00147283	0.277311	6	4
RIG-I-like receptor signaling pathway	0.00038012	0.28157	5	4
Chemokine signaling pathway	0.00209632	0.283019	7	4
FoxO signaling pathway	0.00237198	0.287958	7	4
NOD-like receptor signaling pathway	0.00064544	0.282534	6	4
PI3K-Akt signaling pathway	0.0165196	0.342324	11	4
Toll-like receptor signaling pathway	0.00167864	0.286458	8	4
NF-kappa B signaling pathway	0.0151108	0.429688	8	4
TNF signaling pathway	0.0183421	0.431937	9	4
T cell receptor signaling pathway	0.00353501	0.288462	9	4
MOL002235	0	0.555556	1	2
MOL002268	0	0.555556	1	2
MOL000471	0	0.555556	1	2
MOL000358	0.245277	0.259508	2	6
MOL002297	0	0.555556	1	2
MOL002281	0	0.555556	1	2
